# Supplementary material for: Synthesis, crystal structure and Hirshfeld surface analysis of 2-[(2,4-di­methyl­benz­yl)sulfan­yl]pyrimidine-4,6-di­amine
Source: Acta Crystallogr E Crystallogr Commun. 2025 Mar 25;81(Pt 4):328–31. doi: 10.1107/S2056989025002440 (PMC11974338; doi:10.1107/S2056989025002440)
Supplement: Supplementary file 1 [file e-81-00328-sup1.cif]

##############################################################################
#                                                                            #
# This CIF contains the data in a paper accepted for publication in          #
# Acta Crystallographica Section E. It conforms to the requirements of       #
# Notes for Authors for Acta Crystallographica Section E, and has been       #
# peer reviewed under the auspices of the IUCr Commission on Journals.       #
#                                                                            #
# Full details of the Crystallographic Information File format               #
# are given in the paper "The Crystallographic Information File (CIF):       #
# a New Standard Archive File for Crystallography" by S. R. Hall, F. H.      #
# Allen and I. D. Brown [Acta Cryst. (1991), A47, 655-685].                  #
#                                                                            #
# The current version of the core CIF dictionary is obtainable from          #
# ftp://ftp.iucr.org/pub/cif_core.dic.                                       #
#                                                                            #
# Software is freely available for graphical display of the structure(s)     #
# in this CIF. For information consult the CIF software page                 #
# http://www.iucr.org/resources/cif/software.                                #
#                                                                            #
# This file may be used for bona fide research purposes within the           #
# scientific community so long as proper attribution is given to the journal # 
# article from which it was obtained.                                        #
#                                                                            #
##############################################################################
data_I
_audit_creation_method
;
Olex2 1.5
(compiled 2024.02.16 svn.r378c4104 for OlexSys, GUI svn.r6928)
;
_journal_date_recd_electronic     2025-02-21
_journal_date_accepted     2025-03-17
_journal_name_full     'Acta Crystallographica, Section E'
_journal_year     2025
_journal_volume     81
_journal_issue      1
_journal_page_first     0
_journal_page_last     0
_journal_paper_category     GO
_journal_paper_doi     10.1107/S2056989025002440
_journal_coeditor_code     EX2091
_publ_contact_author_name     'Batirbay Torambetov'
_publ_contact_author_address
;
National University of Uzbekistan named after Mirzo Ulugbek, 4 University St.,
Tashkent, 100174,
Uzbekistan
;
_publ_contact_author_email     'torambetov_b@mail.ru'
_publ_contact_author_fax     ?
_publ_contact_author_phone     '+998913042025'
_publ_section_title
;
Synthesis, crystal structure, intermolecular interactions and Hirshfeld surface
analysis of 2-[(2,4-dimethylbenzyl)sulfanyl]pyrimidine-4,6-diamine
;
loop_
    _publ_author_name
    _publ_author_footnote
    _publ_author_address
    'Salieva, Gulrukh' .
;
National University of Uzbekistan named after Mirzo Ulugbek, 4 University St,
Tashkent, 100174,
Uzbekistan
Tashkent Medical Academy, 2 Farabi St, Tashkent, 100109, Uzbekistan
;
    'Kholikov, Tursunali' .
;
National University of Uzbekistan named after Mirzo Ulugbek, 4 University St,
Tashkent, 100174,
Uzbekistan
;
    'Okmanov, Rasul Ya' .
;
S. Yunusov Institute of the Chemistry of Plant Substances,
Academy of Sciences of Uzbekistan, Mirzo Ulugbek St 77, Tashkent 100170,
Uzbekistan
;
    'Matchanov, Alimjon' .
;
Institute of Bioorganic Chemistry, Academy of Sciences of Uzbekistan,
M. Ulugbek St, 83, Tashkent, 100125,
Uzbekistan
;
    'Khodjaniyazov, Khamid U' .
;
Institute of Bioorganic Chemistry, Academy of Sciences of Uzbekistan,
M. Ulugbek St, 83, Tashkent, 100125,
Uzbekistan
;
    'Kadirova, Shakhnoza' .
;
National University of Uzbekistan named after Mirzo Ulugbek, 4 University St,
Tashkent, 100174,
Uzbekistan
;
    'Torambetov, Batirbay' .
;
National University of Uzbekistan named after Mirzo Ulugbek, 4 University St,
Tashkent, 100174,
Uzbekistan
;
_publ_section_synopsis
;
The molecular and crystal structures of
2-((2,4-dimethylbenzyl)thio)pyrimidine-4,6-diamine were studied and Hirshfeld
surfaces and fingerprint plots were generated to investigate the various
intermolecular interactions.
;
_chemical_name_systematic
;
2-[(2,4-Dimethylbenzyl)sulfanyl]pyrimidine-4,6-diamine
;
_chemical_name_common     ?
_chemical_formula_moiety     'C13 H16 N4 S'
_chemical_formula_sum     'C13 H16 N4 S'
_chemical_formula_iupac     'C13 H16 N4 S'
_chemical_formula_weight     260.36
_chemical_melting_point     ?
_space_group_crystal_system     monoclinic
_space_group_name_H-M_alt     'P 1 21/c 1'
_space_group_name_Hall     '-P 2ybc'
loop_
    _space_group_symop_operation_xyz
    'x, y, z'
    '-x, y+1/2, -z+1/2'
    '-x, -y, -z'
    'x, -y-1/2, z-1/2'
_cell_length_a     14.482(3)
_cell_length_b     9.3850(19)
_cell_length_c     10.590(2)
_cell_angle_alpha     90
_cell_angle_beta     108.07(3)
_cell_angle_gamma     90
_cell_volume     1368.3(5)
_cell_formula_units_Z     4
_cell_measurement_reflns_used     9926
_cell_measurement_theta_min     5.7054
_cell_measurement_theta_max     66.2726
_cell_measurement_temperature     293(2)
_exptl_crystal_description     prism
_exptl_crystal_colour     colourless
_exptl_crystal_size_max     0.2
_exptl_crystal_size_mid     0.1
_exptl_crystal_size_min     0.07
_exptl_crystal_density_diffrn     1.264
_exptl_crystal_density_meas     ?
_exptl_crystal_density_method     ?
_exptl_crystal_F_000     552
_exptl_absorpt_coefficient_mu     2.000
_exptl_absorpt_correction_type     multi-scan
_exptl_absorpt_process_details     '(SADABS; Krause et al., 2015)'
_exptl_absorpt_correction_T_min     0.64
_exptl_absorpt_correction_T_max     0.87
_diffrn_ambient_temperature     293.15
_diffrn_source     'microfocus sealed X-ray tube'
_diffrn_radiation_type     CuK\a
_diffrn_radiation_wavelength     1.54178
_diffrn_radiation_monochromator     graphite
_diffrn_measurement_device_type     'Bruker D8 VENTURE dual wavelength Mo/Cu'
_diffrn_measurement_device     'three-circle diffractometer'
_diffrn_measurement_method     '\f and \w scans'
_diffrn_detector     CPAD
_diffrn_detector_area_resol_mean     7.3910
_diffrn_reflns_number     37911
_diffrn_reflns_av_R_equivalents     0.0400
_diffrn_reflns_av_unetI/netI     0.0191
_diffrn_reflns_theta_min     5.705
_diffrn_reflns_theta_max     66.618
_diffrn_reflns_theta_full     66.618
_diffrn_measured_fraction_theta_max     0.963
_diffrn_measured_fraction_theta_full     0.963
_diffrn_reflns_limit_h_min     -16
_diffrn_reflns_limit_h_max     16
_diffrn_reflns_limit_k_min     -11
_diffrn_reflns_limit_k_max     11
_diffrn_reflns_limit_l_min     -12
_diffrn_reflns_limit_l_max     12
_refine_special_details     ?
_reflns_number_total     2329
_reflns_number_gt     2057
_reflns_threshold_expression     'I > 2\s(I)'
_refine_ls_structure_factor_coef     Fsqd
_refine_ls_matrix_type     full
_refine_ls_R_factor_all     0.0549
_refine_ls_R_factor_gt     0.0494
_refine_ls_wR_factor_gt     0.1438
_refine_ls_wR_factor_ref     0.1485
_refine_ls_goodness_of_fit_ref     1.077
_refine_ls_restrained_S_all     1.077
_refine_ls_number_reflns     2329
_refine_ls_number_parameters     181
_refine_ls_number_restraints     0
_refine_ls_hydrogen_treatment     mixed
_refine_ls_weighting_scheme     calc
_refine_ls_weighting_details
              'w=1/[\s^2^(Fo^2^)+(0.0680P)^2^+0.8542P] where P=(Fo^2^+2Fc^2^)/3'
_atom_sites_solution_hydrogens     mixed
_atom_sites_solution_primary     ?
_atom_sites_solution_secondary     difmap
_refine_ls_shift/su_max     0.000
_refine_ls_shift/su_mean     0.000
_refine_diff_density_max     0.566
_refine_diff_density_min     -0.214
_refine_ls_extinction_method     none
_refine_ls_extinction_coef     .
loop_
    _atom_type_symbol
    _atom_type_description
    _atom_type_scat_dispersion_real
    _atom_type_scat_dispersion_imag
    _atom_type_scat_source
    'C' 'C' 0.0181 0.0091
                         'International Tables Vol C Tables 4.2.6.8 and 6.1.1.4'
    'H' 'H' 0.0000 0.0000
                         'International Tables Vol C Tables 4.2.6.8 and 6.1.1.4'
    'N' 'N' 0.0311 0.0180
                         'International Tables Vol C Tables 4.2.6.8 and 6.1.1.4'
    'S' 'S' 0.3331 0.5567
                         'International Tables Vol C Tables 4.2.6.8 and 6.1.1.4'
_computing_data_collection
;
APEX5 (Bruker, 2016)
;
_computing_cell_refinement
;
SAINT (Bruker, 2016)
;
_computing_data_reduction
;
SAINT (Bruker, 2016)
;
_computing_structure_solution
;
<i>SHELXT2018/2</i> (Sheldrick, 2015a)
;
_computing_structure_refinement
;
<i>SHELXL2018/3</i> (Sheldrick, 2015b)
;
_computing_molecular_graphics
;
Olex2 1.5 (Dolomanov <i>et al.</i>,  2009)
;
_computing_publication_material
;
Olex2 1.5 (Dolomanov <i>et al.</i>,  2009)
;
loop_
    _atom_site_type_symbol
    _atom_site_label
    _atom_site_fract_x
    _atom_site_fract_y
    _atom_site_fract_z
    _atom_site_U_iso_or_equiv
    _atom_site_adp_type
    _atom_site_calc_flag
    _atom_site_occupancy
    _atom_site_disorder_assembly
    _atom_site_disorder_group
    S S1 0.70925(6) 0.22323(8) 0.45344(7) 0.0692(3) Uani d 1 . .
    N N2 0.58768(15) 0.0155(2) 0.4032(2) 0.0564(5) Uani d 1 . .
    N N1 0.66759(16) 0.0540(2) 0.2395(2) 0.0577(5) Uani d 1 . .
    N N3 0.6348(2) -0.0867(4) 0.0539(3) 0.0772(8) Uani d 1 . .
    N N4 0.4784(2) -0.1665(3) 0.3859(3) 0.0711(7) Uani d 1 . .
    C C4 0.64938(18) 0.0803(3) 0.3523(2) 0.0531(6) Uani d 1 . .
    C C1 0.61661(19) -0.0562(3) 0.1686(2) 0.0562(6) Uani d 1 . .
    C C2 0.5520(2) -0.1347(3) 0.2127(3) 0.0598(7) Uani d 1 . .
    H H2 0.518848 -0.211765 0.164224 0.072 Uiso calc 1 . .
    C C3 0.53829(19) -0.0950(3) 0.3309(2) 0.0555(6) Uani d 1 . .
    C C6 0.81963(19) 0.4397(3) 0.4079(3) 0.0598(7) Uani d 1 . .
    C C7 0.88069(19) 0.4817(3) 0.5314(3) 0.0623(7) Uani d 1 . .
    C C8 0.8975(2) 0.6268(4) 0.5536(3) 0.0770(8) Uani d 1 . .
    H H8 0.937665 0.657394 0.635863 0.092 Uiso calc 1 . .
    C C9 0.8560(3) 0.7274(3) 0.4561(4) 0.0847(10) Uani d 1 . .
    C C10 0.7976(2) 0.6828(4) 0.3357(4) 0.0923(11) Uani d 1 . .
    H H10 0.770351 0.749011 0.269275 0.111 Uiso calc 1 . .
    C C11 0.7789(2) 0.5421(4) 0.3123(4) 0.0805(9) Uani d 1 . .
    H H11 0.737651 0.513470 0.230042 0.097 Uiso calc 1 . .
    C C5 0.7966(2) 0.2853(3) 0.3734(3) 0.0692(8) Uani d 1 . .
    H H5A 0.855552 0.228946 0.403493 0.083 Uiso calc 1 . .
    H H5B 0.769744 0.274625 0.277885 0.083 Uiso calc 1 . .
    C C12 0.9274(3) 0.3764(4) 0.6386(3) 0.0899(10) Uani d 1 . .
    H H12A 0.980309 0.421258 0.704739 0.135 Uiso calc 1 . .
    H H12B 0.951482 0.297020 0.600929 0.135 Uiso calc 1 . .
    H H12C 0.880392 0.343347 0.678883 0.135 Uiso calc 1 . .
    C C13 0.8798(4) 0.8847(4) 0.4839(6) 0.1331(18) Uani d 1 . .
    H H13A 0.849016 0.939278 0.405419 0.200 Uiso calc 1 . .
    H H13B 0.948811 0.898122 0.508998 0.200 Uiso calc 1 . .
    H H13C 0.856385 0.915894 0.554811 0.200 Uiso calc 1 . .
    H H3A 0.675(3) -0.036(4) 0.030(3) 0.085(11) Uiso d 1 . .
    H H3B 0.603(2) -0.150(4) 0.007(3) 0.070(10) Uiso d 1 . .
    H H4A 0.437(2) -0.222(3) 0.332(3) 0.071(9) Uiso d 1 . .
    H H4B 0.466(2) -0.124(3) 0.450(3) 0.072(9) Uiso d 1 . .
loop_
    _atom_site_aniso_label
    _atom_site_aniso_U_11
    _atom_site_aniso_U_22
    _atom_site_aniso_U_33
    _atom_site_aniso_U_12
    _atom_site_aniso_U_13
    _atom_site_aniso_U_23
    S1 0.0831(5) 0.0680(5) 0.0734(5) -0.0215(3) 0.0488(4) -0.0164(3)
    N2 0.0670(13) 0.0534(12) 0.0586(12) -0.0058(10) 0.0338(10) -0.0031(10)
    N1 0.0677(13) 0.0592(12) 0.0537(12) -0.0022(10) 0.0296(10) 0.0014(10)
    N3 0.096(2) 0.0867(19) 0.0632(15) -0.0224(16) 0.0454(15) -0.0157(14)
    N4 0.0889(18) 0.0677(15) 0.0719(16) -0.0251(14) 0.0468(14) -0.0155(13)
    C4 0.0594(14) 0.0509(13) 0.0554(14) 0.0026(11) 0.0274(11) 0.0025(11)
    C1 0.0633(15) 0.0597(15) 0.0500(13) 0.0048(12) 0.0240(11) 0.0012(11)
    C2 0.0680(16) 0.0579(15) 0.0597(15) -0.0052(12) 0.0288(12) -0.0069(12)
    C3 0.0626(15) 0.0524(14) 0.0581(14) 0.0009(11) 0.0286(12) 0.0027(11)
    C6 0.0559(15) 0.0639(16) 0.0697(17) -0.0036(12) 0.0345(13) 0.0030(13)
    C7 0.0552(15) 0.0678(17) 0.0722(17) -0.0032(12) 0.0317(13) 0.0024(13)
    C8 0.0640(18) 0.083(2) 0.089(2) -0.0123(15) 0.0304(15) -0.0116(17)
    C9 0.077(2) 0.0590(18) 0.129(3) 0.0018(15) 0.047(2) 0.0057(19)
    C10 0.067(2) 0.086(2) 0.119(3) 0.0026(17) 0.023(2) 0.031(2)
    C11 0.0671(18) 0.085(2) 0.089(2) -0.0080(16) 0.0251(16) 0.0186(18)
    C5 0.0748(18) 0.0703(18) 0.0786(19) -0.0111(14) 0.0473(15) -0.0064(14)
    C12 0.080(2) 0.111(3) 0.078(2) -0.0021(19) 0.0240(17) 0.020(2)
    C13 0.129(4) 0.072(2) 0.197(5) -0.006(2) 0.048(4) -0.008(3)
_geom_special_details
;
 All esds (except the esd in the dihedral angle between two l.s. planes)
 are estimated using the full covariance matrix.  The cell esds are taken
 into account individually in the estimation of esds in distances, angles
 and torsion angles; correlations between esds in cell parameters are only
 used when they are defined by crystal symmetry.  An approximate (isotropic)
 treatment of cell esds is used for estimating esds involving l.s. planes.
;
loop_
    _geom_bond_atom_site_label_1
    _geom_bond_atom_site_label_2
    _geom_bond_site_symmetry_2
    _geom_bond_distance
    _geom_bond_publ_flag
    S1 C4 . 1.767(3) ?
    S1 C5 . 1.823(3) ?
    N2 C4 . 1.326(3) ?
    N2 C3 . 1.354(3) ?
    N1 C4 . 1.323(3) ?
    N1 C1 . 1.354(3) ?
    N3 C1 . 1.351(3) ?
    N3 H3A . 0.85(4) ?
    N3 H3B . 0.82(3) ?
    N4 C3 . 1.362(3) ?
    N4 H4A . 0.87(3) ?
    N4 H4B . 0.86(3) ?
    C1 C2 . 1.381(4) ?
    C2 H2 . 0.9300 ?
    C2 C3 . 1.379(4) ?
    C6 C7 . 1.390(4) ?
    C6 C11 . 1.388(4) ?
    C6 C5 . 1.505(4) ?
    C7 C8 . 1.390(4) ?
    C7 C12 . 1.500(4) ?
    C8 H8 . 0.9300 ?
    C8 C9 . 1.390(5) ?
    C9 C10 . 1.359(5) ?
    C9 C13 . 1.524(5) ?
    C10 H10 . 0.9300 ?
    C10 C11 . 1.355(5) ?
    C11 H11 . 0.9300 ?
    C5 H5A . 0.9700 ?
    C5 H5B . 0.9700 ?
    C12 H12A . 0.9600 ?
    C12 H12B . 0.9600 ?
    C12 H12C . 0.9600 ?
    C13 H13A . 0.9600 ?
    C13 H13B . 0.9600 ?
    C13 H13C . 0.9600 ?
loop_
    _geom_angle_atom_site_label_1
    _geom_angle_atom_site_label_2
    _geom_angle_atom_site_label_3
    _geom_angle_site_symmetry_1
    _geom_angle_site_symmetry_3
    _geom_angle
    _geom_angle_publ_flag
    C4 S1 C5 . . 103.99(13) ?
    C4 N2 C3 . . 115.2(2) ?
    C4 N1 C1 . . 114.6(2) ?
    C1 N3 H3A . . 119(2) ?
    C1 N3 H3B . . 118(2) ?
    H3A N3 H3B . . 122(3) ?
    C3 N4 H4A . . 115(2) ?
    C3 N4 H4B . . 115(2) ?
    H4A N4 H4B . . 122(3) ?
    N2 C4 S1 . . 111.56(18) ?
    N1 C4 S1 . . 119.41(19) ?
    N1 C4 N2 . . 129.0(2) ?
    N1 C1 C2 . . 122.0(2) ?
    N3 C1 N1 . . 115.8(3) ?
    N3 C1 C2 . . 122.1(3) ?
    C1 C2 H2 . . 121.1 ?
    C3 C2 C1 . . 117.8(2) ?
    C3 C2 H2 . . 121.1 ?
    N2 C3 N4 . . 115.5(2) ?
    N2 C3 C2 . . 121.4(2) ?
    N4 C3 C2 . . 123.0(3) ?
    C7 C6 C5 . . 122.0(3) ?
    C11 C6 C7 . . 119.5(3) ?
    C11 C6 C5 . . 118.5(3) ?
    C6 C7 C8 . . 117.7(3) ?
    C6 C7 C12 . . 122.1(3) ?
    C8 C7 C12 . . 120.2(3) ?
    C7 C8 H8 . . 119.1 ?
    C7 C8 C9 . . 121.8(3) ?
    C9 C8 H8 . . 119.1 ?
    C8 C9 C13 . . 119.7(4) ?
    C10 C9 C8 . . 119.2(3) ?
    C10 C9 C13 . . 121.1(4) ?
    C9 C10 H10 . . 119.9 ?
    C11 C10 C9 . . 120.2(3) ?
    C11 C10 H10 . . 119.9 ?
    C6 C11 H11 . . 119.1 ?
    C10 C11 C6 . . 121.7(3) ?
    C10 C11 H11 . . 119.1 ?
    S1 C5 H5A . . 109.8 ?
    S1 C5 H5B . . 109.8 ?
    C6 C5 S1 . . 109.16(19) ?
    C6 C5 H5A . . 109.8 ?
    C6 C5 H5B . . 109.8 ?
    H5A C5 H5B . . 108.3 ?
    C7 C12 H12A . . 109.5 ?
    C7 C12 H12B . . 109.5 ?
    C7 C12 H12C . . 109.5 ?
    H12A C12 H12B . . 109.5 ?
    H12A C12 H12C . . 109.5 ?
    H12B C12 H12C . . 109.5 ?
    C9 C13 H13A . . 109.5 ?
    C9 C13 H13B . . 109.5 ?
    C9 C13 H13C . . 109.5 ?
    H13A C13 H13B . . 109.5 ?
    H13A C13 H13C . . 109.5 ?
    H13B C13 H13C . . 109.5 ?
loop_
    _geom_torsion_atom_site_label_1
    _geom_torsion_atom_site_label_2
    _geom_torsion_atom_site_label_3
    _geom_torsion_atom_site_label_4
    _geom_torsion_site_symmetry_1
    _geom_torsion_site_symmetry_2
    _geom_torsion_site_symmetry_3
    _geom_torsion_site_symmetry_4
    _geom_torsion
    _geom_torsion_publ_flag
    N1 C1 C2 C3 . . . . 1.8(4) ?
    N3 C1 C2 C3 . . . . -179.9(3) ?
    C4 S1 C5 C6 . . . . 154.6(2) ?
    C4 N2 C3 N4 . . . . 176.9(2) ?
    C4 N2 C3 C2 . . . . -0.4(4) ?
    C4 N1 C1 N3 . . . . -179.1(3) ?
    C4 N1 C1 C2 . . . . -0.8(4) ?
    C1 N1 C4 S1 . . . . -178.90(18) ?
    C1 N1 C4 N2 . . . . -1.1(4) ?
    C1 C2 C3 N2 . . . . -1.2(4) ?
    C1 C2 C3 N4 . . . . -178.3(3) ?
    C3 N2 C4 S1 . . . . 179.62(18) ?
    C3 N2 C4 N1 . . . . 1.7(4) ?
    C6 C7 C8 C9 . . . . -0.6(4) ?
    C7 C6 C11 C10 . . . . 0.5(5) ?
    C7 C6 C5 S1 . . . . 76.3(3) ?
    C7 C8 C9 C10 . . . . -0.2(5) ?
    C7 C8 C9 C13 . . . . -177.8(3) ?
    C8 C9 C10 C11 . . . . 1.1(5) ?
    C9 C10 C11 C6 . . . . -1.3(5) ?
    C11 C6 C7 C8 . . . . 0.4(4) ?
    C11 C6 C7 C12 . . . . -179.7(3) ?
    C11 C6 C5 S1 . . . . -104.2(3) ?
    C5 S1 C4 N2 . . . . 175.2(2) ?
    C5 S1 C4 N1 . . . . -6.7(3) ?
    C5 C6 C7 C8 . . . . 179.9(2) ?
    C5 C6 C7 C12 . . . . -0.2(4) ?
    C5 C6 C11 C10 . . . . -179.0(3) ?
    C12 C7 C8 C9 . . . . 179.5(3) ?
    C13 C9 C10 C11 . . . . 178.8(4) ?
loop_
    _geom_hbond_atom_site_label_D
    _geom_hbond_atom_site_label_H
    _geom_hbond_atom_site_label_A
    _geom_hbond_site_symmetry_A
    _geom_hbond_distance_DH
    _geom_hbond_distance_HA
    _geom_hbond_distance_DA
    _geom_hbond_angle_DHA
    C10 H10 C1 1_565 0.93 2.82 3.623(4) 144.9
    N3 H3B N4 4 0.82(3) 2.54(3) 3.340(5) 168(3)
    N4 H4A N1 2_645 0.87(3) 2.56(3) 3.372(4) 156(3)
    N4 H4A C4 2_645 0.87(3) 2.70(4) 3.540(4) 164(3)
    N4 H4B N2 3_656 0.86(3) 2.19(3) 3.039(3) 172(3)
    N3 H3A Cg2 4_565 0.85(4) 2.89(4) 3.561(3) 137(3)
_shelx_space_group_comment
;
The symmetry employed for this shelxl refinement is uniquely defined
by the following loop, which should always be used as a source of
symmetry information in preference to the above space-group names.
They are only intended as comments.
;
_shelx_estimated_absorpt_T_min     0.690
_shelx_estimated_absorpt_T_max     0.873
_shelx_hkl_file
;
   0   0   1    0.60    0.20
   0   0  -1    0.40    0.20
   0   0  -1    0.30    0.20
   0   0  -1    0.80    0.30
   0   0  -1    0.70    0.30
   0   0  -3   -0.20    0.50
   0   0  -3    0.40    0.60
   0   0  -3   -0.70    0.30
   0   0  -3    0.00    0.40
   0   0  -3    1.20    0.60
   0   0   3    0.80    0.50
   0   0   3    0.30    0.50
   0   0   4  278.17    8.90
   0   0  -4  271.87    9.00
   0   0  -4  260.37    9.80
   0   0  -4  284.97    9.60
   0   0   4  264.77   10.00
   0   0   5    2.00    1.00
   0   0  -5    0.20    0.60
   0   0  -5    0.10    0.70
   0   0  -5   -0.40    1.00
   0   0  -6   -0.20    1.40
   0   0  -6    0.50    1.20
   0   0  -6    1.90    1.10
   0   0  -6    0.20    0.80
   0   0   6    0.00    0.80
   0   0   6    0.70    1.00
   0   0  -7    0.30    1.10
   0   0   7   -0.20    1.10
   0   0   7    0.50    1.60
   0   0  -7   -0.60    0.80
   0   0  -7    0.30    0.90
   0   0  -7    1.00    1.30
   0   0  -7    1.90    2.20
   0   0  -7   -0.20    0.90
   0   0  -7    2.30    1.70
   0   0   7   -0.70    0.90
   0   0   8   82.79    5.50
   0   0   8   83.09    6.20
   0   0  -8   85.99    4.30
   0   0  -8   84.69    5.60
   0   0   8   74.89    5.50
   0   0  -8   80.49    6.30
   0   0  -8   79.79    6.10
   0   0  -8   85.79    6.00
   0   0   8   80.79    5.00
   0   0  -8   86.29    8.00
   0   0  -8   69.09    6.30
   0   0  -8   88.09    5.20
   0   0  -8   87.59    5.90
   0   0  -9    2.00    1.70
   0   0  -9    0.40    0.70
   0   0  -9   -1.40    1.90
   0   0  -9    1.90    1.90
   0   0   9   -3.00    1.90
   0   0  -9    1.30    1.80
   0   0   9    0.30    1.10
   0   0  -9   -0.70    2.60
   0   0  -9   -0.10    1.10
   0   0   9    0.80    1.30
   0   0   9   -1.20    1.20
   0   0  10  105.19    5.80
   0   0 -10  105.29    5.80
   0   0  10  107.19    6.20
   0   0 -10   98.09    7.70
   0   0  10   93.59    6.10
   0   0 -10   99.89    6.60
   0   0 -10  102.99    6.20
   0   0  10  112.19    7.40
   0   0  11    1.30    1.30
   0   0  11   -0.20    1.80
   0   0 -11    1.90    3.60
   0   0  11    0.40    2.30
   0  -1   0    1.40    0.40
   0  -1   0    1.30    0.40
   0   1  -1 1055.69   28.90
   0   1  -2  342.57   10.50
   0   1  -2  353.76   10.70
   0   1  -2  343.77   10.30
   0   1  -2  351.06   10.60
   0   1  -2  333.27   10.20
   0  -1  -2  353.76   10.80
   0  -1  -2  361.66   10.90
   0  -1  -2  342.67   10.40
   0  -1  -2  352.96   10.40
   0  -1  -2  341.07   10.20
   0  -1   2  346.37   10.20
   0   1   3   49.80    2.30
   0   1  -3   47.40    2.60
   0   1  -3   45.80    3.00
   0   1  -3   52.29    2.50
   0   1  -3   52.29    2.50
   0   1  -3   46.40    3.00
   0  -1  -3   48.50    2.60
   0  -1  -3   51.99    2.20
   0  -1   3   49.90    2.40
   0  -1  -3   54.39    2.50
   0  -1   3   51.89    2.60
   0  -1  -3   44.10    3.10
   0  -1   3   49.50    3.50
   0  -1  -3   48.20    3.20
   0   1  -4 1314.27   36.20
   0   1  -4 1293.17   35.60
   0   1   4 1292.67   35.40
   0   1   4 1264.87   38.30
   0  -1  -4 1254.97   36.40
   0  -1  -4 1113.49   36.10
   0  -1  -4 1266.07   35.50
   0  -1  -4 1249.97   37.40
   0   1  -5  416.76   14.00
   0   1   5  422.46   13.80
   0   1  -5  418.06   14.20
   0   1  -5  417.96   16.50
   0  -1  -5  380.56   14.10
   0  -1   5  427.76   13.80
   0  -1  -5  406.06   13.80
   0  -1  -5  410.46   13.40
   0   1  -6  524.25   17.50
   0   1  -6  523.55   17.90
   0   1  -6  537.65   17.40
   0   1   6  507.05   16.90
   0   1  -6  548.55   18.10
   0   1   6  554.64   17.80
   0  -1  -6  504.45   16.80
   0  -1  -6  525.15   17.70
   0  -1   6  523.15   16.90
   0  -1   6  566.04   17.80
   0  -1  -6  528.05   17.80
   0  -1  -6  516.95   17.20
   0   1   7  101.79    8.70
   0   1  -7  106.99    4.80
   0   1  -7   97.19    6.80
   0   1  -7   97.29    5.80
   0   1   7  111.39    7.20
   0   1   7   91.69    6.90
   0   1  -7  105.49    5.70
   0   1  -7  100.59    6.20
   0   1  -7   98.49    6.90
   0  -1   7  103.99    5.30
   0  -1  -7  102.59    5.60
   0  -1   7   96.99    5.90
   0  -1  -7  107.29    6.20
   0  -1  -7  101.49    5.00
   0  -1  -7   99.19    6.00
   0  -1   7  106.89    6.10
   0  -1  -7   87.99    5.90
   0   1  -8   21.50    3.50
   0   1   8   25.90    4.30
   0   1   8   24.40    3.10
   0   1  -8   24.70    3.40
   0   1  -8   27.10    4.00
   0   1  -8   21.90    2.30
   0   1  -8   24.80    5.00
   0   1  -8   24.30    4.00
   0   1   8   23.10    3.40
   0   1   8   22.90    3.30
   0  -1   8   30.00    3.70
   0  -1   8   20.20    3.90
   0  -1   8   18.10    2.90
   0  -1  -8   23.40    3.80
   0  -1  -8   23.00    3.10
   0  -1  -8   36.70    6.20
   0  -1   8   22.30    2.80
   0  -1  -8   28.80    2.40
   0  -1  -8   23.90    3.50
   0  -1  -8   25.80    4.00
   0   1   9    7.70    2.10
   0   1  -9    9.40    2.40
   0   1   9    8.30    2.40
   0   1   9    8.20    3.00
   0   1  -9    8.00    1.40
   0   1  -9    4.20    2.10
   0   1  -9    8.50    2.60
   0   1  -9   10.10    3.60
   0   1   9    6.50    1.80
   0   1  -9    9.60    2.90
   0  -1  -9   12.10    3.10
   0  -1   9    4.70    2.10
   0  -1  -9    8.70    2.00
   0  -1   9    8.90    2.90
   0  -1   9    4.90    1.60
   0  -1  -9    3.10    3.20
   0  -1  -9    8.80    1.50
   0  -1   9    5.00    1.80
   0   1  10    2.70    1.30
   0   1 -10    1.80    2.80
   0   1 -10    4.20    1.90
   0   1  10    1.60    1.70
   0   1 -10    5.10    2.10
   0   1 -10    3.60    1.80
   0   1  10    6.20    2.60
   0   1  10    4.10    1.90
   0  -1 -10    1.40    1.20
   0  -1  10    4.10    1.50
   0  -1  10    3.60    1.80
   0  -1  10    2.10    2.20
   0  -1 -10    4.60    2.80
   0   1 -11    5.70    5.00
   0   1 -11    6.60    1.90
   0   1 -11    2.00    1.70
   0   1  11    1.70    2.70
   0   1  11    5.90    2.50
   0   1  11    4.20    1.50
   0  -1  11   13.20    3.70
   0  -1 -11    7.70    3.50
   0  -1 -11    2.40    1.40
   0  -1  11    2.30    1.50
   0   2   0  178.58    5.40
   0  -2   0  159.18    6.80
   0  -2   0  168.68    5.40
   0  -2   0  174.38    5.60
   0   2   1  114.89    4.40
   0   2  -1  134.09    4.40
   0   2   1  127.69    4.20
   0   2  -1  122.29    4.20
   0   2  -1  116.59    5.80
   0   2  -1  133.39    5.80
   0   2  -1  129.79    4.30
   0  -2  -1  125.39    4.40
   0  -2  -1  128.49    4.50
   0  -2  -1  123.59    4.20
   0  -2  -1  138.79    5.00
   0  -2   1  129.19    4.40
   0  -2   1  126.59    4.20
   0  -2   1  121.29    5.30
   0  -2  -1  139.89    5.10
   0   2  -2 1504.55   41.20
   0   2  -2 1514.55   41.10
   0   2  -2 1487.65   41.30
   0   2   2 1485.45   40.90
   0   2   2 1470.95   43.70
   0  -2  -2 1392.56   42.10
   0  -2   2 1427.96   42.60
   0  -2  -2 1551.44   42.20
   0  -2  -2 1419.56   41.00
   0  -2   2 1575.94   41.30
   0  -2  -2 1517.25   41.30
   0  -2  -2 1536.55   42.00
   0  -2   2 1444.36   40.80
   0   2  -3  645.34   19.00
   0   2  -3  660.83   18.60
   0   2   3  626.54   18.30
   0   2   3  622.04   18.30
   0  -2   3  609.04   20.30
   0  -2  -3  624.44   18.80
   0  -2   3  627.14   20.70
   0  -2  -3  631.44   18.40
   0  -2  -3  619.44   18.20
   0   2  -4    3.60    1.10
   0   2  -4    2.60    1.20
   0   2  -4    2.50    0.80
   0   2   4    2.50    1.70
   0  -2  -4    2.40    0.80
   0  -2  -4    1.90    0.90
   0  -2   4    1.30    1.00
   0   2  -5   28.40    3.60
   0   2  -5   29.20    3.10
   0   2  -5   30.00    2.40
   0   2   5   21.00    2.50
   0  -2   5   24.00    3.40
   0  -2  -5   23.40    2.20
   0  -2   5   22.20    2.20
   0  -2  -5   22.00    2.60
   0  -2  -5   21.30    2.50
   0  -2  -5   28.10    2.90
   0   2   6   -0.30    1.00
   0   2  -6    0.50    0.80
   0   2   6    1.50    1.10
   0   2  -6    1.40    1.30
   0   2  -6   -0.10    1.20
   0   2  -6    1.30    1.10
   0  -2   6    0.80    1.00
   0  -2  -6    2.50    1.00
   0  -2   6    2.50    1.10
   0  -2  -6    0.10    0.80
   0  -2  -6    2.30    1.30
   0   2  -7    1.90    2.90
   0   2  -7    1.40    0.80
   0   2  -7    0.80    3.00
   0   2  -7    2.30    1.30
   0   2  -7    2.40    1.50
   0   2   7    0.60    1.20
   0   2  -7    1.60    1.60
   0   2   7    4.40    1.60
   0   2  -7    1.80    1.60
   0   2   7    2.90    1.30
   0   2  -7    1.20    1.90
   0  -2   7    0.90    2.00
   0  -2   7    0.40    1.10
   0  -2   7    0.70    0.90
   0  -2  -7    1.80    1.40
   0  -2  -7    0.80    0.90
   0  -2  -7    1.90    1.20
   0  -2  -7    2.40    1.90
   0  -2  -7    3.00    1.40
   0   2  -8   10.80    2.60
   0   2  -8   10.80    1.60
   0   2   8   13.90    3.10
   0   2  -8    9.80    3.00
   0   2  -8   14.00    2.90
   0   2  -8    9.70    5.20
   0   2   8   11.40    2.30
   0   2   8    9.70    2.40
   0   2  -8    4.70    2.40
   0   2  -8   16.10    4.20
   0   2  -8   10.00    2.60
   0   2   8   12.30    3.50
   0  -2  -8   12.20    2.70
   0  -2  -8   11.80    2.60
   0  -2   8    5.80    2.00
   0  -2   8    8.00    1.70
   0  -2  -8    9.70    2.90
   0  -2  -8    9.80    1.80
   0   2   9   45.00    4.30
   0   2   9   48.70    4.00
   0   2   9   48.40    5.10
   0   2  -9   48.90    5.00
   0   2  -9   41.90    5.10
   0   2  -9   56.49    5.20
   0   2  -9   62.99    6.50
   0   2  -9   50.99    5.50
   0   2   9   58.19    5.70
   0  -2   9   48.10    4.40
   0  -2   9   55.09    5.30
   0  -2  -9   51.39    5.00
   0  -2  -9   51.69    3.10
   0  -2  -9   52.99    4.20
   0  -2   9   48.00    3.90
   0   2 -10   23.20    3.30
   0   2 -10   24.90    3.90
   0   2 -10   13.10    3.70
   0   2  10   22.00    3.30
   0  -2 -10   18.70    2.80
   0  -2  10   35.10    4.80
   0  -2  10   22.70    3.30
   0  -2  10   18.20    2.60
   0   2 -11    1.20    1.60
   0   2 -11    2.60    1.50
   0   2  11    1.20    2.50
   0   2 -11    0.30    5.00
   0  -2  11   -1.40    1.20
   0  -2  11   -4.60    2.70
   0  -2 -11    1.50    1.30
   0   3   0    0.30    0.40
   0   3   0    0.00    0.40
   0   3   0   -0.10    0.40
   0   3   0    0.00    0.40
   0  -3   0    0.50    0.40
   0  -3   0   -1.10    0.80
   0  -3   0   -0.40    0.50
   0  -3   0   -0.20    0.40
   0   3  -1  126.89    5.20
   0   3   1  124.49    4.50
   0   3  -1  126.59    4.40
   0   3  -1  124.39    4.60
   0   3  -1  123.99    4.60
   0   3  -1  128.69    5.10
   0   3   1  133.99    4.60
   0   3  -1  129.09    4.70
   0  -3  -1  126.89    4.70
   0  -3   1  118.19    5.80
   0  -3  -1  125.59    4.50
   0  -3   1  133.79    4.60
   0  -3  -1  126.79    4.70
   0  -3   1  125.89    4.70
   0   3  -2   19.70    1.80
   0   3  -2   13.80    1.50
   0   3   2   18.30    1.50
   0   3  -2   19.90    1.70
   0   3   2   17.80    1.40
   0   3  -2   17.30    1.60
   0   3   2   21.90    2.30
   0   3  -2   18.20    1.90
   0  -3  -2   17.70    1.60
   0  -3  -2   23.60    1.70
   0  -3   2   14.40    2.40
   0  -3  -2   18.60    1.70
   0  -3   2   16.60    1.30
   0  -3  -2   20.00    1.50
   0   3   3  548.05   17.10
   0   3   3  536.85   17.50
   0   3  -3  596.94   18.00
   0   3  -3  584.64   17.80
   0   3   3  571.04   17.50
   0   3   3  594.54   17.20
   0   3  -3  570.84   17.40
   0  -3  -3  592.04   17.60
   0  -3   3  575.34   17.00
   0  -3  -3  574.14   17.20
   0  -3   3  602.14   17.60
   0  -3  -3  586.14   17.30
   0  -3  -3  591.24   17.70
   0  -3  -3  566.64   17.10
   0   3  -4   14.50    2.10
   0   3  -4   11.10    1.90
   0   3  -4   11.40    1.70
   0  -3  -4   13.60    1.70
   0  -3  -4    9.60    1.40
   0  -3  -4    9.70    1.60
   0  -3  -4   11.80    1.60
   0  -3   4   12.70    1.70
   0  -3  -4   11.10    1.70
   0   3  -5  108.69    5.30
   0   3  -5  105.59    5.70
   0   3  -5  107.19    5.70
   0   3  -5  105.39    5.40
   0  -3  -5  107.89    5.90
   0  -3   5  117.79    5.30
   0  -3  -5  112.29    4.80
   0  -3   5  109.49    4.90
   0  -3  -5   97.59    5.00
   0  -3  -5  103.79    5.00
   0  -3  -5  113.59    5.60
   0   3  -6   73.09    4.90
   0   3  -6   68.89    4.90
   0   3  -6   70.09    4.50
   0   3   6   63.09    4.70
   0   3  -6   60.89    5.30
   0   3  -6   66.39    4.80
   0   3  -6   64.19    3.30
   0   3  -6   77.09    5.30
   0  -3  -6   73.09    4.50
   0  -3  -6   58.39    4.40
   0  -3  -6   63.79    4.70
   0  -3  -6   68.09    3.90
   0  -3  -6   67.19    4.80
   0  -3   6   55.69    3.50
   0  -3   6   63.69    4.20
   0  -3  -6   68.99    4.60
   0  -3   6   68.09    3.90
   0  -3   6   55.19    6.20
   0   3   7    1.30    1.30
   0   3  -7    3.20    1.70
   0   3  -7    2.70    1.60
   0   3  -7    3.60    2.90
   0   3  -7    2.10    2.10
   0   3  -7    2.20    1.60
   0   3  -7    0.60    1.20
   0   3  -7    2.70    1.00
   0   3  -7    2.30    2.00
   0  -3   7    0.50    1.00
   0  -3  -7    3.30    1.40
   0  -3   7    0.60    1.80
   0  -3   7    2.20    1.30
   0  -3  -7    1.90    1.10
   0  -3  -7    1.80    1.30
   0  -3   7    1.90    1.00
   0  -3  -7    0.50    1.50
   0  -3  -7    1.90    1.40
   0   3  -8   34.10    4.60
   0   3  -8   35.30    4.80
   0   3  -8   40.60    5.80
   0   3  -8   35.80    4.20
   0   3  -8   33.40    4.40
   0   3   8   31.20    3.90
   0   3  -8   41.60    4.40
   0   3  -8   33.20    2.20
   0  -3   8   31.00    3.80
   0  -3   8   27.20    3.20
   0  -3  -8   31.70    2.70
   0  -3   8   39.10    4.80
   0  -3  -8   33.10    4.00
   0  -3  -8   31.80    3.70
   0   3  -9    8.20    2.30
   0   3  -9    9.30    2.30
   0   3  -9   11.30    3.60
   0   3  -9    3.40    3.10
   0   3   9    7.00    2.40
   0   3  -9    3.20    2.40
   0   3  -9   12.30    3.00
   0  -3  -9    9.50    2.40
   0  -3  -9   10.50    1.70
   0  -3   9    7.20    3.60
   0  -3   9   10.20    2.30
   0  -3   9   10.50    1.90
   0   3  10   10.20    2.50
   0   3 -10   12.60    2.90
   0   3 -10    7.50    2.20
   0   3 -10    6.80    3.00
   0   3 -10    4.20    3.20
   0   3 -10    8.20    2.30
   0  -3  10    6.60    1.90
   0  -3  10    6.40    2.90
   0  -3  10   10.80    2.10
   0  -3 -10    8.70    2.00
   0   3 -11    8.30    2.40
   0   3 -11    4.30    1.80
   0  -3 -11    0.80    1.30
   0  -3  11    0.70    1.10
   0  -3  11   -1.00    3.00
   0   4   0   84.89    4.20
   0   4   0   81.09    3.50
   0   4   0   81.79    3.60
   0   4   0   81.19    3.70
   0   4   0   79.99    4.20
   0  -4   0   75.79    4.00
   0  -4   0   89.09    3.80
   0  -4   0   85.59    3.80
   0   4   1  126.09    4.90
   0   4  -1  134.19    4.80
   0   4   1  119.39    5.20
   0   4  -1  121.89    5.00
   0   4   1  130.99    5.00
   0   4   1  118.99    6.10
   0  -4   1  119.59    4.70
   0  -4   1  118.09    4.80
   0  -4   1  119.19    6.60
   0  -4   1  124.99    4.90
   0  -4   1  129.19    5.10
   0  -4  -1  129.29    5.00
   0  -4  -1  126.99    5.00
   0   4  -2  471.45   14.00
   0   4  -2  461.85   14.40
   0   4   2  443.56   14.10
   0  -4  -2  455.15   13.90
   0  -4   2  469.65   14.00
   0  -4   2  401.86   13.50
   0  -4   2  463.85   14.00
   0  -4  -2  456.25   14.10
   0   4   3  633.34   19.00
   0   4  -3  640.04   19.70
   0   4  -3  590.74   19.20
   0   4  -3  639.84   19.10
   0  -4   3  657.23   19.00
   0  -4  -3  575.24   20.30
   0  -4  -3  632.54   19.00
   0  -4  -3  616.84   18.80
   0  -4  -3  624.04   18.90
   0  -4   3  628.34   18.80
   0   4  -4   62.09    4.10
   0   4  -4   53.09    4.10
   0   4  -4   55.29    3.50
   0  -4  -4   55.59    3.30
   0  -4   4   59.49    3.40
   0  -4  -4   54.39    3.30
   0  -4   4   56.09    3.10
   0  -4  -4   53.09    3.50
   0   4  -5  113.59    6.00
   0   4  -5  108.49    6.10
   0   4  -5  110.19    5.70
   0   4  -5  110.69    5.60
   0  -4   5  112.79    5.40
   0  -4  -5  114.59    5.30
   0  -4  -5  115.49    5.20
   0  -4   5  108.29    5.00
   0   4  -6  107.49    6.00
   0   4   6  102.59    6.20
   0   4  -6  112.99    6.50
   0   4  -6  103.49    4.50
   0   4  -6  114.39    6.50
   0   4  -6  104.99    5.90
   0   4   6  118.89    6.90
   0   4  -6  103.69    6.80
   0   4  -6  109.09    6.50
   0  -4  -6  108.49    6.30
   0  -4   6  113.99    5.80
   0  -4  -6  116.09    5.50
   0  -4  -6  116.89    6.10
   0  -4  -6  115.49    6.50
   0  -4   6  103.99    5.10
   0  -4   6  111.29    5.30
   0  -4   6   95.09    6.60
   0  -4  -6  111.79    5.40
   0  -4  -6  116.29    5.50
   0  -4   6  103.29    6.40
   0  -4  -6  106.39    5.80
   0   4  -7  347.87   14.00
   0   4  -7  326.37   13.10
   0   4  -7  337.97   15.20
   0   4  -7  353.36   14.40
   0   4   7  333.37   13.60
   0   4   7  341.07   13.70
   0   4  -7  361.26   14.10
   0   4  -7  365.86   14.00
   0   4  -7  346.87   14.60
   0  -4   7  320.47   11.50
   0  -4   7  337.27   13.10
   0  -4  -7  353.46   12.20
   0  -4   7  346.17   12.40
   0  -4  -7  353.66   13.80
   0  -4  -7  341.37   12.80
   0  -4   7  370.46   14.70
   0  -4  -7  332.37   13.00
   0  -4  -7  348.67   14.00
   0   4  -8   17.60    3.50
   0   4   8   14.90    2.70
   0   4  -8   12.50    3.70
   0   4  -8   13.50    2.90
   0   4  -8   13.00    2.90
   0   4  -8   11.90    2.70
   0   4  -8   15.50    3.10
   0  -4   8   17.20    3.30
   0  -4  -8   17.30    2.70
   0  -4  -8   14.10    2.40
   0  -4  -8   12.40    1.90
   0  -4  -8   12.50    2.70
   0  -4   8    9.40    2.20
   0  -4   8   11.20    1.90
   0   4  -9   -0.20    2.50
   0   4  -9    4.20    2.00
   0   4   9    0.20    1.40
   0   4  -9    0.60    1.30
   0   4  -9    1.60    1.30
   0   4  -9    1.70    1.60
   0  -4   9    3.20    2.10
   0  -4   9    4.20    1.70
   0  -4  -9    2.50    1.30
   0  -4   9    1.20    1.20
   0  -4  -9    1.50    0.90
   0  -4  -9    3.80    1.80
   0  -4  -9    2.50    2.20
   0   4 -10    1.50    1.70
   0   4 -10    2.90    2.00
   0   4 -10    0.90    3.40
   0   4  10    1.10    2.30
   0   4 -10    3.60    1.40
   0   4 -10    1.00    2.10
   0  -4  10    0.20    1.30
   0  -4 -10    1.60    1.30
   0  -4  10    3.50    1.70
   0  -4  10    1.40    2.90
   0   5   0   -0.40    0.80
   0   5   0    1.00    1.00
   0  -5   0   -0.70    1.00
   0  -5   0   -0.20    0.60
   0  -5   0   -0.20    0.70
   0   5  -1  116.59    5.50
   0   5   1  120.99    5.80
   0   5  -1  124.49    5.50
   0  -5   1  120.79    5.30
   0  -5   1  131.99    5.50
   0  -5  -1  120.99    5.90
   0  -5  -1  125.89    5.40
   0  -5   1  132.19    5.40
   0  -5  -1  127.79    5.50
   0   5  -2  981.30   27.70
   0   5   2  868.61   30.50
   0   5  -2  890.21   26.90
   0   5   2  886.01   26.70
   0   5  -2  930.41   27.10
   0  -5  -2  924.41   26.50
   0  -5   2  810.12   26.50
   0  -5   2  922.31   26.80
   0  -5  -2  898.61   30.00
   0  -5  -2  911.11   26.80
   0   5   3  173.08    7.30
   0   5   3  184.58    7.30
   0   5  -3  176.08    7.80
   0   5  -3  181.28    7.30
   0  -5   3  188.98    7.30
   0  -5  -3  184.58    7.20
   0  -5  -3  170.88    7.20
   0  -5  -3  184.08    7.20
   0  -5   3  179.68    8.50
   0   5  -4  180.98    7.90
   0   5   4  190.48    7.90
   0   5  -4  205.28    8.70
   0   5   4  184.68    7.70
   0  -5  -4  193.28    7.70
   0  -5  -4  190.18    7.70
   0  -5   4  189.98    7.30
   0  -5   4  187.68    7.70
   0  -5  -4  188.18    7.60
   0   5  -5   82.09    6.80
   0   5  -5   75.59    7.90
   0   5  -5   81.99    5.10
   0   5   5   85.59    5.70
   0   5  -5   95.99    5.80
   0   5  -5   88.19    8.50
   0  -5  -5   92.69    4.90
   0  -5  -5   87.59    5.90
   0  -5   5   93.59    5.20
   0  -5  -5   80.79    5.50
   0  -5   5   81.39    9.50
   0  -5  -5   87.39    5.10
   0  -5  -5   94.29    5.00
   0  -5  -5   88.79    4.80
   0  -5   5   90.39    4.60
   0  -5   5   86.29    4.70
   0  -5   5   89.49    5.00
   0   5  -6   60.79    4.90
   0   5  -6   56.99    4.70
   0   5   6   70.69    5.30
   0   5  -6   60.29    4.50
   0   5  -6   53.39    5.00
   0   5  -6   70.49    5.70
   0   5   6   60.69    5.00
   0   5  -6   58.39    5.00
   0  -5   6   60.99    4.40
   0  -5  -6   63.89    4.60
   0  -5  -6   62.99    4.90
   0  -5   6   52.99    5.10
   0  -5  -6   64.19    4.20
   0  -5  -6   69.69    4.40
   0  -5  -6   64.59    5.00
   0  -5  -6   62.09    4.50
   0  -5  -6   68.09    4.10
   0  -5   6   66.39    4.50
   0  -5   6   67.79    5.30
   0  -5   6   66.99    3.80
   0  -5   6   68.59    4.10
   0   5  -7  131.29    8.00
   0   5  -7  130.69    7.70
   0   5  -7  136.09    7.50
   0   5  -7  126.89    7.00
   0   5   7  142.39    7.70
   0   5   7  137.29    7.70
   0   5  -7  129.09    8.10
   0  -5  -7  148.39    7.20
   0  -5   7  136.39    6.50
   0  -5  -7  136.49    7.70
   0  -5   7  132.99    7.00
   0  -5  -7  127.39    6.50
   0  -5  -7  131.89    6.60
   0  -5   7  132.39    7.70
   0  -5   7  134.59    6.90
   0  -5  -7  145.69    6.30
   0  -5  -7  145.39    7.10
   0  -5  -7  133.09    7.60
   0   5  -8   18.30    4.00
   0   5  -8   20.00    4.30
   0   5   8   25.70    4.60
   0   5  -8   30.70    4.40
   0   5  -8   24.60    4.30
   0   5  -8   16.70    3.00
   0   5   8   35.90    6.40
   0  -5   8   26.40    3.00
   0  -5   8   23.10    3.20
   0  -5  -8   24.20    4.40
   0  -5  -8   26.30    3.70
   0  -5  -8   23.50    3.60
   0  -5  -8   22.80    3.50
   0   5  -9    0.70    1.20
   0   5  -9   -0.80    1.50
   0   5  -9    0.90    1.70
   0   5   9   -0.20    1.20
   0   5  -9   -0.40    1.50
   0  -5  -9   -0.50    1.00
   0  -5  -9    0.30    1.30
   0  -5   9    0.40    1.30
   0  -5   9    0.10    1.40
   0  -5  -9   -0.90    1.20
   0  -5   9    1.30    2.20
   0   5 -10    4.40    2.10
   0   5 -10    8.00    1.80
   0   5 -10    6.60    2.50
   0   5  10    3.60    2.70
   0  -5  10    2.20    1.30
   0  -5  10   12.60    4.60
   0  -5 -10    2.40    1.40
   0  -5 -10    2.80    1.80
   0   6   0  477.25   15.90
   0   6   0  498.75   16.20
   0  -6   0  470.45   15.60
   0  -6   0  463.65   15.50
   0  -6   0  485.55   15.90
   0  -6   0  508.85   16.30
   0   6   1  299.07   11.00
   0   6   1  299.17   10.80
   0   6  -1  291.97   10.90
   0   6  -1  292.67   10.70
   0  -6  -1  304.37   10.80
   0  -6   1  291.47   10.70
   0  -6  -1  291.37   10.50
   0  -6   1  282.77   10.60
   0  -6  -1  289.97   10.40
   0   6   2   18.80    2.50
   0   6  -2   19.60    2.70
   0   6  -2   21.60    2.70
   0   6   2   16.70    2.40
   0  -6   2   18.00    2.30
   0  -6  -2   18.20    2.30
   0  -6  -2   22.00    2.60
   0  -6  -2   17.40    2.30
   0  -6   2   17.60    2.40
   0   6   3   23.80    4.40
   0   6   3   18.10    2.50
   0   6  -3   20.20    3.40
   0   6   3   29.70    3.90
   0   6   3   27.40    3.70
   0  -6   3   19.00    2.40
   0  -6  -3   25.00    2.90
   0  -6  -3   21.40    3.80
   0  -6  -3   26.90    3.90
   0  -6   3   22.10    2.70
   0  -6  -3   25.30    2.80
   0  -6  -3   26.80    3.70
   0  -6  -3   26.50    2.80
   0  -6   3   22.60    3.50
   0  -6  -3   27.00    4.40
   0  -6  -3   23.40    5.20
   0   6  -4    5.00    1.90
   0   6   4    4.50    1.40
   0   6   4    2.40    1.70
   0   6  -4    4.60    2.30
   0   6   4    1.90    1.30
   0  -6  -4    3.80    1.40
   0  -6  -4    1.90    1.30
   0  -6   4    2.30    1.30
   0  -6   4    2.60    1.60
   0  -6  -4    3.50    1.40
   0  -6  -4    3.50    1.90
   0  -6  -4    1.50    1.10
   0  -6  -4    0.90    1.10
   0  -6  -4    0.20    1.30
   0  -6   4    1.20    1.10
   0  -6  -4    6.00    1.90
   0   6  -5  513.95   18.00
   0   6   5  499.45   17.40
   0   6   5  516.35   18.40
   0   6  -5  521.65   19.50
   0  -6  -5  511.85   17.10
   0  -6  -5  479.35   17.10
   0  -6   5  481.75   17.50
   0  -6   5  524.25   16.80
   0  -6   5  521.85   17.40
   0  -6  -5  527.75   17.10
   0  -6  -5  494.55   18.00
   0  -6  -5  516.55   17.10
   0  -6  -5  500.25   18.20
   0  -6  -5  504.55   17.40
   0   6   6    4.90    2.10
   0   6  -6    0.90    1.80
   0   6  -6    3.40    1.70
   0   6   6    3.00    1.80
   0  -6  -6    2.10    1.50
   0  -6  -6    3.60    1.50
   0  -6   6    0.30    1.90
   0  -6  -6    1.40    1.50
   0  -6   6    2.50    1.10
   0  -6  -6    1.50    1.00
   0  -6  -6    1.60    1.50
   0  -6   6    2.90    1.20
   0  -6  -6    2.80    1.60
   0  -6   6    2.50    1.40
   0  -6   6    1.70    1.20
   0   6   7   93.49    6.20
   0   6  -7   94.59    5.90
   0   6   7   84.69    6.10
   0  -6   7   77.69    5.20
   0  -6  -7   91.89    6.10
   0  -6  -7   87.09    5.10
   0  -6   7   80.29    5.30
   0  -6  -7   84.39    5.70
   0  -6   7   83.19    8.40
   0  -6  -7   96.29    5.50
   0  -6   7   79.89    4.70
   0  -6  -7   90.99    5.40
   0  -6  -7   84.99    4.40
   0   6  -8   41.90    4.90
   0   6  -8   34.30    4.40
   0   6   8   32.60    4.10
   0   6   8   36.50    3.60
   0   6  -8   29.00    3.60
   0  -6   8   29.30    3.10
   0  -6  -8   32.20    2.20
   0  -6  -8   34.90    3.80
   0  -6   8   33.10    3.90
   0  -6   8   39.00    3.20
   0  -6  -8   34.10    4.10
   0  -6  -8   29.40    3.30
   0   6  -9    3.70    1.60
   0   6  -9    3.30    2.20
   0   6   9    3.30    2.10
   0   6  -9    5.70    2.10
   0   6   9    4.70    1.70
   0  -6   9    7.30    3.70
   0  -6   9    5.30    1.60
   0  -6  -9    5.10    1.50
   0  -6  -9   10.80    2.70
   0  -6  -9    5.60    1.90
   0   7   0   -0.20    1.20
   0   7   0    0.60    1.40
   0   7   0   -0.40    1.20
   0  -7   0    2.30    1.10
   0  -7   0    1.50    1.10
   0  -7   0    0.40    1.10
   0  -7   0   -1.00    1.10
   0  -7   0   -0.50    1.20
   0  -7   0    1.70    1.40
   0  -7   0   -0.30    1.20
   0   7   1   13.20    2.40
   0   7  -1    7.80    2.40
   0   7   1   12.80    2.90
   0   7  -1    6.70    1.90
   0   7  -1    9.10    2.00
   0   7   1   12.10    3.40
   0   7  -1    7.90    2.40
   0   7   1    5.10    1.70
   0  -7  -1   12.80    2.70
   0  -7  -1    9.20    1.70
   0  -7  -1    7.50    2.10
   0  -7  -1   11.00    2.00
   0  -7   1   11.70    2.20
   0  -7  -1    8.90    2.00
   0  -7   1   10.60    2.10
   0  -7   1   11.40    2.40
   0  -7  -1    8.80    1.90
   0  -7  -1    6.70    1.80
   0  -7   1   13.20    2.20
   0  -7   1    9.30    1.90
   0   7  -2   23.30    3.10
   0   7   2   35.70    4.30
   0   7   2   20.70    3.30
   0   7  -2   23.90    3.80
   0   7  -2   20.90    3.50
   0   7   2   18.80    2.80
   0   7   2   22.50    3.00
   0   7  -2   22.30    3.10
   0  -7   2   24.90    3.00
   0  -7  -2   23.30    3.00
   0  -7  -2   24.80    3.00
   0  -7   2   23.80    3.50
   0  -7   2   24.80    3.00
   0  -7  -2   22.90    2.90
   0  -7  -2   19.50    2.60
   0  -7   2   23.70    2.80
   0  -7  -2   24.90    3.50
   0  -7  -2   23.20    3.10
   0  -7   2   23.70    3.00
   0   7   3   52.89    4.90
   0   7  -3   62.49    5.50
   0   7   3   57.19    4.20
   0   7   3   59.69    4.30
   0   7   3   51.99    5.30
   0  -7  -3   59.49    4.20
   0  -7  -3   52.39    3.90
   0  -7  -3   57.49    3.90
   0  -7  -3   56.69    4.80
   0  -7  -3   55.09    4.10
   0  -7  -3   60.09    4.40
   0  -7   3   57.89    3.80
   0  -7  -3   51.09    4.00
   0  -7   3   51.79    4.00
   0  -7  -3   51.49    4.70
   0   7   4   22.50    3.00
   0   7   4   23.40    3.60
   0   7   4   23.10    3.60
   0   7  -4   22.70    3.80
   0   7   4   27.40    3.90
   0  -7  -4   22.30    3.00
   0  -7  -4   28.70    3.90
   0  -7  -4   24.80    3.30
   0  -7  -4   25.60    3.60
   0  -7  -4   26.20    3.20
   0  -7   4   29.30    3.20
   0  -7   4   29.50    3.00
   0  -7  -4   23.20    4.20
   0  -7  -4   22.80    2.80
   0  -7  -4   28.60    3.20
   0   7   5   82.99    5.30
   0   7   5   89.49    6.10
   0   7  -5   82.69    5.50
   0   7   5   83.59    5.30
   0   7  -5   80.19    6.40
   0  -7  -5   90.49    5.40
   0  -7  -5   86.29    5.20
   0  -7   5   85.89    5.10
   0  -7  -5   89.29    4.80
   0  -7  -5   86.89    5.90
   0  -7   5   89.99    4.50
   0  -7  -5   92.59    5.60
   0  -7  -5   86.09    5.20
   0   7  -6   38.30    5.10
   0  -7  -6   32.60    3.50
   0  -7   6   35.30    4.60
   0  -7  -6   30.90    3.50
   0   7  -7   -0.50    1.50
   0   7   7    0.90    1.40
   0   7  -7    1.30    1.40
   0   7   7    0.50    1.70
   0  -7  -7    1.50    1.20
   0  -7   7    0.20    0.90
   0  -7  -7    1.10    1.30
   0  -7  -7   -1.00    1.40
   0  -7  -7    0.70    0.80
   0  -7  -7   -0.20    1.20
   0   7   8    3.30    2.40
   0   7  -8    4.60    1.70
   0   7   8    5.20    1.80
   0  -7  -8    4.00    1.60
   0  -7  -8    1.70    1.70
   0  -7  -8    1.80    1.90
   0  -7   8    0.50    0.90
   0   7   9   16.20    2.90
   0   7   9   11.90    2.00
   0   7  -9   10.50    2.40
   0  -7  -9   14.10    2.20
   0  -7  -9   28.80    4.80
   0   8   0    1.40    1.20
   0   8   0    2.30    2.70
   0   8   0    1.20    1.50
   0  -8   0    0.60    1.10
   0  -8   0    0.20    1.30
   0  -8   0    0.10    1.10
   0  -8   0    0.60    1.20
   0  -8   0    0.50    1.30
   0   8  -1    3.10    1.90
   0   8  -1    2.30    1.50
   0   8  -1    3.10    2.00
   0   8   1    2.70    1.90
   0   8   1   -0.40    1.00
   0   8   1    1.20    1.50
   0   8  -1    1.00    1.60
   0  -8  -1    0.80    1.20
   0  -8  -1    0.30    1.10
   0  -8  -1    1.20    1.20
   0  -8   1    1.80    1.10
   0  -8  -1    1.00    1.70
   0  -8   1    0.60    1.40
   0  -8   1    1.00    1.20
   0  -8  -1    0.00    0.90
   0  -8   1    1.00    1.40
   0  -8   1    2.00    1.40
   0   8  -2   92.89    6.80
   0   8  -2   88.59    5.50
   0   8   2   76.69    6.10
   0   8   2   84.69    6.20
   0   8   2   84.19    5.50
   0   8  -2   96.09    6.50
   0   8   2   97.69    5.80
   0   8  -2   94.19    5.70
   0  -8  -2   87.09    5.20
   0  -8  -2   78.99    5.80
   0  -8   2   83.79    5.00
   0  -8   2   85.09    5.50
   0  -8  -2   86.29    5.50
   0  -8   2   91.69    6.40
   0  -8   2   88.79    5.30
   0  -8   2   90.89    4.90
   0  -8  -2   93.49    5.40
   0  -8  -2   82.89    4.90
   0  -8  -2   79.89    5.00
   0   8   3   40.20    4.20
   0   8  -3   41.40    5.30
   0   8   3   48.40    4.80
   0   8   3   49.50    5.20
   0   8  -3   41.30    6.30
   0   8   3   43.30    4.80
   0  -8  -3   35.90    4.40
   0  -8   3   38.40    4.60
   0  -8  -3   43.40    4.10
   0  -8  -3   45.70    4.20
   0  -8  -3   44.30    3.30
   0  -8  -3   41.40    3.60
   0  -8   3   42.30    3.70
   0  -8  -3   36.20    3.70
   0  -8  -3   38.50    4.20
   0  -8   3   42.00    3.10
   0   8   4   12.00    2.40
   0   8   4   13.90    2.60
   0   8   4   11.50    2.60
   0   8  -4   14.30    3.10
   0   8   4   10.50    2.20
   0  -8  -4   14.70    2.40
   0  -8  -4   18.30    2.70
   0  -8  -4   16.30    2.70
   0  -8  -4   11.10    2.30
   0  -8  -4   13.20    2.40
   0  -8   4   16.90    2.10
   0  -8   4   13.40    2.20
   0  -8  -4   14.70    2.40
   0  -8  -4   12.30    1.90
   0   8  -5   25.90    4.00
   0   8   5   28.80    3.80
   0   8   5   28.20    3.80
   0   8   5   33.20    3.70
   0  -8  -5   32.50    3.60
   0  -8  -5   25.90    2.20
   0  -8  -5   25.10    3.10
   0  -8   5   25.80    3.10
   0  -8  -5   29.40    3.40
   0  -8  -5   30.80    3.70
   0  -8  -5   25.40    3.20
   0   8   6    7.10    2.40
   0   8  -6   10.90    2.60
   0   8  -6   12.10    2.40
   0  -8   6   12.30    2.20
   0  -8  -6   12.70    2.20
   0  -8  -6   10.70    2.10
   0  -8  -6   11.50    2.40
   0  -8  -6   12.10    2.50
   0  -8  -6    7.10    1.20
   0   8  -7   10.80    2.30
   0   8  -7    9.30    2.40
   0   8   7   14.00    3.10
   0  -8  -7   15.30    3.00
   0  -8   7    9.00    1.70
   0  -8  -7   14.00    2.40
   0  -8  -7    4.90    1.80
   0   8   8    8.10    2.50
   0   8  -8    7.30    2.20
   0  -8   8    8.40    1.70
   0   9   0    0.00    1.10
   0   9   0   -0.20    1.60
   0   9   0   -0.20    1.40
   0  -9   0   -0.30    1.00
   0  -9   0   -0.40    0.80
   0  -9   0    1.10    1.40
   0  -9   0   -0.50    1.40
   0   9  -1   47.80    5.30
   0   9   1   51.29    5.50
   0   9  -1   59.09    5.20
   0   9   1   54.19    4.90
   0  -9  -1   60.69    4.40
   0  -9   1   41.90    6.30
   0  -9   1   55.69    4.30
   0  -9   1   57.59    3.50
   0  -9  -1   43.30    6.10
   0  -9  -1   46.60    3.30
   0  -9   1   51.39    3.90
   0   9   2   -0.60    1.50
   0   9   2    0.90    2.40
   0   9  -2    1.40    1.60
   0   9   2    1.20    1.30
   0   9  -2    1.00    1.70
   0   9  -2    3.30    1.80
   0   9   2    2.20    1.40
   0  -9  -2    1.20    1.60
   0  -9  -2   -0.30    0.80
   0  -9  -2    0.80    1.10
   0  -9   2    1.30    1.00
   0  -9  -2    0.70    1.30
   0  -9   2    1.20    1.20
   0  -9  -2   -0.30    1.50
   0  -9  -2    0.60    1.00
   0  -9   2    2.90    1.40
   0   9  -3    1.50    1.80
   0   9   3    1.30    1.30
   0   9   3    1.20    1.40
   0   9   3    1.00    1.50
   0   9   3    3.10    1.70
   0   9  -3    3.80    2.30
   0  -9  -3    2.50    1.30
   0  -9   3    5.40    1.60
   0  -9  -3    2.60    1.00
   0  -9  -3    3.20    1.80
   0  -9  -3    2.80    1.40
   0   9  -4    0.00    1.80
   0   9   4   -0.50    1.40
   0   9   4    0.20    1.50
   0   9   4   -0.20    1.40
   0   9   4    0.80    1.70
   0  -9  -4   -1.30    0.90
   0  -9  -4   -0.20    1.10
   0  -9   4    0.80    1.30
   0  -9  -4    1.00    0.80
   0  -9  -4    0.50    1.10
   0  -9  -4   -1.90    1.30
   0   9   5   18.60    3.30
   0   9   5   11.80    2.40
   0   9  -5   21.00    3.80
   0  -9  -5   18.50    2.80
   0  -9  -5   11.30    2.90
   0  -9  -5    8.90    1.90
   0  -9  -5   11.50    2.20
   0  -9   5    6.50    1.80
   0  -9  -5   12.80    2.30
   0   9   6   -3.60    2.70
   0  -9   6   -0.20    1.40
   0  -9  -6    1.30    1.60
   0  -9  -6   -1.40    1.30
   0  -9  -6   -0.20    1.30
   0   9  -7    5.30    1.90
   0  -9   7    3.40    1.60
   0  -9  -7    7.20    1.60
   0  10   0    1.80    1.40
   0  10   0    1.20    1.80
   0  10   0    2.60    2.10
   0 -10   0    0.50    1.90
   0 -10   0   -0.20    1.10
   0  10  -1    3.30    2.40
   0  10   1    3.80    2.80
   0  10   1    0.50    1.50
   0  10  -1    1.60    1.80
   0  10  -1    4.10    3.70
   0  10  -1    2.50    1.90
   0  10   1    3.70    1.80
   0 -10  -1    1.10    1.70
   0 -10   1    0.20    1.20
   0 -10   1    1.30    1.40
   0  10   2   15.70    2.80
   0  10   2   11.80    2.90
   0  10   2   17.80    3.20
   0  10  -2   17.20    2.90
   0  10  -2   16.40    3.10
   0 -10   2   12.80    2.00
   0 -10   2   19.80    2.80
   0 -10  -2   13.60    2.10
   0 -10  -2   19.90    3.00
   0  10   3   58.99    4.50
   0  10  -3   74.19    5.50
   0  10   3   52.49    4.40
   0 -10  -3   61.69    3.90
   0 -10   3   71.19    4.60
   0 -10  -3   70.59    4.30
   0  10   4   -1.60    1.60
   0  10   4    2.60    2.00
   0  10   4    1.50    1.70
   0 -10  -4    1.80    1.30
   0 -10  -4    1.20    1.90
   0  10  -5   34.50    3.80
   0  10   5   41.20    3.30
   0 -10  -5   28.80    2.70
   0 -10   5   28.80    3.00
   0  11   0    0.00    1.30
   0 -11   0   -0.40    1.00
   0  11   1    0.40    1.10
   0  11  -1    0.00    1.20
   0 -11   1    0.30    1.00
   0 -11  -1   -1.40    1.20
   0  11   2    0.00    0.90
   0  11  -2    0.70    1.10
   0 -11  -2   -0.70    1.30
  -1   0  12    4.50    3.00
   1   0 -12   -3.00    3.70
  -1   0  11   -1.30    1.00
  -1   0  11   -0.40    1.40
  -1   0  11    0.70    1.50
  -1   0  11    0.10    2.50
   1   0 -11    0.30    1.70
   1   0 -10    0.50    1.10
  -1   0  10   -0.20    2.20
   1   0 -10    2.20    1.60
   1   0 -10   -0.20    1.70
  -1   0  10    0.30    2.20
  -1   0  10    1.10    1.10
  -1   0  10   -0.10    1.20
   1   0 -10    0.40    1.80
   1   0 -10   -0.90    1.70
   1   0 -10   -1.00    2.50
  -1   0   9    0.80    1.00
   1   0  -9   -0.70    1.10
   1   0  -9   -0.60    1.80
  -1   0   9   -0.90    2.20
  -1   0   9   -0.70    1.20
   1   0  -9   -1.70    3.00
   1   0  -9    0.40    1.70
   1   0  -9    0.40    1.50
   1   0  -9   -1.30    1.20
  -1   0   9    0.70    1.30
   1   0  -8   87.79    5.90
   1   0  -8   88.59    6.60
   1   0  -8   86.09    8.50
  -1   0   8   81.39    4.80
  -1   0   8   76.39    6.20
   1   0  -8   73.79    5.40
   1   0  -8   75.19    5.00
   1   0  -8   78.69    4.00
  -1   0   8   74.09    5.20
  -1   0   8   86.19    5.50
   1   0  -8   75.19    5.20
   1   0  -8   79.39    5.70
   1   0  -7    1.70    3.70
   1   0  -7    0.40    1.00
   1   0  -7    1.80    1.80
   1   0  -7    0.90    0.70
  -1   0   7    1.80    1.70
  -1   0   7    0.70    1.00
  -1   0   7   -0.30    0.90
   1   0  -7   -1.40    1.20
   1   0  -6   10.40    2.00
   1   0  -6   10.60    1.70
   1   0  -6   11.20    2.30
  -1   0   6   14.30    2.80
  -1   0   6    9.10    1.60
   1   0  -5   11.70    1.60
   1   0  -5   11.20    1.70
  -1   0   5    6.20    1.30
   1   0  -5    7.20    1.90
   1   0  -4 1081.49   31.70
  -1   0   4 1098.59   30.10
  -1   0   4 1077.19   32.70
   1   0  -4 1057.99   31.50
   1   0  -4 1111.59   31.60
   1   0  -4 1086.09   30.50
   1   0  -4 1003.40   31.40
  -1   0   4 1083.69   30.80
   1   0  -4 1073.79   30.90
   1   0  -3    0.30    0.50
  -1   0   3    1.10    0.50
   1   0  -3   -0.60    0.50
   1   0  -3    0.50    0.50
   1   0  -3   -0.40    0.50
   1   0  -3    0.50    0.50
  -1   0   3    0.60    0.40
   1   0  -3    0.00    0.50
  -1   0   3    0.80    1.10
   1   0  -1    0.30    0.20
   1   0  -1    0.30    0.20
   1   0  -1    0.20    0.20
   1   0  -1    0.30    0.20
   1   0   1    4.10    0.60
   1   0   1    3.60    0.50
  -1   0  -1    4.50    0.50
   1   0   1    3.70    0.40
  -1   0  -2  280.97    9.10
  -1   0  -2  276.47    9.00
  -1   0  -2  282.57    8.70
  -1   0  -2  284.67    9.10
  -1   0  -2  298.17    8.70
   1   0   2  296.37    8.60
   1   0   2  303.67    8.70
  -1   0  -3    1.30    0.60
   1   0   3    0.90    0.50
  -1   0  -3    0.60    0.60
   1   0   3    1.40    0.60
   1   0   4   44.40    2.40
   1   0   4   42.90    2.50
  -1   0  -4   45.60    2.90
  -1   0  -4   49.70    2.90
  -1   0  -4   48.90    3.20
   1   0   4   43.90    2.60
  -1   0  -5    2.00    1.20
   1   0   5    2.10    1.10
  -1   0  -5    5.40    1.30
  -1   0  -5    4.30    1.10
   1   0   5    4.00    1.10
  -1   0  -5    2.50    1.00
  -1   0  -6   16.50    2.20
  -1   0  -6   13.60    2.40
   1   0   6   20.80    2.70
   1   0   6   16.60    2.20
  -1   0  -6   16.10    2.30
  -1   0  -6   22.50    3.00
  -1   0  -6   15.50    2.50
   1   0   7   -1.30    2.00
  -1   0  -7   -0.70    1.10
   1   0   7    0.30    1.40
  -1   0  -7    0.90    1.90
   1   0   7    0.70    1.10
  -1   0  -7    2.10    1.60
  -1   0  -7    0.30    0.90
  -1   0  -7    0.00    0.90
   1   0   7   -0.40    0.90
  -1   0  -7    0.40    4.00
  -1   0  -7    1.20    2.10
  -1   0  -7   -1.00    0.80
  -1   0  -8    3.50    2.80
   1   0   8    3.30    1.60
  -1   0  -8    5.90    2.10
  -1   0  -8   10.20    4.40
  -1   0  -8    6.30    2.30
  -1   0  -8    1.70    1.40
  -1   0  -8    3.70    2.30
   1   0   8    7.10    2.10
  -1   0  -8    3.10    1.70
  -1   0  -8    5.30    2.20
  -1   0  -8    7.40    1.40
   1   0   8    6.80    3.50
   1   0   8    3.00    1.80
   1   0   9   -0.40    1.20
   1   0   9   -0.30    2.10
  -1   0  -9   -0.10    1.10
  -1   0  -9    0.20    1.40
  -1   0  -9   -0.40    0.70
   1   0   9    0.40    1.40
  -1   0  -9    0.20    1.40
  -1   0  -9    1.30    1.80
   1   0   9   -1.80    0.90
  -1   0  -9    0.20    2.40
   1   0  10    0.60    1.20
   1   0  10    0.20    1.40
   1   0  10    4.00    2.50
   1   0  10    0.90    1.60
  -1   0 -10   -0.60    1.20
  -1   0 -10    1.50    2.60
   1   0  11    0.90    2.80
  -1   0 -11   -3.60    3.10
  -1   0 -11    0.10    1.20
   1   0  11   -0.40    1.20
   1   1 -12   19.60    2.60
   1   1 -12   29.70    5.80
  -1   1  12   29.60    3.40
   1  -1 -12   38.40    5.10
  -1   1  11   23.90    3.60
   1   1 -11   12.90    2.60
   1   1 -11   15.30    2.90
   1   1 -11   20.20    4.40
  -1  -1  11   25.10    4.50
   1  -1 -11   21.50    4.50
  -1  -1  11   22.60    3.30
  -1  -1  11   15.70    2.90
  -1  -1  11   11.50    2.40
   1  -1 -11   15.90    2.40
  -1   1  10   21.60    4.00
  -1   1  10   22.20    3.00
   1   1 -10   25.10    4.40
   1   1 -10   31.50    4.30
   1   1 -10   21.20    3.70
   1   1 -10   27.30    3.60
  -1   1  10   25.00    3.10
   1   1 -10   17.70    4.00
  -1  -1  10   19.60    3.30
   1  -1 -10   30.50    3.30
  -1  -1  10   29.00    4.20
  -1  -1  10   28.00    3.60
  -1  -1  10   24.20    3.00
   1  -1 -10   29.40    5.20
  -1   1   9   82.79    5.70
   1   1  -9   80.69    6.10
  -1   1   9   81.59    5.00
   1   1  -9   85.59    6.60
   1   1  -9   86.89    6.40
   1   1  -9   91.49    8.00
   1   1  -9   87.89    5.70
  -1   1   9   81.99    6.60
  -1   1   9   70.39    5.50
  -1  -1   9   72.19    5.40
   1  -1  -9   84.29    6.30
  -1  -1   9   78.39    6.60
   1  -1  -9   82.59    3.90
  -1  -1   9   94.79    5.80
  -1  -1   9   75.39    4.90
   1  -1  -9   90.29    5.40
   1  -1  -9   76.59    7.90
   1   1  -8   55.69    4.80
  -1   1   8   51.79    3.90
   1   1  -8   63.69    5.80
  -1   1   8   50.59    4.30
  -1   1   8   50.89    4.30
   1   1  -8   38.90    4.40
   1   1  -8   50.49    7.30
   1   1  -8   52.99    6.40
  -1   1   8   51.89    5.40
   1   1  -8   47.70    2.80
   1   1  -8   48.40    4.50
   1  -1  -8   53.79    5.10
  -1  -1   8   48.70    4.10
   1  -1  -8   55.69    7.70
  -1  -1   8   44.50    4.00
  -1  -1   8   49.50    5.10
   1  -1  -8   48.70    3.00
  -1  -1   8   48.80    3.60
   1  -1  -8   41.40    4.80
   1  -1  -8   43.30    4.20
   1  -1  -8   45.60    4.00
   1  -1  -8   46.80    4.90
   1  -1  -8   49.60    4.10
  -1   1   7   -0.20    1.00
  -1   1   7    1.50    1.20
   1   1  -7    2.10    3.30
   1   1  -7   -1.40    1.40
   1   1  -7   -0.10    1.00
   1   1  -7   -1.30    1.50
   1   1  -7   -0.30    0.80
  -1   1   7    0.70    1.00
   1   1  -7    1.20    0.80
   1   1  -7    1.40    2.20
   1  -1  -7    0.20    0.90
   1  -1  -7    1.40    1.00
  -1  -1   7    0.20    1.80
  -1  -1   7    0.30    1.00
   1  -1  -7    1.00    1.70
  -1  -1   7   -0.40    0.80
   1  -1  -7   -0.40    3.60
   1  -1  -7    1.30    1.30
   1  -1  -7    0.30    1.80
   1  -1  -7    0.10    1.10
   1   1  -6   20.20    2.80
   1   1  -6   20.70    2.60
   1   1  -6   17.60    2.80
   1   1  -6   25.10    3.10
  -1   1   6   18.00    2.40
  -1   1   6   21.70    2.60
   1  -1  -6   20.80    3.00
   1  -1  -6   18.40    2.80
  -1  -1   6   18.80    2.40
   1  -1  -6   17.10    2.50
   1  -1  -6   17.70    2.20
  -1  -1   6   20.10    2.20
   1  -1  -6   14.00    2.00
   1   1  -5 1610.54   45.70
   1   1  -5 1598.04   46.60
   1   1  -5 1625.74   46.30
   1  -1  -5 1603.04   46.00
   1  -1  -5 1570.94   45.40
  -1  -1   5 1673.23   46.00
   1   1  -4  109.99    4.80
   1   1  -4  108.19    5.00
   1   1  -4  114.59    5.20
   1   1  -4  112.69    4.50
   1  -1  -4  104.19    4.50
   1  -1  -4  103.49    4.00
  -1  -1   4   98.19    4.90
   1  -1  -4   99.39    5.30
  -1  -1   4  117.89    6.50
   1  -1  -4  106.59    4.20
   1   1  -3 1581.54   43.90
   1   1  -3 1582.34   44.00
  -1   1   3 1578.84   43.40
   1   1  -3 1564.84   43.50
  -1   1   3 1571.04   45.30
  -1   1   3 1616.94   43.30
   1   1  -3 1559.54   43.80
   1   1  -3 1597.14   43.90
   1  -1  -3 1575.24   43.80
   1  -1  -3 1596.44   44.40
   1  -1  -3 1592.74   44.30
  -1  -1   3 1526.55   44.90
  -1  -1   3 1532.95   43.20
   1  -1  -3 1562.64   43.70
   1  -1  -3 1552.34   43.20
   1  -1  -3 1552.64   43.50
  -1   1   2  725.13   19.90
   1   1  -2  725.03   20.30
   1   1  -2  735.33   20.30
  -1   1   2  642.64   21.80
   1   1  -2  716.33   19.90
  -1   1   2  704.83   19.90
   1   1  -2  689.23   19.90
   1   1  -2  729.63   20.30
   1  -1  -2  724.23   20.20
   1  -1  -2  723.93   20.60
  -1  -1   2  719.93   19.90
   1  -1  -2  739.83   20.60
   1  -1  -2  703.33   19.90
  -1  -1   2  674.33   20.90
   1   1  -1  258.27    7.40
   1   1  -1  262.97    7.40
   1   1  -1  245.88    7.20
  -1   1   1  219.98    8.00
   1   1  -1  254.97    7.20
  -1   1   1  252.67    7.20
  -1  -1   1  220.88    8.00
   1  -1  -1  254.07    7.40
   1  -1  -1  267.27    7.70
   1  -1  -1  262.67    7.70
   1  -1  -1  237.38    7.00
  -1   1   0  700.33   19.30
  -1  -1   0  703.23   19.40
  -1  -1  -1 5462.45  167.08
  -1   1  -2   58.49    2.80
  -1   1  -2   58.19    3.10
   1   1   2   56.69    2.60
  -1   1  -2   59.69    2.80
  -1   1  -2   61.09    2.50
  -1  -1  -2   62.79    2.80
  -1  -1  -2   60.39    2.60
  -1  -1  -2   61.49    3.90
   1  -1   2   60.29    2.60
  -1  -1  -2   64.39    3.80
   1  -1   2   63.69    2.70
  -1   1  -3   42.40    2.50
   1   1   3   43.90    2.30
  -1   1  -3   40.90    2.30
   1   1   3   45.70    2.20
   1  -1   3   42.10    2.20
  -1  -1  -3   48.20    2.70
  -1  -1  -3   43.10    2.60
   1  -1   3   44.50    2.40
  -1   1  -4   38.00    2.70
  -1   1  -4   42.50    3.30
   1   1   4   39.60    2.30
   1   1   4   40.20    2.40
  -1   1  -4   42.40    2.60
  -1  -1  -4   41.30    2.80
   1  -1   4   40.30    2.50
  -1  -1  -4   37.80    2.80
  -1  -1  -4   37.20    2.40
   1  -1   4   35.40    2.90
   1  -1   4   39.80    3.50
  -1  -1  -4   43.30    2.70
   1   1   5    5.30    1.30
  -1   1  -5    6.20    1.60
  -1   1  -5    6.20    1.60
   1   1   5    5.90    1.30
  -1   1  -5    6.20    1.60
  -1   1  -5    8.10    1.50
   1  -1   5    6.40    1.40
  -1  -1  -5    6.40    1.40
  -1  -1  -5    7.20    1.40
  -1  -1  -5    6.50    1.40
  -1  -1  -5    7.70    1.30
   1  -1   5    3.80    1.20
  -1  -1  -5    5.60    1.60
  -1  -1  -5    7.60    1.60
   1   1   6  429.46   14.70
  -1   1  -6  439.66   15.00
   1   1   6  460.15   15.60
  -1   1  -6  428.06   15.10
  -1   1  -6  454.25   15.80
  -1   1  -6  410.46   15.40
   1  -1   6  447.46   15.30
  -1  -1  -6  451.95   15.10
  -1  -1  -6  449.86   14.60
   1  -1   6  435.56   14.70
  -1  -1  -6  441.46   15.70
  -1   1  -7  119.69    6.40
  -1   1  -7  108.59    7.30
  -1   1  -7  114.19    6.40
  -1   1  -7  121.29    7.00
   1   1   7  109.99    6.30
  -1   1  -7  122.39    5.40
  -1   1  -7  130.69    8.70
   1   1   7  115.39    8.30
   1   1   7  122.69    6.80
  -1   1  -7  125.29    6.90
   1   1   7  119.49    6.00
  -1   1  -7  114.09    7.00
  -1   1  -7   94.29    6.50
   1  -1   7  112.59    7.00
   1  -1   7  111.99    5.90
  -1  -1  -7  117.19    6.30
  -1  -1  -7  114.99    6.30
   1  -1   7  116.59    6.60
  -1  -1  -7  120.99    5.60
  -1  -1  -7  128.29    7.10
  -1  -1  -7  122.89    5.90
  -1  -1  -7  112.29    7.50
  -1   1  -8    1.50    1.40
  -1   1  -8    4.90    2.10
  -1   1  -8    0.10    1.50
   1   1   8    1.70    1.50
  -1   1  -8    5.30    1.90
  -1   1  -8    2.60    1.80
  -1   1  -8   -0.10    2.60
   1   1   8    3.90    1.60
   1   1   8    3.20    1.90
  -1  -1  -8    2.90    4.70
  -1  -1  -8    3.90    2.70
   1  -1   8    4.10    1.70
  -1  -1  -8    4.30    1.80
  -1  -1  -8    5.20    2.00
  -1  -1  -8    2.10    2.80
   1  -1   8    2.90    1.40
  -1   1  -9   67.89    5.40
  -1   1  -9   62.49    5.50
   1   1   9   67.09    5.00
   1   1   9   62.89    4.50
   1   1   9   64.49    5.20
  -1   1  -9   60.69    6.60
  -1   1  -9   60.39    3.40
  -1   1  -9   66.49    5.00
  -1   1  -9   64.19    5.60
   1   1   9   61.39    5.80
  -1  -1  -9   64.09    5.40
  -1  -1  -9   62.19    6.50
   1  -1   9   54.49    4.20
  -1  -1  -9   59.39    6.50
   1  -1   9   58.59    4.90
  -1  -1  -9   63.69    4.60
   1  -1   9   62.59    5.70
  -1  -1  -9   68.89    3.70
   1   1  10   27.40    3.40
  -1   1 -10   19.10    3.20
  -1   1 -10   26.20    3.40
  -1   1 -10   27.50    4.00
  -1   1 -10   19.90    4.50
   1   1  10   20.80    3.00
   1   1  10   23.10    2.90
   1   1  10   22.90    4.20
   1  -1  10   30.40    4.50
  -1  -1 -10   19.00    1.70
  -1  -1 -10   24.30    4.30
   1  -1  10   23.70    3.30
  -1  -1 -10   28.50    3.30
   1  -1  10   25.10    3.00
  -1   1 -11   -2.70    5.10
   1   1  11    9.40    2.70
   1   1  11    2.80    1.60
   1   1  11    4.90    3.20
  -1   1 -11    0.60    1.40
   1  -1  11    0.50    3.20
   1  -1  11    4.10    1.30
  -1  -1 -11    6.70    3.50
  -1  -1 -11    1.00    1.30
   1   2 -11    6.80    2.10
   1   2 -11    9.10    5.40
   1   2 -11    6.50    1.80
  -1   2  11   17.60    3.60
   1  -2 -11    7.80    1.80
  -1  -2  11    8.50    1.90
  -1  -2  11    7.70    3.20
   1   2 -10   11.60    3.40
  -1   2  10   13.90    2.70
   1   2 -10   11.40    2.80
   1   2 -10   12.80    2.70
   1   2 -10   13.90    3.00
   1  -2 -10   12.20    3.90
  -1  -2  10   14.80    3.40
   1  -2 -10    8.30    2.00
  -1  -2  10   10.00    2.30
  -1  -2  10   13.10    2.20
  -1   2   9   55.19    4.60
   1   2  -9   53.19    5.20
   1   2  -9   54.79    5.30
   1   2  -9   52.79    5.20
   1   2  -9   47.40    5.50
   1   2  -9   57.49    5.00
   1   2  -9   43.40    6.20
   1  -2  -9   62.39    7.70
  -1  -2   9   46.50    4.30
   1  -2  -9   50.49    2.90
  -1  -2   9   53.69    5.30
   1  -2  -9   50.39    4.20
  -1  -2   9   57.29    4.00
  -1   2   8  220.78   10.10
   1   2  -8  228.38   12.40
   1   2  -8  221.68   10.50
   1   2  -8  237.28   10.30
   1   2  -8  233.78   11.00
   1   2  -8  255.07   14.80
   1   2  -8  220.88   11.30
   1   2  -8  240.38   10.90
   1  -2  -8  226.48    8.50
  -1  -2   8  233.58    9.40
   1  -2  -8  221.68    9.70
   1  -2  -8  245.98   13.40
  -1  -2   8  231.68   11.00
  -1  -2   8  218.68    9.90
   1   2  -7   71.99    4.80
   1   2  -7   88.59    9.80
   1   2  -7   90.39    7.70
   1   2  -7   63.49    3.90
   1   2  -7   77.39    5.40
  -1   2   7   74.79    5.00
   1   2  -7   70.49    9.90
   1   2  -7   77.99    5.10
  -1  -2   7   70.59    4.20
  -1  -2   7   68.29    4.60
   1  -2  -7   66.69    4.80
   1  -2  -7   73.59    5.50
   1  -2  -7   74.89    4.20
  -1  -2   7   66.59    6.80
   1  -2  -7   75.89    5.90
   1   2  -6  697.83   21.90
   1   2  -6  702.33   22.40
  -1   2   6  699.43   21.70
   1   2  -6  698.33   22.30
   1   2  -6  684.73   21.70
  -1  -2   6  692.63   21.60
   1  -2  -6  653.03   21.10
   1  -2  -6  660.23   21.80
  -1  -2   6  679.53   21.00
   1   2  -5  568.44   17.90
   1   2  -5  562.04   17.20
   1   2  -5  532.35   17.60
   1   2  -5  519.55   17.50
  -1   2   5  554.54   17.30
   1  -2  -5  524.15   16.70
   1  -2  -5  529.95   17.20
  -1  -2   5  557.34   17.20
  -1  -2   5  536.65   16.70
   1   2  -4  295.87   10.00
  -1   2   4  279.77    9.00
   1   2  -4  289.47    9.50
   1   2  -4  281.27   10.10
   1  -2  -4  280.27    9.80
   1  -2  -4  283.97    9.20
   1  -2  -4  271.87    9.10
   1  -2  -4  282.37    9.60
   1  -2  -4  268.47    9.40
  -1  -2   4  278.07   11.30
   1   2  -3   19.30    1.80
   1   2  -3   22.20    1.60
   1   2  -3   13.70    1.50
   1   2  -3   19.20    1.50
  -1  -2   3   15.80    1.30
   1  -2  -3   22.50    2.10
   1  -2  -3   22.30    2.20
   1  -2  -3   14.10    1.50
   1  -2  -3   16.60    1.30
   1  -2  -3   21.10    1.60
  -1   2   2  184.98    5.90
  -1   2   2  170.98    7.60
   1   2  -2  185.38    6.00
   1   2  -2  190.08    6.00
   1   2  -2  186.58    6.10
   1   2  -2  183.28    6.50
   1   2  -2  183.88    6.20
   1  -2  -2  184.18    6.30
  -1  -2   2  178.68    5.90
   1  -2  -2  178.38    7.20
   1  -2  -2  183.08    5.70
  -1  -2   2  179.78    7.10
   1  -2  -2  180.08    7.20
   1  -2  -2  187.28    6.10
   1   2  -1  209.28    6.80
   1   2  -1  204.38    6.30
  -1   2   1  206.48    6.40
   1   2  -1  206.18    6.50
   1   2  -1  204.38    6.30
   1   2  -1  207.58    6.70
  -1  -2   1  197.08    6.60
  -1  -2   1  204.48    7.30
   1  -2  -1  210.38    6.10
   1  -2  -1  208.28    6.60
  -1  -2   1  209.08    6.50
   1  -2  -1  195.78    7.60
  -1  -2   1  214.58    6.70
   1  -2  -1  216.18    6.70
   1  -2  -1  199.08    7.60
  -1   2   0  552.54   15.70
  -1   2   0  574.14   16.40
  -1   2   0  569.14   16.40
  -1   2   0  573.64   16.10
   1   2   0  601.94   15.90
  -1  -2   0  588.34   16.40
  -1  -2   0  563.94   16.10
  -1  -2   0  584.94   16.10
   1  -2   0  565.84   16.10
   1  -2   0  511.85   17.20
  -1  -2   0  534.15   16.90
   1  -2   0  573.04   16.30
  -1   2  -1 5095.39  189.98
  -1  -2  -1 4863.41  165.48
  -1   2  -2 1593.44   45.30
  -1   2  -2 1625.64   45.00
   1   2   2 1597.84   44.50
  -1   2  -2 1600.24   45.30
  -1  -2  -2 1644.44   45.20
  -1  -2  -2 1546.85   44.50
   1  -2   2 1680.43   45.10
   1  -2   2 1667.33   50.19
  -1   2  -3    1.30    1.40
  -1   2  -3    4.50    0.90
   1   2   3    2.90    0.80
  -1   2  -3    3.40    1.10
   1   2   3    2.70    0.70
  -1  -2  -3    2.50    0.80
  -1  -2  -3    3.40    0.90
   1  -2   3    2.80    0.90
   1  -2   3    3.80    1.00
   1  -2   3    2.00    0.60
  -1  -2  -3    1.50    0.80
  -1  -2  -3    4.60    0.90
   1   2   4 1130.79   32.10
  -1   2  -4 1129.89   32.90
   1   2   4 1085.49   31.90
  -1   2  -4 1125.19   32.30
   1   2   4 1152.38   32.20
  -1  -2  -4 1066.39   31.80
  -1  -2  -4 1127.19   32.90
  -1  -2  -4 1158.78   32.60
   1  -2   4 1164.58   32.60
  -1  -2  -4 1077.59   32.20
  -1   2  -5   32.60    2.90
   1   2   5   37.00    3.20
  -1   2  -5   36.80    3.20
  -1   2  -5   35.80    2.80
   1   2   5   38.50    2.50
   1  -2   5   37.70    2.70
  -1  -2  -5   38.20    2.50
  -1  -2  -5   35.40    2.50
  -1  -2  -5   38.10    4.30
  -1  -2  -5   37.40    3.30
  -1  -2  -5   36.70    2.80
   1  -2   5   38.10    3.00
  -1   2  -6  512.35   17.00
  -1   2  -6  481.55   16.80
  -1   2  -6  509.85   17.70
   1   2   6  486.45   16.30
   1   2   6  509.75   17.30
  -1   2  -6  497.45   17.50
  -1  -2  -6  484.25   17.90
   1  -2   6  492.25   16.20
   1  -2   6  506.35   17.00
  -1  -2  -6  496.35   16.80
  -1  -2  -6  506.35   16.20
  -1  -2  -6  502.85   17.60
  -1   2  -7    9.80    2.40
  -1   2  -7   11.00    2.70
  -1   2  -7    9.40    1.60
   1   2   7    8.90    2.00
  -1   2  -7    7.10    2.40
  -1   2  -7   13.30    2.80
   1   2   7   12.60    3.30
  -1   2  -7    8.30    2.00
  -1   2  -7    5.70    3.50
   1   2   7    9.30    2.30
  -1   2  -7    9.60    2.20
   1   2   7   11.40    2.10
  -1  -2  -7   13.30    2.40
  -1  -2  -7    8.10    2.10
  -1  -2  -7   11.70    2.10
  -1  -2  -7   14.10    2.10
   1  -2   7   10.40    3.00
  -1  -2  -7    7.90    2.30
  -1  -2  -7   12.80    3.30
  -1  -2  -7   11.40    2.20
   1  -2   7    8.00    1.90
  -1  -2  -7   10.50    2.40
   1  -2   7    9.30    1.90
  -1   2  -8  114.49    5.20
   1   2   8  113.69    8.10
  -1   2  -8  126.09    8.90
  -1   2  -8   94.59    8.10
   1   2   8  111.59    6.70
   1   2   8  104.39    6.10
  -1   2  -8  123.99    7.80
   1   2   8   97.89    6.90
  -1   2  -8  118.29    6.70
  -1  -2  -8  123.29    7.80
  -1  -2  -8  109.29    7.30
   1  -2   8  115.89    6.10
   1  -2   8  109.79    7.50
   1  -2   8  107.09    8.40
  -1  -2  -8  122.29    6.50
  -1  -2  -8  117.89    5.60
  -1   2  -9   89.19    6.20
  -1   2  -9   73.79    5.40
  -1   2  -9   69.29    5.90
   1   2   9   79.09    5.00
  -1   2  -9   70.59    3.60
   1   2   9   74.49    5.60
   1   2   9   75.69    5.40
  -1   2  -9   75.09    7.30
   1   2   9   78.19    7.60
  -1   2  -9   73.09    6.00
  -1  -2  -9   68.69    6.30
  -1  -2  -9   72.79    6.90
   1  -2   9   73.79    4.80
  -1  -2  -9   79.19    5.20
  -1  -2  -9   73.89    4.00
   1  -2   9   69.29    6.00
   1  -2   9   78.19    5.40
  -1   2 -10   15.40    4.30
  -1   2 -10   19.40    2.80
   1   2  10   13.80    3.50
   1   2  10   10.30    3.30
   1   2  10   14.70    2.30
  -1   2 -10   13.70    3.00
  -1   2 -10   21.00    3.50
   1   2  10   18.50    3.00
   1  -2  10   21.10    4.00
   1  -2  10   12.10    2.30
  -1  -2 -10   12.80    2.40
  -1  -2 -10   17.30    1.70
   1  -2  10   12.00    2.50
  -1   2 -11    0.70    4.70
  -1   2 -11   -0.60    1.90
   1   2  11   -3.20    2.50
  -1   2 -11    0.20    1.40
  -1  -2 -11    5.40    2.10
   1  -2  11   -1.50    1.30
   1   3 -11    8.90    2.10
   1   3 -11    9.70    4.20
   1   3 -11    7.50    2.50
  -1   3  11   15.90    3.50
   1  -3 -11   11.70    2.10
  -1  -3  11   14.10    2.10
  -1  -3  11   19.60    4.10
   1   3 -10   32.50    4.20
   1   3 -10   31.40    3.80
   1   3 -10   28.90    3.90
   1   3 -10   24.10    3.10
  -1   3  10   33.10    4.00
   1   3 -10   23.70    4.10
  -1  -3  10   24.50    3.20
  -1  -3  10   33.90    4.50
   1  -3 -10   30.80    3.40
  -1  -3  10   33.50    3.50
   1   3  -9    4.80    2.50
   1   3  -9    7.30    2.20
   1   3  -9    2.40    2.60
   1   3  -9    9.70    2.60
   1   3  -9    6.50    2.20
   1   3  -9    5.10    2.10
  -1   3   9    4.80    1.80
   1  -3  -9    7.70    1.30
  -1  -3   9   11.40    2.80
  -1  -3   9    7.90    1.70
   1  -3  -9    7.10    1.80
  -1  -3   9    6.70    2.00
   1   3  -8  223.48   11.10
   1   3  -8  212.48   10.40
  -1   3   8  202.98    9.70
   1   3  -8  211.88   10.20
   1   3  -8  223.28   10.80
   1   3  -8  227.88   10.30
  -1  -3   8  203.08    8.80
  -1  -3   8  201.98    8.30
   1  -3  -8  213.28    9.40
  -1  -3   8  206.58   10.70
   1  -3  -8  211.88    8.00
  -1  -3   8  221.78    9.70
   1   3  -7   -0.40    0.90
   1   3  -7    6.50    2.40
  -1   3   7    3.20    1.60
   1   3  -7    3.00    2.10
   1   3  -7    0.40    1.50
  -1   3   7    2.50    1.80
   1   3  -7    2.00    1.70
   1   3  -7    1.60    1.40
   1   3  -7    1.60    2.80
  -1  -3   7    2.50    1.10
   1  -3  -7    3.20    1.20
   1  -3  -7    1.40    1.40
  -1  -3   7    1.80    1.90
  -1  -3   7    2.30    1.30
   1  -3  -7    2.20    1.50
   1   3  -6   89.99    5.50
   1   3  -6   87.39    5.30
   1   3  -6   94.29    5.60
   1   3  -6   94.89    5.30
  -1  -3   6   93.69    4.70
  -1  -3   6   82.89    4.80
   1   3  -5  307.47   11.20
   1   3  -5  307.17   11.80
   1   3  -5  305.77   11.30
   1   3  -5  297.17   10.80
   1  -3  -5  290.27   10.00
   1  -3  -5  290.17   10.30
  -1  -3   5  305.17   10.60
  -1  -3   5  288.57   10.20
  -1   3   4  286.17    9.90
   1   3  -4  312.87   10.40
   1   3  -4  307.27   10.80
   1   3  -4  300.97   10.60
  -1  -3   4  290.77   10.10
  -1  -3   4  296.47   12.60
   1  -3  -4  290.17    9.70
   1  -3  -4  292.37    9.80
   1  -3  -4  318.87   10.10
   1   3  -3  301.37   13.90
   1   3  -3  328.07   10.60
   1   3  -3  312.87   10.70
   1   3  -3  301.07   13.60
   1   3  -3  335.27   10.50
   1   3  -3  332.37   10.90
   1   3  -3  335.97   10.60
   1  -3  -3  321.57   10.10
  -1  -3   3  330.97   10.40
  -1  -3   3  338.37   12.40
   1  -3  -3  323.47   10.60
  -1  -3   3  331.07   10.50
   1  -3  -3  331.97   10.50
  -1  -3   3  303.57    9.90
   1   3  -2  428.76   12.70
   1   3  -2  425.46   12.80
   1   3  -2  425.66   13.00
   1   3  -2  440.46   13.60
  -1   3   2  386.66   13.70
  -1   3   2  409.46   12.80
   1   3  -2  432.96   12.90
   1   3  -2  439.16   13.60
  -1  -3   2  417.66   12.70
  -1  -3   2  423.36   14.50
  -1  -3   2  426.56   13.00
   1  -3  -2  413.86   12.90
   1  -3  -2  420.26   12.40
   1  -3  -2  395.26   12.80
  -1   3   1  251.67   10.90
   1   3  -1  283.57    8.90
  -1   3   1  293.17    9.10
   1   3  -1  292.97    9.60
   1   3  -1  297.67    9.10
  -1   3   1  297.77    9.70
   1   3  -1  287.47    9.00
  -1   3   1  285.47    8.50
   1   3  -1  295.37    9.70
   1   3  -1  284.57    9.20
   1  -3  -1  284.97    9.50
  -1  -3   1  290.57    9.10
   1  -3  -1  293.97   10.30
  -1  -3   1  333.57   13.70
   1  -3  -1  287.07    9.30
  -1  -3   1  295.27    9.40
   1  -3  -1  292.27   10.20
   1  -3  -1  296.27    8.70
   1   3   0 1335.07   37.00
  -1   3   0 1328.27   37.80
  -1   3   0 1367.46   37.90
   1   3   0 1333.97   37.00
   1   3   0 1331.17   37.10
  -1   3   0 1360.46   37.30
  -1   3   0 1372.16   36.70
  -1  -3   0 1332.77   37.30
   1  -3   0 1338.47   37.70
  -1  -3   0 1373.76   37.60
   1  -3   0 1289.37   37.20
  -1  -3   0 1356.36   37.30
   1  -3   0 1266.17   39.00
   1  -3   0 1359.76   37.10
  -1   3  -1    2.20    0.80
  -1   3  -1    1.70    0.80
  -1   3  -1    1.80    0.70
  -1   3  -1    2.10    0.60
   1   3   1    2.80    0.70
   1   3   1    2.80    0.60
   1  -3   1    3.10    0.70
  -1  -3  -1    6.20    1.00
   1  -3   1    2.70    1.30
  -1  -3  -1    5.30    1.00
  -1  -3  -1    3.00    0.80
   1  -3   1    2.20    1.20
   1   3   2 1479.35   40.70
   1   3   2 1465.15   40.70
   1   3   2 1622.44   43.40
  -1   3  -2 1434.56   41.20
   1   3   2 1400.36   40.50
  -1   3  -2 1480.35   41.40
  -1  -3  -2 1421.96   41.40
   1  -3   2 1464.05   40.60
  -1  -3  -2 1440.86   40.80
  -1  -3  -2 1473.75   41.10
  -1   3  -3  124.69    5.00
   1   3   3  113.99    4.70
  -1   3  -3  123.79    5.40
  -1   3  -3  116.59    5.20
   1   3   3  117.19    4.70
   1  -3   3  120.69    4.90
  -1  -3  -3  115.69    4.70
  -1  -3  -3  121.39    4.80
  -1  -3  -3  120.99    5.00
  -1  -3  -3  119.79    5.10
  -1  -3  -3  121.19    5.40
   1   3   4    7.90    1.40
   1   3   4    7.10    1.30
   1   3   4    7.10    1.20
  -1   3  -4    6.30    1.60
  -1   3  -4    7.70    1.60
   1   3   4    8.50    1.70
  -1   3  -4    8.00    1.50
  -1  -3  -4    5.60    1.30
  -1  -3  -4    7.90    1.40
  -1  -3  -4    7.70    1.40
  -1  -3  -4    7.80    1.40
  -1  -3  -4    8.50    1.70
   1  -3   4    6.00    1.30
  -1   3  -5   19.90    2.80
  -1   3  -5   20.90    2.70
  -1   3  -5   23.00    2.70
   1   3   5   25.60    3.00
  -1   3  -5   19.60    2.70
  -1  -3  -5   20.80    2.50
  -1  -3  -5   19.90    2.30
  -1  -3  -5   19.30    2.20
   1  -3   5   20.00    2.40
   1  -3   5   18.90    2.20
  -1  -3  -5   19.50    2.50
  -1  -3  -5   22.80    2.30
  -1  -3  -5   20.20    2.70
   1   3   6    2.40    1.40
  -1   3  -6    1.20    1.00
   1   3   6    2.60    2.70
  -1   3  -6    1.40    1.10
   1   3   6    1.00    3.50
   1   3   6    0.00    1.10
  -1   3  -6    1.90    1.40
  -1   3  -6   -0.90    0.90
  -1   3  -6   -0.50    1.50
  -1   3  -6   -1.20    1.10
  -1   3  -6   -0.60    1.00
  -1  -3  -6    0.20    1.50
  -1  -3  -6   -0.10    1.20
  -1  -3  -6    0.70    1.40
   1  -3   6    0.90    1.60
   1  -3   6    0.20    1.30
  -1  -3  -6    0.30    1.10
  -1  -3  -6   -0.20    0.90
   1  -3   6    1.10    1.50
  -1  -3  -6    0.50    1.00
  -1  -3  -6   -0.20    2.70
   1  -3   6   -0.70    1.00
  -1  -3  -6    2.60    1.30
  -1  -3  -6    0.80    1.00
  -1  -3  -6    1.30    1.10
  -1  -3  -6    1.30    1.00
   1   3   7  169.38    7.60
  -1   3  -7  156.18    8.60
  -1   3  -7  163.68    6.50
   1   3   7  154.88    8.00
  -1   3  -7  165.78    8.30
  -1   3  -7  160.18    8.90
   1   3   7  164.28    8.30
  -1   3  -7  158.08    9.90
  -1   3  -7  160.28    8.50
  -1   3  -7  149.09    9.40
  -1   3  -7  174.08    8.10
  -1  -3  -7  161.58    8.30
  -1  -3  -7  176.58    9.70
  -1  -3  -7  155.18    7.70
   1  -3   7  146.99    7.60
  -1  -3  -7  164.98    7.10
  -1  -3  -7  164.18    7.70
  -1  -3  -7  157.88    7.30
   1  -3   7  158.48    8.80
  -1  -3  -7  153.28    8.80
   1  -3   7  159.08    7.20
  -1  -3  -7  160.08    8.20
  -1  -3  -7  160.28    8.50
  -1   3  -8  138.89    8.00
  -1   3  -8  142.19    7.60
   1   3   8  134.99    9.10
  -1   3  -8  134.69    8.20
  -1   3  -8  150.68    8.50
   1   3   8  133.89    7.30
   1   3   8  128.89    7.80
  -1   3  -8  150.08    9.80
  -1   3  -8  138.09    7.50
  -1   3  -8  129.79    5.50
   1   3   8  125.79    6.80
  -1  -3  -8  131.39    6.90
  -1  -3  -8  138.99    6.20
  -1  -3  -8  140.69    8.60
   1  -3   8  142.89    8.20
  -1  -3  -8  127.49    7.00
   1  -3   8  136.79    6.70
  -1  -3  -8  129.49    8.00
  -1  -3  -8  138.29    7.70
   1  -3   8  125.89    7.20
  -1   3  -9   12.80    2.50
  -1   3  -9   14.30    3.70
  -1   3  -9   17.50    3.50
  -1   3  -9   15.10    3.00
  -1   3  -9   13.40    3.10
   1   3   9   14.10    2.60
  -1  -3  -9   10.90    2.60
   1  -3   9   15.20    3.30
   1  -3   9   11.40    2.30
  -1  -3  -9   12.70    3.10
  -1  -3  -9   12.90    1.80
  -1  -3  -9   16.80    2.60
   1   3  10    3.30    2.60
  -1   3 -10    3.90    2.60
  -1   3 -10   -0.80    6.70
  -1   3 -10    4.30    2.20
  -1   3 -10    4.70    2.20
   1  -3  10    1.00    1.40
   1  -3  10    2.00    1.90
   1  -3  10    7.30    3.40
  -1  -3 -10    3.00    1.60
  -1   3 -11    0.90    1.30
  -1   3 -11   -1.00    1.80
   1   3  11    1.40    2.20
   1  -3  11    0.10    1.00
  -1  -3 -11   -1.40    1.60
   1   4 -11   10.00    4.70
   1   4 -11    8.40    3.20
   1   4 -11   12.20    2.30
   1   4 -11   13.20    1.90
  -1   4  11   15.50    4.30
  -1  -4  11   10.60    1.80
   1  -4 -11   17.80    3.00
  -1  -4  11   23.60    6.10
   1   4 -10    0.20    1.50
  -1   4  10    0.70    1.70
   1   4 -10    0.00    1.60
   1   4 -10    1.30    2.00
   1   4 -10    0.30    1.30
   1  -4 -10    0.00    1.20
  -1  -4  10    0.30    1.30
  -1  -4  10   -0.50    2.40
  -1  -4  10    0.50    1.80
  -1   4   9    1.40    1.40
   1   4  -9    2.40    1.80
   1   4  -9    0.30    1.60
   1   4  -9   -1.10    2.60
   1   4  -9    1.10    1.70
   1   4  -9    1.80    1.50
   1  -4  -9    1.50    1.30
  -1  -4   9    2.20    2.00
  -1  -4   9    1.40    1.30
   1  -4  -9   -1.00    1.20
   1   4  -8   -0.10    1.30
   1   4  -8   -0.50    2.50
  -1   4   8   -0.10    1.30
   1   4  -8    1.00    1.50
   1   4  -8   -0.80    1.40
   1   4  -8    1.40    2.00
   1   4  -8    0.80    1.30
  -1   4   8   -1.10    1.50
   1  -4  -8    0.60    1.20
  -1  -4   8    2.40    1.20
  -1  -4   8    0.40    1.70
   1  -4  -8    0.80    1.30
   1  -4  -8    1.00    0.90
  -1  -4   8    0.80    1.20
  -1  -4   8    1.80    1.00
   1  -4  -8    1.40    1.40
   1   4  -7   65.99    5.70
   1   4  -7   63.29    5.10
   1   4  -7   65.79    8.70
  -1   4   7   58.09    4.70
   1   4  -7   68.29    5.30
   1   4  -7   64.49    5.20
  -1   4   7   59.99    5.10
   1   4  -7   72.69    4.90
   1  -4  -7   56.59    4.70
   1  -4  -7   64.99    3.80
  -1  -4   7   59.19    5.00
  -1  -4   7   58.19    4.30
   1  -4  -7   56.29    4.80
   1  -4  -7   62.19    4.40
   1  -4  -7   60.39    4.60
  -1  -4   7   69.49    4.10
  -1  -4   7   63.89    3.80
   1   4  -6  239.18   10.00
   1   4  -6  258.47   10.70
   1   4  -6  256.47   10.10
   1   4  -6  230.08   11.00
   1   4  -6  260.27   11.40
  -1   4   6  224.88   13.80
   1   4  -6  225.08   11.40
  -1  -4   6  248.78    9.80
   1  -4  -6  245.68    9.90
   1  -4  -6  261.77   11.10
  -1  -4   6  257.27    9.40
   1  -4  -6  233.68   11.70
  -1  -4   6  255.67    9.90
   1  -4  -6  247.48   10.90
   1   4  -5   11.90    2.00
  -1   4   5   12.00    1.90
   1   4  -5   10.20    2.10
   1   4  -5   13.50    2.40
   1   4  -5   10.00    2.00
  -1  -4   5   10.70    1.80
  -1  -4   5   10.30    1.60
   1  -4  -5   11.00    1.80
   1  -4  -5   12.90    1.90
   1  -4  -5   10.70    1.60
   1   4  -4  823.52   24.70
   1   4  -4  775.52   23.90
   1   4  -4  770.02   24.00
  -1   4   4  785.82   24.40
  -1  -4   4  759.82   23.20
  -1  -4   4  814.32   23.80
   1  -4  -4  770.82   25.30
   1  -4  -4  777.62   23.30
   1  -4  -4  796.02   23.50
  -1   4   3  327.37   10.80
   1   4  -3  316.47   10.70
   1   4  -3  323.57   12.70
   1   4  -3  324.07   11.20
   1  -4  -3  318.47   10.80
   1  -4  -3  321.27   10.50
  -1  -4   3  312.67   10.00
  -1  -4   3  299.37   12.70
  -1  -4   3  326.17   10.70
  -1  -4   3  318.47   10.70
   1   4  -2  367.66   11.50
   1   4  -2  365.96   12.50
   1   4  -2  342.17   11.90
   1   4  -2  360.36   11.90
   1   4  -2  363.26   12.90
   1   4  -2  372.56   12.60
  -1  -4   2  382.16   11.70
   1  -4  -2  362.06   11.70
  -1  -4   2  360.46   11.80
  -1  -4   2  332.87   13.40
  -1  -4   2  361.66   11.60
  -1  -4   2  352.06   11.10
   1   4  -1   62.79    2.80
   1   4  -1   63.49    3.60
   1   4  -1   59.39    3.10
   1   4  -1   61.39    3.60
   1   4  -1   60.99    3.20
   1   4  -1   67.39    3.00
   1  -4  -1   67.89    3.30
  -1  -4   1   59.19    3.50
  -1  -4   1   64.79    3.30
  -1  -4   1   61.39    4.40
  -1  -4   1   62.79    3.10
   1  -4  -1   67.19    4.50
  -1  -4   1   61.29    3.30
  -1  -4   1   60.29    2.90
   1   4   0    3.80    0.90
   1   4   0    3.50    1.20
   1   4   0    4.20    1.20
   1   4   0    3.70    0.80
   1   4   0    3.50    1.00
   1   4   0    5.30    0.80
  -1  -4   0    5.80    1.10
  -1  -4   0    5.90    1.10
  -1  -4   0    5.10    1.00
   1  -4   0    6.40    1.10
   1   4   1  752.02   21.50
  -1   4  -1  719.83   21.50
   1   4   1  774.42   21.70
   1   4   1  725.93   21.90
   1  -4   1  749.82   21.70
  -1  -4  -1  731.13   21.80
  -1  -4  -1  765.82   23.30
  -1  -4  -1  740.23   21.90
  -1   4  -2 1644.94   46.60
   1   4   2 1692.63   46.60
   1   4   2 1724.23   46.70
  -1   4  -2 1731.33   47.20
   1   4   2 1610.14   46.70
  -1   4  -2 1619.34   48.10
  -1  -4  -2 1696.33   46.90
   1  -4   2 1648.04   46.40
  -1  -4  -2 1654.33   46.70
  -1  -4  -2 1656.73   47.20
  -1  -4  -2 1678.73   46.60
  -1  -4  -2 1636.94   46.70
  -1   4  -3  557.34   18.00
  -1   4  -3  561.54   17.60
   1   4   3  564.54   17.10
  -1   4  -3  543.95   18.90
   1   4   3  572.04   17.40
   1   4   3  574.34   17.30
   1   4   3  572.04   17.40
   1   4   3  596.74   17.60
   1  -4   3  590.54   17.50
  -1  -4  -3  584.84   17.80
  -1  -4  -3  589.74   18.30
  -1  -4  -3  553.14   17.50
  -1  -4  -3  555.84   17.70
  -1  -4  -3  563.34   20.10
  -1  -4  -3  570.24   17.40
  -1   4  -4  296.37   11.20
  -1   4  -4  309.37   11.10
  -1   4  -4  290.37   10.70
   1   4   4  297.57   10.00
  -1   4  -4  295.87   10.60
  -1  -4  -4  288.07   10.20
   1  -4   4  308.07   10.50
  -1  -4  -4  285.37   10.30
  -1  -4  -4  296.47   10.70
  -1  -4  -4  289.07   11.50
  -1  -4  -4  304.87   10.80
  -1   4  -5    7.60    1.90
   1   4   5    8.80    2.50
  -1   4  -5    3.80    1.50
  -1   4  -5    5.90    1.90
  -1   4  -5    6.70    1.80
  -1   4  -5    6.20    1.60
  -1   4  -5    2.60    2.00
  -1   4  -5    5.00    1.10
  -1  -4  -5    3.00    1.40
   1  -4   5    5.40    1.40
  -1  -4  -5    4.00    1.20
  -1  -4  -5    4.80    1.50
   1  -4   5    6.20    2.20
  -1  -4  -5    9.70    2.00
   1  -4   5    9.40    1.60
  -1  -4  -5    5.80    1.50
  -1  -4  -5    6.60    2.30
  -1  -4  -5    3.40    1.40
  -1  -4  -5    5.00    1.70
  -1   4  -6   22.80    3.30
   1   4   6   37.50    6.90
  -1   4  -6   33.40    4.20
  -1   4  -6   18.70    3.10
  -1   4  -6   22.80    2.90
  -1   4  -6   24.60    3.20
  -1   4  -6   27.80    3.40
  -1   4  -6   32.00    3.80
   1   4   6   25.50    3.30
   1   4   6   24.40    3.30
  -1   4  -6   24.80    4.50
  -1   4  -6   24.80    2.00
  -1  -4  -6   26.10    2.80
  -1  -4  -6   25.80    3.00
  -1  -4  -6   24.70    3.50
  -1  -4  -6   29.00    3.10
  -1  -4  -6   23.90    3.20
  -1  -4  -6   18.20    2.40
   1  -4   6   24.90    2.60
  -1  -4  -6   25.80    3.00
   1  -4   6   21.40    2.80
   1  -4   6   26.20    3.40
   1  -4   6   21.60    3.70
  -1   4  -7  349.87   13.80
  -1   4  -7  347.57   11.40
   1   4   7  344.47   13.80
  -1   4  -7  354.16   14.70
  -1   4  -7  359.66   14.30
  -1   4  -7  343.87   14.00
  -1   4  -7  336.87   14.40
   1  -4   7  328.07   13.00
  -1  -4  -7  347.07   13.90
   1  -4   7  372.96   15.90
  -1  -4  -7  328.17   14.00
  -1  -4  -7  328.57   13.30
  -1  -4  -7  361.06   12.50
  -1  -4  -7  334.07   12.60
  -1  -4  -7  344.87   13.20
  -1  -4  -7  342.97   13.30
   1  -4   7  332.37   15.80
  -1   4  -8   -0.50    2.50
   1   4   8    2.60    1.60
  -1   4  -8   -0.50    1.40
  -1   4  -8    0.30    1.50
  -1   4  -8    2.70    1.70
  -1   4  -8    0.40    1.70
  -1   4  -8    0.40    1.10
  -1  -4  -8    0.80    0.90
   1  -4   8    1.00    1.20
   1  -4   8    0.80    1.80
  -1  -4  -8    0.80    1.10
  -1  -4  -8   -0.60    1.20
  -1  -4  -8    1.70    1.50
   1  -4   8    0.20    0.90
  -1   4  -9   -0.60    2.40
  -1   4  -9   -1.20    1.10
   1   4   9   -1.40    1.10
  -1   4  -9   -0.60    1.40
  -1   4  -9    0.60    1.60
  -1   4  -9    1.00    1.40
   1  -4   9   -1.50    1.10
   1  -4   9   -0.10    1.70
  -1  -4  -9    1.40    1.50
  -1  -4  -9   -0.20    0.90
   1  -4   9    0.70    1.40
  -1  -4  -9    0.30    0.70
  -1  -4  -9   -0.10    1.30
  -1   4 -10    1.60    2.00
  -1   4 -10   -0.20    3.50
   1   4  10   -0.40    2.20
  -1   4 -10    0.20    1.40
  -1   4 -10    0.50    1.30
   1  -4  10   -0.10    1.20
  -1  -4 -10    0.30    1.00
   1  -4  10   -0.30    2.90
   1   5 -10   18.70    2.80
   1   5 -10   21.10    3.00
  -1   5  10   31.10    3.90
   1   5 -10   26.90    3.60
   1  -5 -10   22.80    2.80
   1  -5 -10   22.90    3.10
   1   5  -9    6.10    2.00
  -1   5   9    4.60    1.80
   1   5  -9    4.50    2.00
   1   5  -9    8.80    2.30
  -1   5   9    2.20    2.20
   1   5  -9    4.90    2.10
   1  -5  -9    4.30    1.70
  -1  -5   9    9.30    2.90
  -1  -5   9    4.00    1.90
   1  -5  -9    8.40    2.10
   1  -5  -9    3.90    1.80
  -1  -5   9    3.30    1.60
   1   5  -8   26.50    3.90
   1   5  -8   27.30    3.60
   1   5  -8   22.50    3.80
  -1   5   8   29.60    3.80
   1   5  -8   32.50    4.30
   1   5  -8   30.60    3.80
  -1   5   8   22.30    3.20
   1  -5  -8   30.40    3.60
   1  -5  -8   30.10    3.40
  -1  -5   8   26.70    3.40
  -1  -5   8   28.30    4.10
   1  -5  -8   26.70    2.20
  -1  -5   8   26.90    2.90
   1  -5  -8   23.80    3.40
   1   5  -7   72.99    5.50
  -1   5   7   71.59    5.40
   1   5  -7   83.29    6.10
   1   5  -7   80.09    5.70
  -1   5   7   82.19    6.00
   1   5  -7   78.29    5.30
   1   5  -7   72.59    5.70
  -1  -5   7   80.59    6.00
   1  -5  -7   78.79    5.20
  -1  -5   7   77.69    5.10
   1  -5  -7   82.69    4.40
  -1  -5   7   83.69    4.50
  -1  -5   7   78.09    4.60
   1  -5  -7   76.69    4.70
   1  -5  -7   73.09    6.90
   1  -5  -7   75.19    5.50
   1  -5  -7   76.89    5.60
   1  -5  -7   79.29    5.10
   1   5  -6   96.49    5.80
   1   5  -6   91.19    5.90
   1   5  -6   96.19    7.20
  -1   5   6   98.49    6.30
   1   5  -6  109.69    7.40
   1   5  -6  108.79    6.50
  -1   5   6  105.99    6.40
   1   5  -6  110.09    6.70
  -1  -5   6  114.09    5.50
  -1  -5   6  100.59    5.60
   1  -5  -6  106.79    5.10
  -1  -5   6   98.89    6.50
   1  -5  -6  112.49    5.90
   1  -5  -6   96.19    6.30
   1  -5  -6   98.29    5.80
  -1  -5   6  104.59    5.70
   1  -5  -6  107.09    5.50
  -1  -5   6  106.79    5.30
   1  -5  -6   98.79    6.20
  -1  -5   6   98.09    6.50
   1  -5  -6  102.69    5.40
   1   5  -5  327.67   12.60
  -1   5   5  369.16   16.00
   1   5  -5  328.27   15.30
   1   5  -5  334.97   14.70
   1   5  -5  299.07   18.00
   1  -5  -5  351.76   12.00
  -1  -5   5  309.17   15.70
  -1  -5   5  381.46   15.40
   1  -5  -5  351.96   12.00
   1  -5  -5  351.66   14.50
   1  -5  -5  329.07   14.90
  -1  -5   5  345.77   11.90
   1  -5  -5  361.16   13.30
  -1  -5   5  345.27   12.50
   1  -5  -5  329.17   12.20
  -1  -5   5  350.96   12.50
  -1   5   4  260.77    9.90
   1   5  -4  260.97   10.60
   1   5  -4  271.37   10.10
  -1   5   4  261.27    9.70
   1  -5  -4  264.77    9.60
  -1  -5   4  258.17    9.70
   1  -5  -4  257.87    9.80
   1  -5  -4  250.17    9.40
  -1  -5   4  250.07    9.20
   1   5  -3   42.80    3.10
  -1   5   3   38.60    3.00
  -1   5   3   48.00    3.20
   1   5  -3   43.80    3.10
   1   5  -3   45.50    3.40
  -1  -5   3   40.40    2.60
  -1  -5   3   41.10    2.90
  -1  -5   3   41.20    2.90
  -1  -5   3   44.90    3.10
   1  -5  -3   39.60    3.00
   1  -5  -3   41.60    3.00
   1  -5  -3   42.10    3.00
  -1  -5   3   39.70    3.20
   1   5  -2  594.44   20.40
   1   5  -2  619.14   22.10
   1   5  -2  618.14   19.40
  -1   5   2  616.94   19.10
   1   5  -2  609.54   18.60
   1   5  -2  637.24   19.00
   1  -5  -2  627.94   19.00
  -1  -5   2  569.44   19.40
  -1  -5   2  613.84   19.10
  -1  -5   2  618.34   22.20
  -1  -5   2  671.73   21.30
   1  -5  -2  629.24   19.20
   1   5  -1 1031.40   35.20
   1   5  -1 1156.88   33.70
   1   5  -1 1214.28   33.20
   1   5  -1 1200.28   35.30
   1   5  -1 1179.88   33.60
  -1   5   1 1161.58   34.30
  -1  -5   1 1128.09   33.30
  -1  -5   1 1126.29   33.20
  -1  -5   1 1185.38   33.60
  -1  -5   1 1101.79   33.40
   1  -5  -1 1175.08   36.00
  -1  -5   1 1222.18   33.80
   1  -5  -1 1141.19   33.60
   1  -5  -1 1145.49   36.20
   1   5   0  769.32   24.40
   1   5   0  763.12   26.90
  -1   5   0  780.32   23.90
  -1   5   0  804.72   23.70
   1   5   0  811.72   23.60
   1   5   0  797.22   23.20
   1   5   0  798.12   26.70
   1   5   0  793.32   24.00
   1   5   0  730.43   27.40
   1   5   0  820.12   26.00
   1   5   0  814.22   23.20
  -1  -5   0  817.02   23.90
   1  -5   0  833.32   23.80
   1  -5   0  754.32   24.00
  -1  -5   0  825.52   23.50
  -1  -5   0  814.32   24.10
   1  -5   0  730.83   24.40
  -1  -5   0  799.22   23.60
   1  -5   0  817.72   23.90
  -1  -5   0  787.42   23.30
   1   5   1   11.00    2.10
  -1   5  -1   16.90    2.10
   1   5   1   18.30    2.30
  -1   5  -1   18.10    2.40
   1   5   1   18.60    3.00
   1   5   1   17.00    3.40
   1   5   1   15.30    1.70
   1   5   1   16.90    3.20
   1   5   1   14.00    1.60
  -1  -5  -1   17.10    2.00
  -1  -5  -1   17.10    2.90
  -1  -5  -1   14.20    1.80
   1  -5   1   21.40    2.50
  -1  -5  -1   13.30    1.80
   1  -5   1   11.70    1.90
  -1  -5  -1   18.70    2.20
   1  -5   1   15.20    1.80
   1   5   2   23.40    2.40
   1   5   2   25.00    2.70
   1   5   2   27.40    3.70
   1   5   2   24.80    2.00
  -1  -5  -2   28.40    2.40
   1  -5   2   24.60    2.10
  -1  -5  -2   27.70    2.70
  -1  -5  -2   30.20    2.70
   1   5   3  351.16   12.30
   1   5   3  359.06   11.60
   1   5   3  352.56   12.10
  -1  -5  -3  356.96   12.10
  -1  -5  -3  360.36   12.10
  -1  -5  -3  347.27   12.00
  -1   5  -4   33.60    3.80
  -1   5  -4   40.40    4.80
   1   5   4   45.20    4.50
  -1   5  -4   41.70    3.50
   1   5   4   41.20    3.10
   1   5   4   40.80    5.40
  -1  -5  -4   36.00    3.60
  -1  -5  -4   46.60    3.70
  -1  -5  -4   42.20    3.10
   1  -5   4   37.50    4.30
  -1  -5  -4   46.60    3.20
   1  -5   4   31.30    4.40
   1  -5   4   44.70    3.50
  -1  -5  -4   39.10    4.60
   1  -5   4   36.10    2.90
  -1  -5  -4   45.80    4.00
   1   5   5  120.39    6.80
   1   5   5  127.69    9.60
  -1   5  -5  124.69    7.50
   1   5   5  110.89    6.40
  -1   5  -5   97.99    7.20
  -1   5  -5  111.59    6.70
  -1   5  -5  118.19    6.60
  -1   5  -5  119.49    6.20
  -1   5  -5  109.29    6.40
  -1  -5  -5  118.19    5.90
   1  -5   5  122.79    5.60
  -1  -5  -5  115.19    6.20
  -1  -5  -5  124.49    5.90
  -1  -5  -5  119.79    6.00
  -1  -5  -5  117.69    6.60
  -1  -5  -5  124.79    6.80
  -1  -5  -5  126.09    7.10
   1  -5   5  121.09    6.30
   1  -5   5  107.29    5.20
   1  -5   5  117.59    5.90
  -1  -5  -5  113.29    6.10
  -1   5  -6  105.29    6.40
  -1   5  -6  102.49    6.30
  -1   5  -6  102.39    6.90
   1   5   6  102.19    6.40
  -1   5  -6  106.79    6.00
  -1   5  -6   96.99    6.50
   1   5   6   92.39    6.20
  -1  -5  -6   77.39    6.80
   1  -5   6   91.29    6.30
  -1  -5  -6   96.09    5.30
  -1  -5  -6  109.09    5.70
  -1  -5  -6  100.29    6.20
   1  -5   6   98.39    5.80
  -1  -5  -6  106.29    5.80
   1  -5   6   93.79    5.60
  -1  -5  -6  103.39    6.60
  -1  -5  -6  111.49    5.50
   1  -5   6   93.19    5.10
  -1   5  -7    8.00    2.30
  -1   5  -7    2.60    1.60
  -1   5  -7    6.10    2.30
   1   5   7    7.80    2.20
   1   5   7    4.50    2.00
  -1   5  -7    5.30    1.80
  -1   5  -7    8.00    2.50
  -1  -5  -7    6.30    1.80
  -1  -5  -7    8.20    1.90
   1  -5   7   10.90    2.80
   1  -5   7    9.00    2.20
   1  -5   7    6.60    2.00
   1  -5   7   11.10    2.00
  -1  -5  -7   10.00    2.10
  -1  -5  -7    4.60    1.90
  -1  -5  -7    9.40    1.80
  -1  -5  -7    6.50    1.90
  -1  -5  -7    6.20    1.90
   1   5   8   22.20    3.10
  -1   5  -8   19.10    3.40
  -1   5  -8   25.20    4.00
  -1   5  -8   15.60    4.70
  -1   5  -8   25.80    3.50
  -1   5  -8   18.50    3.10
   1  -5   8   19.00    2.90
   1  -5   8   24.20    3.70
   1  -5   8   20.30    2.80
  -1  -5  -8   20.20    2.30
  -1  -5  -8   21.80    3.30
   1  -5   8   23.30    2.90
  -1  -5  -8   18.90    2.80
  -1  -5  -8   24.30    3.00
  -1   5  -9   15.70    3.10
  -1   5  -9   10.50    2.20
  -1   5  -9   10.20    2.90
  -1   5  -9    6.00    2.40
   1   5   9   16.80    3.10
  -1  -5  -9   15.70    4.20
   1  -5   9    9.30    2.20
  -1  -5  -9   10.40    2.80
  -1  -5  -9    8.80    3.50
   1   5  10    1.10    1.50
  -1   5 -10    1.90    2.30
  -1   5 -10   -2.20    1.90
  -1  -5 -10    1.60    2.30
   1  -5  10    0.50    1.10
   1   6 -10   34.90    4.40
   1   6 -10   27.10    3.40
  -1   6  10   44.60    3.60
   1  -6 -10   34.30    2.70
  -1   6   9   36.40    4.10
   1   6  -9   39.00    4.70
  -1   6   9   46.60    3.90
   1   6  -9   33.90    3.80
   1  -6  -9   45.90    4.50
   1  -6  -9   43.80    3.40
  -1  -6   9   43.10    3.40
   1  -6  -9   47.60    3.70
  -1   6   8   48.60    4.70
  -1   6   8   55.39    4.40
   1   6  -8   43.00    4.50
  -1  -6   8   48.60    3.70
  -1  -6   8   47.40    5.10
   1  -6  -8   51.39    3.90
   1  -6  -8   54.09    4.10
  -1  -6   8   41.60    4.30
   1  -6  -8   45.10    4.40
  -1   6   7   10.90    2.40
   1   6  -7    9.00    2.70
   1   6  -7    7.50    2.40
   1   6  -7   10.90    2.40
  -1   6   7   14.00    2.80
   1  -6  -7   10.80    1.50
   1  -6  -7   13.60    2.20
   1  -6  -7   10.10    2.30
  -1  -6   7   12.70    2.10
   1  -6  -7   11.30    2.20
  -1  -6   7   11.80    1.80
   1  -6  -7   15.10    2.50
   1  -6  -7    7.50    2.10
  -1  -6   7   11.50    2.10
  -1  -6   7   11.70    2.50
  -1  -6   7    9.40    2.80
   1   6  -6   35.60    4.80
  -1   6   6   37.40    4.60
   1   6  -6   37.80    4.40
   1   6  -6   35.20    4.50
  -1  -6   6   40.40    4.40
   1  -6  -6   28.00    5.50
  -1  -6   6   39.20    3.00
   1  -6  -6   36.40    3.80
   1  -6  -6   38.50    3.80
  -1  -6   6   41.20    3.80
  -1  -6   6   36.80    4.70
   1  -6  -6   35.60    2.90
   1  -6  -6   38.20    3.70
   1  -6  -6   38.50    4.40
  -1  -6   6   35.70    3.00
  -1  -6   6   45.30    3.60
  -1   6   5   33.50    3.50
   1   6  -5   47.80    4.70
   1   6  -5   45.40    5.00
  -1   6   5   36.80    3.70
   1   6  -5   51.19    5.30
  -1   6   5   39.20    4.50
  -1  -6   5   45.50    3.30
  -1  -6   5   45.10    4.40
   1  -6  -5   44.80    3.70
  -1  -6   5   40.20    3.50
  -1  -6   5   49.30    3.50
   1  -6  -5   38.80    4.30
   1  -6  -5   45.70    3.50
   1  -6  -5   45.10    3.60
   1  -6  -5   45.10    3.20
   1  -6  -5   45.80    4.20
  -1  -6   5   36.40    4.70
  -1  -6   5   44.90    3.60
  -1   6   4   20.60    2.70
  -1   6   4   18.90    3.10
   1   6  -4   19.20    3.50
  -1   6   4   18.80    2.60
   1   6  -4   16.80    2.90
  -1   6   4   26.60    3.60
   1  -6  -4   22.50    3.30
   1  -6  -4   17.50    2.40
   1  -6  -4   21.20    3.30
  -1  -6   4   21.90    2.40
   1  -6  -4   20.80    2.60
   1  -6  -4   20.40    2.50
   1  -6  -4   20.40    3.00
  -1  -6   4   24.20    3.60
   1  -6  -4   20.40    2.70
  -1  -6   4   20.60    2.70
   1  -6  -4   18.00    2.50
  -1  -6   4   22.20    2.70
  -1  -6   4   22.40    2.80
   1   6  -3   10.40    2.20
  -1   6   3    6.60    1.60
   1   6  -3   15.10    4.20
  -1   6   3    8.60    3.80
  -1   6   3   11.00    2.50
   1   6  -3    7.60    2.00
   1  -6  -3    8.90    1.90
   1  -6  -3    8.00    3.60
  -1  -6   3    9.20    2.90
  -1  -6   3    9.10    2.00
  -1  -6   3    7.70    1.90
  -1  -6   3    7.20    1.60
   1  -6  -3   10.30    1.90
   1  -6  -3    9.20    1.90
   1  -6  -3    8.10    2.70
  -1  -6   3   10.90    2.10
   1  -6  -3    9.40    2.00
   1  -6  -3   10.30    2.10
  -1  -6   3    9.90    1.70
  -1  -6   3    7.50    1.70
   1   6  -2  150.88    6.80
   1   6  -2  148.69    7.00
  -1   6   2  151.48    6.90
  -1   6   2  155.88    6.90
   1  -6  -2  152.58    6.60
  -1  -6   2  154.58    6.60
   1  -6  -2  151.88    6.70
  -1  -6   2  155.98    6.90
   1  -6  -2  150.98    6.80
  -1   6   1  596.24   19.50
  -1   6   1  630.84   20.00
   1   6  -1  632.14   19.70
   1   6  -1  614.34   19.90
   1  -6  -1  636.04   19.60
   1  -6  -1  623.14   19.70
  -1  -6   1  634.34   19.50
  -1  -6   1  599.24   19.70
   1  -6  -1  620.14   19.60
   1   6   0   14.10    2.20
  -1   6   0   16.70    2.40
  -1   6   0    9.60    2.00
   1   6   0    9.20    1.80
   1  -6   0   12.70    2.20
  -1  -6   0   13.90    2.00
  -1  -6   0   14.70    2.00
   1  -6   0   12.30    2.00
  -1  -6   0   12.60    2.00
   1  -6   0   11.70    2.10
  -1  -6   0   14.10    2.00
   1   6   1   29.10    3.20
  -1   6  -1   35.40    3.40
   1   6   1   32.50    3.40
  -1   6  -1   30.60    3.20
  -1  -6  -1   34.40    3.10
  -1  -6  -1   32.30    3.10
  -1  -6  -1   31.10    3.20
   1  -6   1   36.40    4.20
   1  -6   1   33.00    3.30
   1  -6   1   31.50    2.60
  -1   6  -2   23.80    3.40
   1   6   2   35.10    4.10
   1   6   2   26.10    2.90
   1   6   2   31.60    5.80
   1   6   2   26.80    3.00
   1  -6   2   28.60    3.20
   1  -6   2   26.00    2.70
  -1  -6  -2   29.40    3.00
  -1  -6  -2   27.20    2.90
  -1  -6  -2   30.40    3.10
  -1  -6  -2   29.50    5.40
   1  -6   2   27.00    2.90
  -1  -6  -2   30.70    3.10
  -1  -6  -2   28.70    3.60
   1   6   3   48.20    3.70
  -1   6  -3   52.19    6.30
   1   6   3   51.59    5.00
   1   6   3   63.09    4.00
  -1  -6  -3   55.39    4.50
   1  -6   3   56.99    4.60
  -1  -6  -3   52.79    6.20
  -1  -6  -3   65.89    6.50
  -1  -6  -3   55.59    3.60
  -1  -6  -3   63.39    8.10
  -1  -6  -3   47.30    3.60
   1  -6   3   57.39    4.10
  -1  -6  -3   57.49    5.00
  -1  -6  -3   55.69    4.70
  -1   6  -4  140.39    7.30
   1   6   4  128.49    6.50
   1   6   4  139.79    6.80
   1   6   4  141.59    9.10
   1   6   4  137.59    8.00
  -1   6  -4  136.79    8.20
  -1  -6  -4  150.38    7.40
  -1  -6  -4  136.59    6.60
   1  -6   4  138.99    6.80
  -1  -6  -4  138.89    6.80
  -1  -6  -4  139.29    6.60
   1  -6   4  138.29    6.20
  -1  -6  -4  138.99    6.80
  -1  -6  -4  139.09    7.40
  -1  -6  -4  140.39    6.70
  -1  -6  -4  146.19    6.80
  -1  -6  -4  151.18    7.80
  -1   6  -5   34.40    4.70
   1   6   5   44.60    4.80
   1   6   5   36.20    7.10
  -1   6  -5   44.80    5.70
  -1  -6  -5   43.70    3.80
  -1  -6  -5   43.50    6.90
   1  -6   5   36.20    4.10
  -1  -6  -5   37.10    3.70
  -1  -6  -5   47.10    4.20
  -1  -6  -5   47.00    4.70
  -1  -6  -5   34.70    3.70
   1  -6   5   43.50    5.60
  -1   6  -6   83.39    5.70
   1   6   6   85.49    5.90
   1   6   6   79.59    5.80
  -1   6  -6   78.49    6.30
  -1  -6  -6   77.29    5.50
  -1  -6  -6   81.09    4.90
  -1  -6  -6   82.79    5.80
  -1  -6  -6   77.89    5.10
  -1  -6  -6   76.49    5.00
  -1  -6  -6   82.59    4.70
   1  -6   6   77.99    5.00
  -1   6  -7   25.40    3.60
   1   6   7   23.40    3.40
  -1   6  -7   18.10    4.50
  -1   6  -7   21.90    3.30
   1   6   7   20.70    3.30
  -1  -6  -7   23.20    3.00
  -1  -6  -7   23.80    3.40
  -1  -6  -7   25.10    4.40
  -1  -6  -7   23.60    2.60
   1  -6   7   23.70    3.00
  -1  -6  -7   23.40    3.50
  -1   6  -8    1.60    1.80
   1   6   8    2.90    1.50
   1   6   8    3.80    2.30
  -1   6  -8    1.60    1.90
  -1   6  -8    0.20    1.30
  -1  -6  -8    0.40    1.70
   1  -6   8    1.40    2.90
  -1  -6  -8    0.10    0.80
  -1  -6  -8    3.10    1.60
   1  -6   8    0.40    1.00
  -1  -6  -8    0.30    1.50
  -1   6  -9   29.40    3.70
  -1   6  -9   29.80    3.40
  -1   6  -9   29.40    3.40
   1   6   9   38.50    3.80
  -1  -6  -9   29.70    2.60
   1  -6   9   27.70    4.20
  -1  -6  -9   42.10    4.80
  -1  -6  -9   29.60    3.20
   1   7  -9   23.50    3.30
  -1  -7   9   22.70    4.30
   1  -7  -9   42.10    5.40
   1   7  -8   29.50    3.50
  -1   7   8   47.00    5.40
   1  -7  -8   46.30    4.80
  -1  -7   8   25.30    2.80
  -1  -7   8   46.30    5.60
   1  -7  -8   57.69    8.60
  -1  -7   8   38.80    3.30
   1   7  -7   69.19    5.70
  -1   7   7   68.99    5.50
   1   7  -7   57.69    4.70
  -1  -7   7   55.09    4.10
  -1  -7   7   66.19    4.20
   1  -7  -7   67.19    4.60
  -1  -7   7   71.59    6.00
   1  -7  -7   65.19    4.70
   1  -7  -7   67.89    4.30
   1  -7  -7   69.49    5.20
   1   7  -6   10.70    2.70
   1   7  -6   12.50    2.50
  -1   7   6    4.40    2.00
   1  -7  -6    7.60    2.10
   1  -7  -6    7.50    1.30
   1  -7  -6   14.40    2.40
   1  -7  -6   11.30    2.10
  -1  -7   6    9.30    1.70
   1  -7  -6   11.50    2.30
  -1  -7   6    7.90    1.80
   1   7  -5    9.70    2.90
  -1   7   5    4.90    2.10
  -1   7   5    6.00    1.90
   1   7  -5    5.70    2.20
  -1   7   5    9.90    2.10
   1  -7  -5    9.20    2.10
  -1  -7   5    6.10    1.80
   1  -7  -5    4.60    1.90
   1  -7  -5    7.40    1.50
   1  -7  -5    5.70    2.00
  -1  -7   5    5.70    1.60
   1  -7  -5    5.70    1.70
   1  -7  -5    4.70    1.70
   1  -7  -5    3.30    1.30
  -1   7   4    2.00    2.00
  -1   7   4    2.50    1.60
   1   7  -4    0.80    2.00
  -1   7   4    4.00    2.10
   1  -7  -4    3.10    2.20
   1  -7  -4    5.30    2.00
  -1  -7   4    1.50    1.20
   1  -7  -4    0.90    1.50
   1  -7  -4    0.10    1.10
   1  -7  -4    1.90    1.50
  -1  -7   4    4.10    1.50
   1  -7  -4    2.10    1.60
   1  -7  -4    1.60    1.10
   1  -7  -4    3.00    1.90
  -1   7   3    1.90    1.30
  -1   7   3    2.00    1.20
   1   7  -3    0.20    1.40
  -1   7   3    1.30    1.50
   1   7  -3    1.00    1.70
   1   7  -3   -2.90    1.80
   1   7  -3    0.20    1.70
  -1   7   3    2.10    2.00
  -1  -7   3    1.60    1.20
  -1  -7   3    0.80    1.20
   1  -7  -3    1.40    1.30
   1  -7  -3    1.10    1.60
  -1  -7   3    0.20    1.00
   1  -7  -3    0.60    1.50
   1  -7  -3    2.20    1.10
  -1  -7   3   -0.10    1.00
  -1  -7   3   -0.70    1.00
   1  -7  -3    0.50    1.40
   1  -7  -3    1.20    1.20
   1  -7  -3    0.30    1.00
   1  -7  -3    1.80    1.70
  -1   7   2   22.60    3.70
   1   7  -2   20.80    3.00
   1   7  -2   16.90    2.80
   1   7  -2   20.50    3.50
   1   7  -2   26.60    4.00
  -1   7   2   17.50    2.80
  -1   7   2   16.80    2.50
  -1   7   2   24.30    3.60
   1  -7  -2   15.20    2.30
   1  -7  -2   25.20    3.20
  -1  -7   2   21.40    2.90
   1  -7  -2   26.80    3.10
  -1  -7   2   19.60    2.60
   1  -7  -2   17.80    2.70
  -1  -7   2   18.70    2.70
  -1  -7   2   23.90    2.80
   1  -7  -2   21.80    3.00
  -1  -7   2   21.80    3.30
   1  -7  -2   18.70    3.10
  -1  -7   2   21.80    2.90
   1  -7  -2   21.90    2.70
   1   7  -1   17.00    2.80
   1   7  -1   19.10    3.20
   1   7  -1   11.50    3.00
  -1   7   1   11.70    2.30
   1   7  -1   12.50    2.40
  -1   7   1   18.80    3.20
  -1   7   1   13.10    2.20
   1  -7  -1   14.50    2.20
  -1  -7   1   12.70    2.20
  -1  -7   1   14.40    2.30
  -1  -7   1   16.80    2.60
   1  -7  -1   14.40    2.40
   1  -7  -1    9.50    2.00
  -1  -7   1   11.90    2.20
  -1  -7   1   12.40    2.40
   1  -7  -1   13.60    2.20
  -1  -7   1   13.30    2.10
   1  -7  -1   17.20    2.60
  -1   7   0   -0.60    1.20
  -1   7   0    3.00    1.90
   1   7   0    1.00    1.30
  -1   7   0   -0.30    1.10
   1   7   0    4.10    4.40
   1   7   0    1.50    1.50
   1   7   0    6.10    2.10
  -1   7   0    0.20    1.50
   1  -7   0    0.20    1.30
  -1  -7   0    2.40    1.30
   1  -7   0    2.40    1.20
   1  -7   0    0.50    1.40
   1  -7   0    0.30    1.40
  -1  -7   0    2.00    1.20
  -1  -7   0    2.70    1.50
  -1  -7   0    1.60    1.30
  -1  -7   0    1.60    1.30
   1  -7   0    2.20    1.20
   1  -7   0    3.40    1.60
   1  -7   0    2.20    1.10
  -1  -7   0    1.70    1.30
  -1  -7   0    4.00    1.60
  -1  -7   0    0.90    1.30
   1   7   1    4.80    2.10
   1   7   1    4.50    2.40
   1   7   1    3.40    1.50
   1   7   1    2.30    1.40
   1   7   1    9.00    4.20
  -1   7  -1    0.50    1.40
  -1   7  -1    4.80    1.70
  -1   7  -1   -0.30    1.40
  -1   7  -1    6.50    2.30
   1  -7   1    2.90    1.40
   1  -7   1    2.70    1.20
   1  -7   1    2.10    1.20
  -1  -7  -1    2.50    1.30
  -1  -7  -1    0.80    1.10
  -1  -7  -1    3.60    1.70
  -1  -7  -1    3.10    1.60
  -1  -7  -1    1.00    1.20
  -1  -7  -1    1.60    1.50
   1  -7   1    1.80    1.40
  -1  -7  -1    1.90    1.20
   1  -7   1    1.50    1.60
  -1  -7  -1    1.10    1.10
  -1   7  -2   31.80    4.20
  -1   7  -2   23.70    3.70
   1   7   2   21.30    2.90
   1   7   2   42.20    9.30
   1   7   2   18.70    3.20
   1   7   2   22.10    2.90
   1   7   2   26.40    4.00
  -1  -7  -2   17.50    2.50
   1  -7   2   23.20    3.50
  -1  -7  -2   22.60    3.30
  -1  -7  -2   25.10    3.00
   1  -7   2   26.70    2.90
  -1  -7  -2   24.40    3.00
  -1  -7  -2   22.20    2.80
  -1  -7  -2   25.10    3.10
   1  -7   2   23.20    2.80
   1  -7   2   24.90    3.10
   1   7   3    4.00    1.60
   1   7   3    2.90    2.00
   1   7   3   -0.90    1.20
   1   7   3    2.30    2.00
  -1   7  -3    1.40    1.70
  -1  -7  -3    1.60    1.20
  -1  -7  -3    1.50    1.60
  -1  -7  -3    0.90    1.20
  -1  -7  -3    1.80    1.50
  -1  -7  -3    3.80    1.80
  -1  -7  -3    1.60    1.30
   1  -7   3    2.40    1.20
   1  -7   3    2.40    1.10
   1  -7   3    3.00    1.60
  -1  -7  -3    5.30    1.60
  -1  -7  -3    1.70    1.30
   1   7   4   73.29    5.80
  -1   7  -4   71.79    4.90
   1   7   4   65.89    5.60
   1   7   4   71.29    4.90
  -1   7  -4   69.89    5.90
  -1  -7  -4   66.69    5.30
  -1  -7  -4   66.59    4.60
   1  -7   4   68.79    4.60
  -1  -7  -4   69.49    4.70
  -1  -7  -4   67.39    4.50
   1  -7   4   67.89    3.80
  -1  -7  -4   68.19    4.50
  -1  -7  -4   69.79    4.40
  -1  -7  -4   62.09    4.90
  -1  -7  -4   68.69    5.10
   1   7   5  100.19    6.40
  -1   7  -5   91.49    6.90
   1   7   5   87.79    6.90
  -1   7  -5   92.19    5.90
  -1  -7  -5   97.89    5.70
  -1  -7  -5   98.29    6.00
  -1  -7  -5   96.09    5.50
   1  -7   5   98.19    5.60
  -1  -7  -5   95.79    6.20
  -1  -7  -5   93.19    5.60
  -1  -7  -5   98.69    5.70
  -1  -7  -5   93.19    5.10
  -1   7  -6   14.90    3.00
  -1   7  -6   10.70    2.40
   1   7   6   16.50    3.20
   1   7   6   18.80    3.10
  -1  -7  -6   16.90    2.70
  -1  -7  -6   14.30    2.60
  -1  -7  -6   14.80    2.60
  -1  -7  -6   14.60    2.50
  -1  -7  -6   15.70    2.60
  -1  -7  -6   17.10    2.20
   1  -7   6   14.90    2.40
   1   7   7   40.80    4.60
   1   7   7   45.20    4.00
  -1   7  -7   34.30    4.10
  -1  -7  -7   45.10    4.40
  -1  -7  -7   44.00    4.30
  -1  -7  -7   44.40    4.10
  -1  -7  -7   43.00    4.30
  -1  -7  -7   39.30    2.70
   1  -7   7   47.40    3.60
  -1   7  -8   -0.10    1.40
   1   7   8    2.50    2.10
   1   7   8    1.80    1.40
  -1  -7  -8    0.60    1.20
   1  -7   8    2.70    1.40
  -1  -7  -8    2.20    1.70
  -1  -7  -8    3.30    2.20
  -1   7  -9   16.60    2.60
   1   7   9    7.70    1.80
  -1  -7  -9    7.40    1.70
  -1  -7  -9   11.70    2.90
   1   8  -8    0.00    1.80
  -1   8   8   -2.40    2.80
   1   8  -8   -0.10    1.80
   1  -8  -8   -2.50    1.60
   1  -8  -8    0.60    1.40
  -1  -8   8   -0.20    0.90
   1   8  -7    8.10    2.40
   1   8  -7    6.10    1.90
  -1   8   7    7.80    2.70
   1  -8  -7    7.80    2.50
   1  -8  -7    8.60    2.00
  -1  -8   7    6.30    1.60
   1  -8  -7    3.60    1.50
   1   8  -6   30.20    4.30
  -1   8   6   29.40    4.00
   1  -8  -6   30.40    3.40
   1  -8  -6   32.80    3.50
   1  -8  -6   31.30    3.50
   1  -8  -6   27.60    3.60
  -1  -8   6   28.80    3.20
  -1   8   5    2.00    1.50
  -1   8   5    0.60    1.30
   1   8  -5    0.50    1.70
  -1   8   5    2.50    1.70
  -1   8   5    0.40    1.20
  -1  -8   5    1.20    1.10
  -1  -8   5    0.60    0.90
   1  -8  -5    0.60    1.20
   1  -8  -5    1.90    1.40
   1  -8  -5    0.60    0.80
   1  -8  -5    1.90    2.10
   1  -8  -5   -0.30    1.00
   1  -8  -5    2.80    1.40
   1  -8  -5    1.60    1.70
  -1   8   4   15.30    2.80
   1   8  -4   14.80    3.30
  -1   8   4   15.70    3.00
  -1   8   4   15.40    2.70
  -1   8   4   15.10    2.60
   1  -8  -4    9.50    2.10
   1  -8  -4   14.40    1.90
   1  -8  -4   18.80    3.00
   1  -8  -4   17.90    2.50
  -1  -8   4   13.20    2.30
   1  -8  -4   14.70    2.50
  -1  -8   4   19.80    2.50
   1  -8  -4   13.30    2.30
   1  -8  -4   15.50    2.70
  -1   8   3  123.99    7.00
   1   8  -3  137.59    8.40
  -1   8   3  136.89    7.20
  -1   8   3  140.29    7.70
   1   8  -3  103.19    8.60
  -1   8   3  134.09    7.90
   1   8  -3  138.19    8.00
   1  -8  -3  137.19    6.10
   1  -8  -3  135.19    6.70
  -1  -8   3  146.19    7.10
   1  -8  -3  140.89    7.20
  -1  -8   3  147.69    6.70
  -1  -8   3  141.29    7.80
   1  -8  -3  142.19    6.90
   1  -8  -3  137.89    7.50
   1  -8  -3  132.99    6.80
   1  -8  -3  134.19    7.90
   1  -8  -3  139.09    6.90
   1   8  -2    0.10    1.60
  -1   8   2    0.00    1.30
   1   8  -2   -1.60    1.20
  -1   8   2    0.10    1.20
   1   8  -2   -0.50    1.70
   1   8  -2    0.70    1.80
  -1   8   2    0.00    1.40
  -1  -8   2    0.60    1.20
   1  -8  -2    2.00    1.50
   1  -8  -2   -0.10    0.80
  -1  -8   2    1.00    1.20
  -1  -8   2   -0.30    1.20
   1  -8  -2    1.70    1.60
   1  -8  -2    0.10    1.10
   1  -8  -2    1.50    1.80
  -1  -8   2   -0.90    1.10
   1  -8  -2   -0.90    1.00
  -1  -8   2    1.00    1.10
   1   8  -1  113.89    6.50
  -1   8   1  120.89    6.60
   1   8  -1  113.09    6.70
  -1   8   1  107.89    6.30
  -1   8   1  115.69    7.20
   1   8  -1  107.59    7.20
   1   8  -1  109.89    7.20
   1  -8  -1  113.39    5.90
  -1  -8   1  117.89    6.30
  -1  -8   1  105.29    6.00
  -1  -8   1  114.09    7.00
  -1  -8   1  106.49    6.50
   1  -8  -1  114.09    6.30
   1  -8  -1  114.89    5.60
   1  -8  -1  112.29    6.30
   1  -8  -1  115.59    6.20
  -1  -8   1  119.59    6.00
  -1   8   0   33.10    4.20
  -1   8   0   23.10    3.80
  -1   8   0   22.40    3.60
   1   8   0   26.10    4.00
  -1   8   0   23.10    3.20
   1   8   0   28.40    4.00
   1   8   0   18.00    2.80
   1  -8   0   25.20    3.10
  -1  -8   0   25.40    3.30
  -1  -8   0   24.40    3.30
   1  -8   0   23.40    3.70
  -1  -8   0   25.40    3.80
   1  -8   0   29.00    3.40
   1  -8   0   20.10    2.80
  -1  -8   0   26.10    3.00
   1  -8   0   24.30    2.80
  -1  -8   0   28.20    3.40
   1   8   1   94.69    6.60
   1   8   1  101.89    6.00
   1   8   1   91.59    5.80
   1   8   1   98.49    6.70
  -1   8  -1   97.89    6.90
  -1   8  -1   99.99    6.70
  -1   8  -1   95.49    5.70
  -1   8  -1  100.89    6.00
  -1  -8  -1   93.19    5.80
  -1  -8  -1   93.59    5.50
   1  -8   1   96.99    5.60
  -1  -8  -1   95.29    5.30
   1  -8   1   89.99    5.70
  -1  -8  -1  104.79    6.40
  -1  -8  -1   97.49    5.40
   1  -8   1   93.39    5.50
  -1  -8  -1   97.19    5.80
  -1  -8  -1   89.49    5.40
   1  -8   1   97.39    5.00
  -1   8  -2   15.00    2.90
   1   8   2   24.20    3.70
   1   8   2   23.80    3.30
  -1   8  -2   19.80    3.50
   1   8   2   18.40    2.90
   1   8   2   23.60    3.60
  -1  -8  -2   17.60    2.90
   1  -8   2   20.20    2.70
   1  -8   2   19.80    2.90
  -1  -8  -2   20.90    2.80
  -1  -8  -2   20.60    2.70
  -1  -8  -2   14.80    2.50
   1  -8   2   17.70    2.20
  -1  -8  -2   20.50    2.70
  -1  -8  -2   16.60    2.70
  -1   8  -3   95.69    6.80
   1   8   3   90.59    5.60
   1   8   3   83.09    6.10
   1   8   3   92.89    5.70
   1   8   3   82.99    6.10
  -1  -8  -3   82.49    5.10
  -1  -8  -3   93.79    6.20
  -1  -8  -3   99.19    5.50
   1  -8   3   89.99    5.30
  -1  -8  -3   87.09    5.50
  -1  -8  -3   88.79    5.00
  -1  -8  -3   88.49    5.30
   1  -8   3   89.29    5.20
  -1  -8  -3   87.39    5.30
   1   8   4    3.70    1.60
  -1   8  -4    5.60    3.00
   1   8   4    3.00    1.50
  -1  -8  -4    0.40    1.80
   1  -8   4    2.00    1.30
  -1  -8  -4    0.80    1.50
  -1  -8  -4    2.00    2.40
  -1  -8  -4    2.10    1.40
  -1  -8  -4    3.80    1.60
  -1  -8  -4    8.40    2.60
  -1   8  -5    0.70    1.60
  -1   8  -5   -1.40    1.30
   1   8   5   -0.20    1.40
  -1  -8  -5    0.10    1.10
  -1  -8  -5    0.90    1.30
  -1  -8  -5   -1.10    0.80
  -1  -8  -5    0.20    0.80
   1  -8   5   -0.10    0.90
  -1  -8  -5   -0.60    0.90
  -1  -8  -5   -0.40    1.30
  -1   8  -6   -1.50    1.20
  -1   8  -6    0.70    1.50
   1   8   6    0.90    1.90
  -1  -8  -6   -0.30    1.20
   1  -8   6    0.20    1.10
  -1  -8  -6    0.70    1.30
  -1  -8  -6    0.00    0.70
  -1  -8  -6    0.60    1.20
   1   8   7    1.80    2.40
  -1   8  -7    3.80    1.70
  -1   8  -7    1.00    1.90
  -1  -8  -7    1.10    1.40
   1  -8   7    2.20    1.40
  -1  -8  -7    1.10    1.40
  -1  -8  -7    3.70    2.10
  -1   8  -8    7.30    2.10
   1   8   8    6.80    2.50
  -1  -8  -8   11.70    2.50
  -1  -8  -8    8.80    1.90
   1  -8   8    7.10    1.60
   1   9  -7   22.00    3.20
  -1   9   7   19.50    2.90
  -1  -9   7   21.50    2.50
   1   9  -6   -2.40    1.90
  -1   9   6    2.10    2.20
  -1  -9   6    1.20    1.20
   1  -9  -6    0.30    1.30
   1  -9  -6    2.40    1.80
   1  -9  -6    1.70    1.40
  -1   9   5   23.60    3.80
  -1   9   5   17.30    2.90
   1   9  -5   19.30    6.30
  -1   9   5   12.30    2.20
   1  -9  -5   21.20    2.90
   1  -9  -5   18.00    2.70
  -1  -9   5   14.90    2.80
   1  -9  -5   19.30    2.70
   1  -9  -5   13.50    2.40
  -1   9   4    2.00    1.50
   1   9  -4    2.70    2.00
  -1   9   4    8.10    2.20
  -1   9   4    2.20    1.60
  -1   9   4    3.30    2.00
   1  -9  -4    2.60    1.70
   1  -9  -4    1.50    1.30
   1  -9  -4    3.70    1.50
  -1  -9   4    5.50    1.50
   1  -9  -4    3.80    1.50
   1  -9  -4    3.10    1.40
  -1  -9   4    0.70    1.30
  -1   9   3   74.99    5.40
  -1   9   3   78.59    5.30
   1   9  -3   73.39    5.50
  -1   9   3   76.79    5.30
   1   9  -3   76.29    6.10
  -1   9   3   68.59    5.20
  -1  -9   3   79.09    5.00
   1  -9  -3   75.89    4.70
   1  -9  -3   72.69    4.60
   1  -9  -3   83.59    5.10
   1  -9  -3   68.79    4.70
  -1  -9   3   79.99    4.10
  -1   9   2   20.90    3.10
   1   9  -2   22.10    3.70
  -1   9   2   24.30    4.50
   1   9  -2   23.60    3.60
  -1   9   2   19.70    3.30
   1   9  -2   25.50    3.60
   1   9  -2   20.20    3.00
  -1  -9   2   20.60    2.50
  -1  -9   2   19.10    2.60
   1  -9  -2   27.10    4.20
   1  -9  -2   21.70    2.80
  -1  -9   2   19.90    2.80
   1  -9  -2   16.20    2.70
  -1  -9   2   15.30    2.90
   1  -9  -2   21.70    2.80
  -1   9   1    7.00    2.30
   1   9  -1    8.80    2.50
   1   9  -1    4.70    2.40
  -1   9   1    7.30    2.20
   1  -9  -1    5.00    2.70
  -1  -9   1    6.30    1.60
   1  -9  -1    6.60    1.90
   1  -9  -1    3.30    1.30
  -1  -9   1    2.60    2.20
  -1  -9   1    6.70    1.80
  -1  -9   1    5.60    1.50
   1   9   0    0.60    2.10
   1   9   0    0.20    1.20
  -1   9   0    0.20    1.40
  -1   9   0   -0.10    1.40
  -1   9   0   -0.20    1.20
   1   9   0    1.30    1.60
   1  -9   0   -0.40    1.60
  -1  -9   0    0.80    1.20
  -1  -9   0    0.40    0.90
  -1  -9   0    0.00    1.00
   1  -9   0   -0.70    1.60
  -1  -9   0    1.70    1.50
   1  -9   0   -0.10    1.00
   1   9   1   29.40    4.10
  -1   9  -1   21.80    3.60
   1   9   1   30.60    4.20
  -1   9  -1   18.70    3.40
  -1   9  -1   17.60    3.30
  -1  -9  -1   25.60    2.80
  -1  -9  -1   18.60    2.80
  -1  -9  -1   24.50    3.80
  -1  -9  -1   24.40    3.10
   1  -9   1   24.90    3.10
  -1  -9  -1   23.60    3.30
  -1  -9  -1   24.70    2.80
   1  -9   1   23.90    3.10
   1   9   2    2.70    1.50
   1   9   2    1.70    1.60
  -1   9  -2    0.90    1.60
  -1   9  -2    0.70    1.60
   1   9   2    0.40    1.50
   1   9   2    3.50    1.90
  -1  -9  -2    2.00    1.00
   1  -9   2    0.50    1.00
  -1  -9  -2    0.50    1.40
  -1  -9  -2   -0.50    1.20
  -1  -9  -2    1.60    1.10
  -1  -9  -2    0.20    0.90
   1  -9   2    0.60    1.10
   1   9   3   47.10    4.50
   1   9   3   51.39    4.90
   1   9   3   52.99    4.60
   1   9   3   49.99    4.50
  -1   9  -3   60.19    5.40
   1  -9   3   49.99    4.00
  -1  -9  -3   51.29    3.80
  -1  -9  -3   56.29    4.90
   1  -9   3   50.59    4.10
  -1  -9  -3   57.59    4.10
  -1  -9  -3   58.49    4.80
  -1  -9  -3   48.70    3.20
  -1   9  -4   -0.60    1.50
   1   9   4   -1.20    1.50
   1   9   4    1.10    1.60
  -1  -9  -4    0.00    1.20
  -1  -9  -4    0.30    1.10
  -1  -9  -4    1.00    1.50
   1  -9   4   -1.50    1.20
  -1  -9  -4   -0.80    0.90
  -1  -9  -4   -0.40    0.70
   1   9   5   45.30    4.70
  -1   9  -5   53.29    4.90
  -1  -9  -5   48.60    4.20
  -1  -9  -5   35.30    2.20
   1  -9   5   42.20    3.60
  -1  -9  -5   51.59    3.80
  -1  -9  -5   37.20    3.50
  -1  -9  -5   43.60    3.60
  -1   9  -6    7.70    2.50
   1   9   6    7.00    2.40
  -1  -9  -6   13.00    2.90
   1  -9   6    8.80    1.90
  -1  -9  -6    9.20    2.90
  -1  -9  -6    6.90    1.80
  -1  10   5   -1.60    1.30
   1  10  -5    2.60    2.50
   1 -10  -5    0.00    1.50
   1 -10  -5   -1.50    1.20
  -1 -10   5   -0.70    0.90
   1 -10  -5   -1.10    1.00
  -1  10   4    0.10    1.10
  -1  10   4   -0.80    1.50
  -1  10   4   -3.60    1.50
   1 -10  -4    0.90    1.30
  -1 -10   4    2.10    1.30
  -1  10   3   66.59    4.90
   1  10  -3   53.89    4.40
   1  10  -3   76.19    5.70
  -1 -10   3   71.39    4.50
   1 -10  -3   64.19    4.00
   1 -10  -3   76.79    4.50
  -1  10   2    0.10    1.60
  -1  10   2   -0.70    1.20
  -1  10   2   -0.60    1.70
   1  10  -2   -1.40    1.70
   1  10  -2    1.00    1.40
   1  10  -2    0.60    1.20
   1 -10  -2    0.00    1.20
   1 -10  -2    1.20    1.60
  -1 -10   2   -0.90    1.30
  -1 -10   2   -0.80    0.70
   1  10  -1   19.80    3.00
  -1  10   1   19.90    3.10
   1  10  -1   25.50    4.10
  -1  10   1   11.90    3.00
  -1 -10   1   19.30    2.80
   1 -10  -1   22.30    3.50
  -1 -10   1   15.90    2.60
  -1 -10   1   16.60    2.40
  -1  10   0    1.60    1.90
   1  10   0    0.40    1.80
  -1  10   0    1.60    1.60
   1  10   0    1.60    1.70
   1  10   0    0.00    1.30
  -1 -10   0    0.10    0.80
   1 -10   0   -1.00    1.10
  -1 -10   0    1.40    1.40
  -1 -10   0    0.50    1.20
   1  10   1   15.80    2.90
  -1  10  -1   14.20    2.90
  -1  10  -1   12.70    3.90
   1  10   1   13.70    3.40
  -1  10  -1   15.50    2.70
   1 -10   1   16.00    2.60
  -1 -10  -1   12.90    1.60
  -1 -10  -1   15.00    3.10
   1 -10   1   14.70    2.50
  -1  10  -2    9.80    2.80
   1  10   2   10.70    2.30
   1  10   2    4.80    1.70
   1  10   2    8.70    2.30
  -1  10  -2    8.00    2.10
  -1 -10  -2    9.50    1.80
  -1 -10  -2   14.10    2.30
   1 -10   2   11.30    2.30
  -1 -10  -2    6.70    1.20
   1 -10   2   11.30    2.00
   1  10   3   -0.20    1.10
  -1  10  -3    1.40    2.30
   1  10   3    3.10    1.70
   1  10   3    1.40    1.80
  -1 -10  -3    0.00    1.40
   1 -10   3   -0.40    1.30
  -1 -10  -3    0.20    1.00
   1  10   4   11.70    3.40
   1  10   4   10.80    2.10
  -1  10  -4   16.80    3.10
  -1 -10  -4   15.90    2.80
  -1 -10  -4    8.10    1.90
  -1  10  -5    1.60    2.00
  -1 -10  -5   -6.60    1.90
   1 -10   5    0.50    1.10
  -1  11   2    5.40    1.60
   1  11  -2    4.30    1.40
  -1 -11   2    5.30    1.70
   1  11  -1    0.10    1.10
  -1  11   1   -0.10    1.10
   1 -11  -1    1.10    1.10
  -1 -11   1   -1.50    1.00
  -1  11   0    0.90    1.10
   1  11   0   -0.30    1.00
   1 -11   0   -0.50    0.90
  -1 -11   0   -1.00    1.00
   1  11   1    1.10    1.20
  -1  11  -1    0.50    1.00
  -1 -11  -1    2.50    1.50
  -2   0  12   11.80    2.50
   2   0 -12    8.00    8.10
   2   0 -11   -0.60    3.10
   2   0 -11    0.10    2.10
  -2   0  11   -0.70    1.40
   2   0 -11   -0.20    2.20
  -2   0  11    0.30    1.50
   2   0 -10   43.40    5.90
   2   0 -10   47.40    5.80
   2   0 -10   43.70    5.30
  -2   0  10   41.20    6.00
  -2   0  10   41.40    4.70
  -2   0  10   49.10    4.80
  -2   0  10   41.30    4.10
   2   0 -10   47.20    4.90
   2   0  -9   -0.10    1.50
  -2   0   9    0.40    1.20
  -2   0   9   -0.90    2.30
   2   0  -9    0.10    1.60
   2   0  -9    2.50    1.90
   2   0  -9   -2.80    3.10
   2   0  -9    1.20    2.30
  -2   0   9   -0.20    1.00
  -2   0   9    0.30    1.30
  -2   0   8    4.10    2.60
   2   0  -8    3.50    2.60
   2   0  -8    4.80    2.40
   2   0  -8    2.80    1.50
   2   0  -8    5.90    4.40
  -2   0   8    4.50    1.70
  -2   0   8    3.40    1.40
  -2   0   8    4.60    1.70
  -2   0   8    2.30    1.50
   2   0  -8    3.20    1.60
   2   0  -8    4.90    2.30
   2   0  -7    1.70    1.80
   2   0  -7    3.10    1.90
  -2   0   7    2.70    1.20
   2   0  -7    0.40    0.90
   2   0  -7    0.50    0.90
  -2   0   7    1.20    1.20
  -2   0   6  191.08    9.10
   2   0  -6  206.58    9.10
   2   0  -6  203.18    9.20
  -2   0   6  182.38    7.40
  -2   0   6  213.98    9.40
   2   0  -6  200.78    7.80
  -2   0   5    0.90    0.80
   2   0  -5    0.10    1.30
   2   0  -5    1.30    0.80
  -2   0   5    2.00    1.50
   2   0  -5   -0.10    0.60
  -2   0   4 2458.05   69.09
   2   0  -4 2387.66   68.09
   2   0  -4 2526.35   67.29
  -2   0   4 2377.36   66.99
   2   0  -3    1.90    0.60
   2   0  -3    2.80    0.70
  -2   0   3    2.10    0.60
   2   0  -3    2.20    0.60
   2   0  -3    1.50    0.60
   2   0  -3    1.10    0.60
  -2   0   3    2.40    1.30
   2   0  -3    1.40    0.70
  -2   0   2  275.57    8.60
   2   0  -2  283.27    8.30
   2   0  -2  296.17    8.70
   2   0  -2  290.67    8.40
  -2   0   2  251.77    9.40
   2   0  -2  305.27    8.70
   2   0  -1    0.00    0.10
   2   0  -1    0.10    0.20
   2   0  -1    0.20    0.20
  -2   0   1    0.00    0.40
  -2   0   1   -0.10    0.20
   2   0  -1    0.00    0.10
   2   0  -1    0.30    0.10
   2   0   1    3.30    0.50
   2   0   1    4.00    0.50
   2   0   1    4.60    0.60
   2   0   1    5.90    0.60
   2   0   1    3.90    0.60
  -2   0  -1    5.00    0.70
   2   0   2  319.67    9.60
  -2   0  -2  322.67    9.80
  -2   0  -2  316.27   10.00
   2   0   2  320.07    9.50
  -2   0  -3    3.90    1.00
   2   0   3    4.90    0.80
  -2   0  -3    2.90    0.80
   2   0   3    3.20    0.90
   2   0   3    2.80    0.80
  -2   0  -3    3.10    0.80
   2   0   3    4.20    0.80
  -2   0  -4    7.00    1.40
  -2   0  -4   11.20    1.70
  -2   0  -4   13.60    1.80
   2   0   4    7.20    1.10
   2   0   4   10.50    1.90
  -2   0  -4    7.20    1.30
   2   0   4    9.10    1.30
   2   0   5    0.30    0.70
  -2   0  -5    0.00    0.60
  -2   0  -5    0.30    1.20
   2   0   5    0.70    0.70
  -2   0  -5    1.10    1.00
  -2   0  -5    1.10    0.80
   2   0   5    1.20    0.90
   2   0   5    1.10    1.00
   2   0   5    1.70    0.70
  -2   0  -5    1.50    1.00
   2   0   5    0.80    0.90
  -2   0  -6    1.30    1.10
   2   0   6    0.80    0.90
   2   0   6    0.90    1.00
  -2   0  -6    1.90    1.20
  -2   0  -6    0.10    1.10
  -2   0  -6    0.80    1.30
  -2   0  -6    0.30    0.70
   2   0   7   -0.80    1.10
  -2   0  -7    0.50    1.80
   2   0   7    0.00    1.90
  -2   0  -7    1.00    1.40
  -2   0  -7   -0.70    0.90
  -2   0  -7   -0.30    0.90
  -2   0  -7    0.00    1.30
  -2   0  -7   -0.20    1.00
   2   0   7    2.80    5.70
  -2   0  -7   -0.10    1.10
   2   0   7   -0.50    0.80
  -2   0  -7   -0.60    2.70
  -2   0  -8  152.88    8.80
  -2   0  -8  150.98   10.00
  -2   0  -8  158.48    6.80
   2   0   8  153.48    7.50
  -2   0  -8  159.78   12.80
  -2   0  -8  167.08    7.90
  -2   0  -8  167.28    9.80
   2   0   8  152.08    8.90
   2   0   8  149.79   10.20
  -2   0  -8  156.68    8.10
  -2   0  -9   -1.00    0.60
   2   0   9   -0.20    1.50
   2   0   9    0.70    2.50
   2   0   9    2.00    1.50
  -2   0  -9   -1.50    1.40
  -2   0  -9    0.00    1.30
  -2   0 -10   36.50    2.30
   2   0  10   53.39    5.60
   2   0  10   43.00    4.00
   2   0  10   38.90    4.20
  -2   0 -10   38.60    5.30
  -2   0 -10   38.60    3.90
   2   0  11   15.30    3.30
   2   1 -12    0.90    1.30
  -2   1  12   -1.50    1.90
  -2  -1  12    5.30    3.20
  -2  -1  12    1.20    1.50
   2  -1 -12    2.40    4.00
   2   1 -11   70.99    5.60
   2   1 -11   76.69    5.30
  -2   1  11   72.39    5.90
   2   1 -11   56.49    7.20
   2   1 -11   72.19    5.80
  -2  -1  11   59.49    5.00
   2  -1 -11   72.69    9.30
  -2  -1  11   73.89    6.70
  -2  -1  11   65.59    5.40
   2  -1 -11   65.09    4.60
  -2   1  10   80.79    5.50
   2   1 -10   81.39    6.40
   2   1 -10   46.30    8.60
   2   1 -10   92.89    7.30
   2   1 -10   73.89   10.20
   2  -1 -10   96.99    9.20
  -2  -1  10   70.99    5.70
  -2  -1  10   79.89    5.40
   2  -1 -10   73.69    4.90
  -2  -1  10   67.59    6.20
  -2  -1  10   91.79    7.10
   2   1  -9   25.10    3.70
   2   1  -9   21.10    5.20
   2   1  -9   27.00    4.00
   2   1  -9   20.50    4.00
  -2   1   9   21.50    3.30
   2   1  -9   23.80    3.70
   2  -1  -9   28.10    3.30
  -2  -1   9   28.30    3.90
  -2  -1   9   22.30    3.80
  -2  -1   9   16.80    3.00
  -2  -1   9   22.70    2.90
   2  -1  -9   31.90    6.20
   2  -1  -9   30.00    3.90
   2  -1  -9   27.70    5.00
   2  -1  -9   25.40    3.80
   2   1  -8  166.48    7.90
  -2   1   8  162.98    7.80
  -2   1   8  145.09    7.50
  -2   1   8  155.38    7.70
   2   1  -8  178.48    8.80
   2   1  -8  163.38    9.40
   2   1  -8  158.38    8.30
   2   1  -8  163.38   10.90
   2   1  -8  159.58    8.10
  -2   1   8  157.78    7.90
  -2  -1   8  148.09    8.60
   2  -1  -8  162.18    7.40
   2  -1  -8  136.79    7.70
   2  -1  -8  147.29    5.90
  -2  -1   8  136.89    7.00
  -2  -1   8  154.78    7.70
   2  -1  -8  150.38    9.00
   2  -1  -8  168.08    8.40
  -2  -1   8  158.18    7.70
   2  -1  -8  150.18   10.90
   2  -1  -8  170.18    8.60
  -2  -1   8  161.08    7.20
   2   1  -7    2.90    2.00
  -2   1   7    3.30    1.50
  -2   1   7    2.20    2.10
   2   1  -7    3.10    4.00
   2   1  -7    3.90    2.30
  -2   1   7    2.50    1.50
   2   1  -7    5.40    1.70
   2   1  -7    4.00    2.30
   2   1  -7    5.10    2.00
   2  -1  -7    2.70    2.10
   2  -1  -7    2.90    1.30
  -2  -1   7    2.80    1.20
  -2  -1   7    2.80    1.10
  -2  -1   7    3.00    1.60
   2  -1  -7    3.40    2.00
   2  -1  -7    3.90    1.30
   2   1  -6   13.20    2.00
  -2   1   6   10.10    1.60
   2   1  -6   10.40    2.30
   2   1  -6   13.40    2.60
  -2   1   6   11.90    1.90
   2   1  -6   13.50    2.20
  -2  -1   6   10.20    1.90
  -2  -1   6   12.80    1.90
   2  -1  -6   12.60    1.80
   2  -1  -6   13.90    2.60
   2  -1  -6   13.90    2.60
   2  -1  -6   13.20    2.10
   2   1  -5   54.49    3.30
  -2   1   5   36.00    2.70
   2   1  -5   47.90    2.90
   2  -1  -5   45.20    2.60
  -2  -1   5   47.80    2.90
   2  -1  -5   43.90    2.70
   2  -1  -5   42.90    4.90
   2  -1  -5   53.49    3.10
  -2  -1   5   39.80    4.00
   2   1  -4  275.97   11.20
   2   1  -4  302.97    9.60
  -2   1   4  291.67   11.40
   2   1  -4  312.87   10.40
  -2   1   4  268.87    9.40
  -2   1   4  286.97    9.30
   2   1  -4  305.47   10.20
   2   1  -4  301.57    9.60
   2   1  -4  296.77    9.60
   2  -1  -4  308.57   10.70
  -2  -1   4  267.77   10.90
  -2  -1   4  297.07    9.50
   2  -1  -4  290.47    9.30
   2  -1  -4  280.27   10.20
   2  -1  -4  284.27    9.20
   2  -1  -4  300.67    9.90
  -2  -1   4  317.87    9.90
   2  -1  -4  296.37    9.80
   2  -1  -4  301.27    9.60
   2  -1  -4  292.27   10.50
   2   1  -3  563.24   16.40
   2   1  -3  537.65   16.00
   2   1  -3  551.54   15.90
  -2   1   3  536.95   17.60
   2   1  -3  558.74   16.30
   2   1  -3  550.74   15.90
   2   1  -3  557.24   16.40
  -2   1   3  538.35   15.90
   2  -1  -3  583.04   17.00
  -2  -1   3  535.65   16.00
   2  -1  -3  517.95   15.80
  -2  -1   3  527.05   17.20
   2  -1  -3  549.15   15.90
   2  -1  -3  578.24   16.90
   2  -1  -3  555.84   16.20
   2  -1  -3  549.45   16.20
   2  -1  -3  526.05   15.60
   2   1  -2  140.89    4.80
   2   1  -2  144.99    5.00
   2   1  -2  143.79    4.80
   2   1  -2  145.89    4.70
  -2   1   2  146.89    4.90
   2   1  -2  152.38    5.00
  -2   1   2  145.09    4.60
   2   1  -2  151.48    5.00
  -2   1   2  139.59    5.90
   2  -1  -2  148.49    4.90
   2  -1  -2  142.99    4.40
   2  -1  -2  149.69    5.30
   2  -1  -2  153.08    5.30
   2  -1  -2  152.58    5.40
  -2  -1   2  143.29    4.90
  -2  -1   2  150.78    5.00
  -2  -1   2  139.69    5.40
  -2   1   1 1879.71   54.59
  -2  -1   1 1940.11   53.29
  -2   1   0 1277.47   57.79
  -2  -1   0 1263.77   46.20
  -2   1  -1 6537.15  208.38
  -2  -1  -1 6390.06  193.38
  -2   1  -2 5367.86  183.88
  -2  -1  -2 5248.57  176.08
   2   1   3  186.28    7.40
   2   1   3  207.28    6.70
  -2   1  -3  196.38    7.30
  -2   1  -3  190.88    7.70
   2   1   3  210.18    6.70
  -2   1  -3  206.88    6.90
   2   1   3  196.98    6.50
  -2  -1  -3  200.48    7.30
  -2  -1  -3  207.28    7.00
  -2  -1  -3  190.08    6.70
   2  -1   3  189.58    7.10
   2  -1   3  191.48    6.60
   2  -1   3  215.08    7.00
   2  -1   3  198.38    6.80
  -2   1  -4 1555.64   44.80
   2   1   4 1647.44   44.70
  -2   1  -4 1600.84   45.50
  -2   1  -4 1560.14   45.40
   2   1   4 1610.24   44.50
   2   1   4 1627.54   45.50
   2  -1   4 1526.85   45.50
  -2  -1  -4 1541.15   44.50
   2  -1   4 1613.54   44.90
   2  -1   4 1600.64   44.80
  -2  -1  -4 1607.14   45.60
  -2  -1  -4 1579.14   45.00
   2  -1   4 1605.54   45.30
   2   1   5   82.09    3.90
   2   1   5   61.89    5.30
  -2   1  -5   85.49    4.50
   2   1   5   83.99    4.10
   2   1   5   93.99    4.90
  -2   1  -5   89.79    4.90
  -2   1  -5   84.79    5.60
   2   1   5   86.29    4.30
  -2   1  -5   87.99    4.90
  -2   1  -5   81.99    5.00
   2   1   5   93.09    4.40
  -2  -1  -5   84.59    4.50
  -2  -1  -5   91.19    6.10
  -2  -1  -5   81.19    4.50
   2  -1   5   95.99    5.00
   2  -1   5   86.19    4.20
  -2  -1  -5   69.99    4.10
   2  -1   5   77.29    5.70
  -2  -1  -5   91.59    5.00
  -2  -1  -5   84.39    4.10
  -2   1  -6    3.50    1.60
   2   1   6    1.80    1.30
   2   1   6    1.50    1.00
  -2   1  -6    4.90    1.60
  -2   1  -6    2.50    1.60
   2   1   6    2.50    1.20
  -2   1  -6    4.50    1.60
  -2  -1  -6    5.30    1.70
  -2  -1  -6    5.80    1.70
   2  -1   6    3.30    1.40
   2  -1   6    3.50    1.30
  -2  -1  -6    2.30    1.10
  -2   1  -7   10.30    2.40
   2   1   7   15.80    2.60
  -2   1  -7   11.60    1.80
   2   1   7   10.50    3.10
  -2   1  -7    8.20    2.20
  -2   1  -7   16.80    3.20
  -2   1  -7   12.70    2.50
   2   1   7   16.00    5.20
  -2   1  -7   12.50    2.50
  -2   1  -7   17.40    4.10
  -2   1  -7   10.90    2.80
   2   1   7    9.30    2.10
   2   1   7   16.30    2.40
  -2   1  -7   11.90    2.20
  -2  -1  -7   13.00    2.10
  -2  -1  -7   10.20    2.50
  -2  -1  -7   10.80    1.90
  -2  -1  -7   13.10    2.60
  -2  -1  -7   14.00    3.20
   2  -1   7    8.30    2.10
  -2  -1  -7   14.30    4.10
  -2  -1  -7   11.80    2.30
   2  -1   7   13.20    3.10
   2  -1   7    7.60    1.80
  -2   1  -8   14.90    2.50
   2   1   8   12.70    2.40
  -2   1  -8   16.70    2.20
  -2   1  -8   15.00    2.90
  -2   1  -8   18.20    3.40
   2   1   8   17.90    3.20
   2   1   8   17.30    3.70
  -2   1  -8   15.80    3.40
  -2   1  -8   18.40    3.40
  -2   1  -8   20.60    4.50
   2   1   8   17.50    2.60
  -2  -1  -8   13.30    3.20
   2  -1   8   12.20    2.20
  -2  -1  -8   16.30    3.50
  -2  -1  -8   14.50    2.60
  -2  -1  -8   15.10    2.30
   2  -1   8   14.50    3.30
  -2  -1  -8   14.50    4.20
   2  -1   8   11.90    2.80
  -2   1  -9    2.70    1.60
   2   1   9    2.30    2.00
   2   1   9    1.80    1.30
  -2   1  -9    1.80    2.50
  -2   1  -9    1.60    1.70
  -2   1  -9    3.00    2.40
   2   1   9    2.20    1.80
  -2   1  -9    3.10    1.70
   2  -1   9    4.60    1.60
  -2  -1  -9   -0.50    2.50
   2  -1   9    0.50    1.40
  -2  -1  -9    3.90    1.70
  -2  -1  -9    2.30    1.70
   2   1  10    1.60    1.40
  -2   1 -10    1.70    1.80
  -2   1 -10    1.50    3.20
   2   1  10    3.30    2.30
   2   1  10    2.30    2.50
  -2   1 -10    2.80    1.70
   2   1  10    1.30    1.50
  -2  -1 -10    3.20    1.50
   2  -1  10    2.00    2.90
  -2  -1 -10    0.40    0.70
   2  -1  10    1.60    1.40
   2  -1  10    1.00    1.50
   2   1  11    1.80    1.30
  -2   1 -11   -8.50    5.30
   2  -1  11   -1.30    1.10
   2  -1  11   -1.20    3.10
  -2  -1 -11   -2.10    2.10
  -2   2  12   23.70    3.00
   2   2 -12   25.70    5.40
   2   2 -12   16.50    2.40
   2   2 -11    9.60    2.70
   2   2 -11    5.30    2.10
  -2   2  11    8.00    3.50
   2  -2 -11    8.50    2.00
  -2  -2  11   12.70    3.60
   2  -2 -11    6.00    2.90
  -2  -2  11    7.00    2.10
  -2  -2  11    4.20    1.70
   2   2 -10   86.99    6.30
   2   2 -10   66.09    7.60
   2   2 -10   95.89    6.00
  -2   2  10   83.29    5.70
   2   2 -10   90.69    7.50
   2   2 -10   71.49    6.50
   2   2 -10   86.99    6.50
  -2  -2  10   88.99    6.60
   2  -2 -10   84.89    5.20
  -2  -2  10   87.99    5.60
  -2  -2  10   76.99    5.70
   2  -2 -10   87.79    7.60
  -2  -2  10   88.59    5.00
   2   2  -9    1.40    1.80
   2   2  -9    5.20    3.30
  -2   2   9    5.00    1.80
   2   2  -9    3.00    2.00
   2   2  -9    6.30    2.20
   2   2  -9    3.50    2.10
   2   2  -9    4.90    2.70
  -2  -2   9    3.80    1.80
   2  -2  -9    8.70    4.40
  -2  -2   9    7.80    2.90
   2  -2  -9    7.30    1.90
  -2  -2   9    1.80    1.40
  -2  -2   9    7.80    1.60
   2   2  -8   33.00    4.40
   2   2  -8   33.20    4.70
   2   2  -8   38.20    6.30
   2   2  -8   37.10    4.50
   2   2  -8   33.20    3.90
   2   2  -8   37.80    5.40
  -2   2   8   29.90    3.70
   2   2  -8   38.20    4.60
  -2  -2   8   38.80    3.70
   2  -2  -8   34.70    3.80
  -2  -2   8   42.40    5.00
   2  -2  -8   29.20    2.30
  -2  -2   8   27.00    3.00
  -2  -2   8   32.90    3.60
   2  -2  -8   43.30    7.00
  -2  -2   8   32.10    3.40
   2   2  -7   32.60    3.60
   2   2  -7   37.30    3.50
   2   2  -7   39.50    4.10
   2   2  -7   39.20    5.10
   2   2  -7   33.40    6.10
  -2   2   7   39.20    4.20
   2   2  -7   23.80    4.10
  -2   2   7   32.20    4.50
  -2  -2   7   35.40    2.90
  -2  -2   7   34.60    3.90
  -2  -2   7   28.30    3.20
  -2  -2   7   30.00    5.90
   2  -2  -7   30.60    5.90
   2  -2  -7   37.00    2.80
   2   2  -6  284.27   11.10
   2   2  -6  284.87   11.30
   2   2  -6  286.77   10.50
   2   2  -6  283.87   11.10
  -2  -2   6  298.07   10.50
  -2  -2   6  266.77    9.90
  -2   2   5   37.00    2.60
   2   2  -5   37.60    3.40
  -2   2   5   33.00    2.30
   2   2  -5   34.20    2.80
   2   2  -5   40.50    3.00
  -2  -2   5   39.00    4.10
   2  -2  -5   37.70    2.40
  -2  -2   5   38.00    3.90
   2  -2  -5   37.70    4.10
   2  -2  -5   40.40    2.50
  -2  -2   5   33.80    2.60
   2   2  -4    3.00    0.80
  -2   2   4    0.40    0.60
   2   2  -4    0.80    0.70
   2   2  -4    1.40    0.80
   2   2  -4    0.80    0.70
  -2   2   4    1.00    1.30
   2   2  -4    1.30    0.90
  -2   2   4    1.80    0.80
   2   2  -4    1.30    0.60
   2   2  -4    1.90    1.30
   2   2  -4    1.40    0.70
   2  -2  -4    1.00    0.50
  -2  -2   4    1.70    0.70
  -2  -2   4    1.00    1.20
   2  -2  -4    1.20    0.70
   2  -2  -4    0.30    0.90
  -2  -2   4    1.50    0.70
   2  -2  -4    1.20    0.80
   2   2  -3    0.80    0.60
   2   2  -3    0.40    0.60
   2   2  -3    0.40    0.60
   2   2  -3    0.40    0.50
   2   2  -3    1.60    0.60
   2   2  -3    0.80    0.60
  -2   2   3    0.40    1.00
   2  -2  -3    0.40    0.60
   2  -2  -3    0.90    0.60
   2  -2  -3    0.70    0.40
  -2  -2   3    0.10    0.80
   2  -2  -3    3.00    1.00
   2  -2  -3    3.10    1.10
  -2  -2   3    0.30    0.60
   2  -2  -3    0.80    0.60
  -2  -2   3    1.20    0.60
   2   2  -2  695.93   20.00
   2   2  -2  708.03   19.70
   2   2  -2  679.33   19.70
   2   2  -2  732.33   20.10
   2   2  -2  731.33   20.20
  -2   2   2  623.34   21.40
   2   2  -2  695.23   19.60
   2  -2  -2  720.13   20.80
   2  -2  -2  667.33   19.80
  -2  -2   2  686.03   19.90
   2  -2  -2  653.43   20.50
   2  -2  -2  658.73   19.10
  -2  -2   2  709.43   20.00
   2  -2  -2  712.13   20.10
   2  -2  -2  719.33   20.70
  -2  -2   2  677.73   20.80
   2   2  -1   70.39    2.60
   2   2  -1   68.79    2.70
   2   2  -1   69.19    2.80
  -2   2   1   71.69    2.70
  -2   2   1   72.19    4.10
   2   2  -1   67.69    2.80
  -2   2   1   64.79    2.90
   2   2  -1   68.19    2.50
  -2   2   1   66.49    3.00
  -2  -2   1   69.89    2.80
  -2  -2   1   68.89    3.40
   2  -2  -1   69.19    2.90
   2  -2  -1   70.59    3.30
   2  -2  -1   70.49    3.40
   2  -2  -1   69.29    3.00
  -2  -2   1   70.89    2.80
  -2   2   0  781.82   22.40
   2   2   0  830.32   24.20
  -2   2   0  803.42   23.10
   2   2   0  845.62   24.00
  -2   2   0  826.92   23.40
   2   2   0  824.32   22.60
  -2   2   0  825.22   23.30
  -2  -2   0  811.32   23.10
  -2  -2   0  839.62   23.50
   2  -2   0  844.72   23.30
   2  -2   0  825.52   23.00
  -2  -2   0  800.12   23.10
   2  -2   0  805.82   23.60
  -2   2  -1 8864.31  281.77
  -2  -2  -1 8841.92  268.37
  -2   2  -2 1696.33   48.00
   2   2   2 1764.12   47.50
  -2   2  -2 1692.83   47.60
  -2  -2  -2 1766.72   48.40
  -2  -2  -2 1630.84   47.30
   2  -2   2 1818.02   48.10
   2   2   3   98.09    4.10
  -2   2  -3   98.49    4.50
  -2   2  -3  100.99    4.20
  -2   2  -3  103.69    4.30
   2   2   3  103.59    4.10
  -2  -2  -3  109.89    4.60
   2  -2   3  103.69    5.30
  -2  -2  -3  101.39    4.20
   2  -2   3  105.89    5.20
   2  -2   3  100.39    4.50
   2  -2   3   99.19    4.30
  -2  -2  -3  105.19    4.50
  -2  -2  -3  101.59    4.80
  -2   2  -4    0.70    0.80
   2   2   4    0.90    0.80
  -2   2  -4    1.30    1.00
   2   2   4    2.00    0.80
   2   2   4    1.40    0.90
  -2   2  -4    1.50    0.80
   2   2   4    3.20    0.80
  -2  -2  -4    2.70    0.90
   2  -2   4    1.50    0.90
  -2  -2  -4    0.20    0.70
  -2  -2  -4    1.10    0.80
  -2  -2  -4    0.40    0.80
   2   2   5    2.70    0.90
   2   2   5    0.00    0.90
   2   2   5    0.50    0.90
  -2   2  -5    1.10    0.90
  -2   2  -5    2.00    1.10
   2   2   5    2.10    1.20
  -2   2  -5    3.10    1.20
   2   2   5    1.70    0.80
   2   2   5    1.20    0.90
  -2   2  -5    2.60    1.30
   2  -2   5    2.60    1.20
  -2  -2  -5    1.50    0.90
  -2  -2  -5    2.90    1.30
  -2  -2  -5    3.00    1.10
  -2  -2  -5    0.70    0.90
   2  -2   5    1.60    1.00
  -2  -2  -5    3.20    1.20
  -2  -2  -5    1.50    1.00
  -2   2  -6  106.39    6.50
   2   2   6  100.99    7.80
   2   2   6   94.19    5.80
   2   2   6  100.99    4.90
   2   2   6  108.69    5.50
  -2   2  -6  107.39    5.70
  -2   2  -6   94.89    4.90
  -2   2  -6  117.19    8.10
  -2   2  -6  108.29    6.20
  -2   2  -6  120.09    8.50
  -2   2  -6  103.19    7.20
  -2   2  -6   96.89    6.70
   2   2   6  105.79    6.00
  -2  -2  -6  100.49    5.10
  -2  -2  -6  107.29    5.30
  -2  -2  -6   98.59    5.60
  -2  -2  -6  102.79    5.90
   2  -2   6  105.29    5.40
  -2  -2  -6   93.09    6.70
   2  -2   6  105.99    5.90
  -2  -2  -6  100.59    5.10
  -2  -2  -6   96.69    5.60
  -2  -2  -6   97.69    5.50
  -2  -2  -6  105.39    6.20
   2  -2   6  100.49    6.90
  -2  -2  -6   95.39    6.10
  -2  -2  -6   97.49    5.90
  -2   2  -7  131.59    7.40
  -2   2  -7  139.69   10.80
  -2   2  -7  122.79    7.40
  -2   2  -7  134.09    7.10
   2   2   7  133.39    6.60
   2   2   7  123.49    7.10
  -2   2  -7  137.29    7.80
  -2   2  -7  127.79    5.80
   2   2   7  122.09    6.80
   2   2   7  115.39    8.20
  -2   2  -7  134.69    9.00
  -2   2  -7  132.29    7.90
   2   2   7  104.19   13.50
   2  -2   7  129.39    6.30
   2  -2   7  126.09    7.70
  -2  -2  -7  126.59    6.70
   2  -2   7  125.19    6.90
  -2  -2  -7  124.69    6.30
  -2  -2  -7  124.99    7.80
  -2  -2  -7  123.29    7.20
  -2  -2  -7  124.49    7.20
  -2  -2  -7  127.29    7.50
  -2  -2  -7  129.99    6.10
  -2  -2  -7  134.49    7.10
  -2  -2  -7  117.59    6.50
  -2   2  -8   32.80    5.60
   2   2   8   33.50    3.70
  -2   2  -8   29.50    4.40
   2   2   8   28.20    4.00
  -2   2  -8   37.50    4.30
   2   2   8   38.50    5.20
  -2   2  -8   37.90    4.80
  -2   2  -8   39.80    4.80
   2   2   8   31.00    3.90
  -2   2  -8   31.50    2.60
  -2  -2  -8   30.40    4.40
  -2  -2  -8   31.50    3.90
  -2  -2  -8   30.70    3.20
   2  -2   8   36.80    4.30
   2  -2   8   32.50    3.60
   2  -2   8   35.20    4.90
  -2  -2  -8   33.90    3.90
  -2  -2  -8   38.70    5.20
   2   2   9    0.80    1.30
  -2   2  -9   -0.20    1.40
   2   2   9    0.90    1.30
  -2   2  -9   -0.50    1.70
  -2   2  -9    1.40    1.80
  -2   2  -9    1.60    2.60
  -2   2  -9    1.20    0.80
   2   2   9   -0.30    2.00
  -2   2  -9    0.30    2.50
  -2  -2  -9   -0.50    1.50
  -2  -2  -9    1.20    1.10
  -2  -2  -9    0.20    2.00
   2  -2   9    1.10    1.30
  -2  -2  -9   -0.10    0.70
   2  -2   9   -1.80    1.70
   2   2  10    2.60    1.80
  -2   2 -10    7.70    5.00
   2   2  10    9.10    2.40
  -2   2 -10    8.50    2.50
  -2   2 -10    9.50    3.00
   2  -2  10   11.60    4.10
  -2  -2 -10    4.50    1.30
  -2  -2 -10   14.60    3.20
   2  -2  10    7.40    2.50
   2  -2  10    5.90    2.00
   2   2  11    1.50    1.30
  -2   2 -11    0.20    1.20
   2   2  11    4.30    3.40
   2  -2  11    1.90    1.30
  -2  -2 -11    1.80    1.40
   2   3 -11    2.20    4.00
   2   3 -11    0.30    1.70
   2   3 -11   -2.10    1.10
  -2   3  11    3.50    2.70
   2   3 -11    2.10    1.40
   2  -3 -11   -0.50    1.20
  -2  -3  11    0.20    1.30
  -2  -3  11    2.60    3.10
   2   3 -10   38.40    4.20
   2   3 -10   46.10    4.60
   2   3 -10   37.90    4.70
  -2   3  10   44.00    4.20
   2   3 -10   45.40    4.90
  -2  -3  10   48.60    4.90
  -2  -3  10   43.80    3.50
  -2  -3  10   40.00    3.80
   2  -3 -10   45.80    3.90
   2   3  -9    1.10    1.50
   2   3  -9    1.90    1.80
   2   3  -9    1.60    1.60
  -2   3   9    2.50    1.70
   2   3  -9    2.90    2.80
   2   3  -9    1.70    2.00
   2   3  -9    2.50    1.70
   2  -3  -9    2.40    1.50
  -2  -3   9    2.20    1.00
  -2  -3   9    3.70    1.70
  -2  -3   9    1.60    1.20
  -2  -3   9    5.30    2.20
   2   3  -8  220.08   10.40
   2   3  -8  204.58   13.00
   2   3  -8  208.68   10.40
  -2   3   8  211.08    9.90
   2   3  -8  236.48   14.10
   2   3  -8  217.78   14.30
   2   3  -8  209.28   10.30
  -2  -3   8  214.08   11.40
  -2  -3   8  215.28    9.40
   2  -3  -8  197.98    7.50
  -2  -3   8  207.58    9.10
   2   3  -7    2.70    1.40
  -2   3   7    3.80    1.60
   2   3  -7    4.20    2.20
   2   3  -7    7.80    2.20
   2   3  -7    4.50    1.70
   2   3  -7    1.20    4.10
   2   3  -7    3.10    2.50
   2   3  -7    4.20    2.00
  -2   3   7    5.20    2.10
   2  -3  -7    3.90    1.20
  -2  -3   7    5.50    2.40
  -2  -3   7    5.10    1.30
   2  -3  -7    3.30    1.80
  -2  -3   7    3.00    1.30
  -2  -3   7    5.30    1.50
   2   3  -6  176.58    8.40
   2   3  -6  187.88    8.60
   2   3  -6  190.58    8.10
   2   3  -6  192.78    8.20
  -2  -3   6  186.98    7.80
  -2  -3   6  190.88    7.40
   2   3  -5  250.37   11.80
  -2   3   5  269.17    9.20
  -2   3   5  258.67    9.50
   2   3  -5  283.87   10.40
   2   3  -5  252.77   10.10
   2   3  -5  266.07    9.70
  -2  -3   5  259.37    9.40
   2  -3  -5  267.67    8.90
  -2  -3   5  231.88   11.60
   2  -3  -5  260.37    9.40
  -2  -3   5  272.27    9.50
   2   3  -4  195.08    7.20
   2   3  -4  195.58    7.70
   2   3  -4  197.68    7.40
  -2   3   4  182.38    7.00
   2   3  -4  196.88    7.30
   2   3  -4  191.78    8.00
   2   3  -4  199.28    8.10
   2   3  -4  188.38    7.70
   2  -3  -4  191.88    6.90
  -2  -3   4  192.68    6.50
  -2  -3   4  195.38    9.10
   2  -3  -4  192.68    7.20
  -2  -3   4  197.88    7.30
  -2  -3   4  197.58    7.30
   2   3  -3   16.80    2.00
  -2   3   3   18.00    1.80
   2   3  -3   17.90    1.80
   2   3  -3   17.50    2.20
   2   3  -3   14.90    2.00
   2   3  -3   13.30    1.90
  -2   3   3   15.40    3.10
   2   3  -3   12.60    1.50
   2   3  -3   14.60    2.00
   2   3  -3   16.00    3.00
   2  -3  -3   15.90    1.70
  -2  -3   3   17.80    1.80
  -2  -3   3   16.20    1.50
  -2  -3   3   16.20    1.70
  -2  -3   3    9.90    1.90
   2   3  -2  260.57    8.20
   2   3  -2  258.87    8.30
  -2   3   2  248.98   10.50
   2   3  -2  255.27    8.30
   2   3  -2  261.57    8.80
  -2   3   2  234.18    8.40
   2   3  -2  247.38    7.90
   2   3  -2  260.57    8.90
   2  -3  -2  262.47    8.80
   2  -3  -2  270.07    9.80
  -2  -3   2  238.08    7.90
   2  -3  -2  257.67    8.80
  -2  -3   2  257.17    8.50
  -2  -3   2  260.47    9.70
   2  -3  -2  250.67   10.60
   2  -3  -2  267.67    9.70
   2  -3  -2  232.98    8.40
  -2  -3   2  259.97    8.50
  -2   3   1   26.40    3.40
   2   3  -1   26.90    1.70
   2   3  -1   32.00    1.70
   2  -3  -1   31.20    2.50
  -2  -3   1   27.10    2.50
  -2  -3   1   28.20    1.80
  -2  -3   1   29.50    1.80
  -2  -3   1   28.70    2.00
   2  -3  -1   27.70    2.30
   2  -3  -1   26.00    2.00
   2  -3  -1   27.90    1.90
   2  -3  -1   28.80    2.00
   2   3   0  668.03   20.20
   2   3   0  692.93   19.60
   2   3   0  684.83   19.60
   2  -3   0  689.23   19.90
   2  -3   0  687.03   20.30
  -2  -3   0  716.43   20.50
  -2  -3   0  689.23   19.90
   2   3   1  638.34   18.10
   2   3   1  641.64   18.10
  -2   3  -1  612.64   18.00
   2   3   1  612.34   17.90
   2  -3   1  644.14   19.00
  -2  -3  -1  662.13   21.30
  -2  -3  -1  599.24   18.20
   2  -3   1  644.44   18.80
   2  -3   1  610.24   18.10
  -2  -3  -1  632.04   18.60
  -2  -3  -1  649.83   19.10
  -2  -3  -1  623.04   18.30
   2   3   2  725.83   20.50
   2   3   2  747.23   20.60
   2   3   2  663.73   20.60
  -2   3  -2  684.53   21.30
  -2   3  -2  696.63   20.60
  -2   3  -2  706.43   20.80
  -2   3  -2  706.33   21.00
  -2  -3  -2  730.23   21.60
   2  -3   2  749.23   21.30
  -2  -3  -2  698.93   21.10
  -2  -3  -2  687.23   20.60
   2  -3   2  744.03   21.40
  -2  -3  -2  707.63   21.30
   2  -3   2  717.33   21.10
  -2   3  -3  327.27   10.70
  -2   3  -3  329.57   10.70
   2   3   3  336.77   10.50
   2   3   3  323.07   10.30
  -2   3  -3  327.27   11.10
   2   3   3  327.77   10.40
  -2   3  -3  310.47   11.10
  -2  -3  -3  312.67   10.50
  -2  -3  -3  322.57   10.90
   2  -3   3  322.67   10.70
  -2  -3  -3  329.87   11.50
  -2  -3  -3  313.97   10.90
  -2   3  -4  202.88    8.20
   2   3   4  200.68    7.00
   2   3   4  194.68    7.30
   2   3   4  193.08    7.30
   2   3   4  192.88   10.40
  -2   3  -4  192.28    7.60
   2   3   4  192.08    7.60
  -2   3  -4  202.78    8.20
  -2   3  -4  196.78    8.00
  -2  -3  -4  209.78    8.30
  -2  -3  -4  191.68    7.40
   2  -3   4  191.98    7.30
  -2  -3  -4  199.88    7.40
  -2  -3  -4  197.18    7.80
   2  -3   4  205.78    7.70
  -2   3  -5    3.70    1.40
  -2   3  -5    2.90    1.20
   2   3   5    2.80    1.30
   2   3   5    5.40    1.20
  -2   3  -5    5.90    1.70
  -2   3  -5    6.10    1.70
   2  -3   5    5.00    1.30
  -2  -3  -5    4.50    1.40
  -2  -3  -5    2.20    1.00
  -2  -3  -5    2.30    1.30
  -2  -3  -5    4.80    1.20
  -2  -3  -5    4.50    1.30
  -2  -3  -5    5.30    1.50
   2  -3   5    5.30    1.40
   2   3   6  204.48   11.30
  -2   3  -6  234.38    9.60
  -2   3  -6  224.78   10.50
  -2   3  -6  217.88    9.60
   2   3   6  215.58    9.60
  -2   3  -6  224.98    8.20
   2   3   6  210.18    9.50
  -2   3  -6  230.48   10.50
   2   3   6  220.18    9.00
  -2   3  -6  234.88   10.10
  -2   3  -6  224.98   10.10
   2   3   6  198.88    9.40
  -2   3  -6  216.78    9.30
  -2  -3  -6  217.38    8.80
  -2  -3  -6  212.38    9.30
  -2  -3  -6  216.48    8.90
  -2  -3  -6  221.18    9.30
   2  -3   6  227.38    8.80
  -2  -3  -6  215.58    9.50
  -2  -3  -6  211.98    9.80
  -2  -3  -6  241.08    9.00
   2  -3   6  222.28   10.40
  -2  -3  -6  219.98   10.60
   2  -3   6  217.58    9.30
  -2  -3  -6  214.98    9.20
  -2  -3  -6  215.38    9.40
  -2   3  -7  199.08    9.90
   2   3   7  202.98    8.90
  -2   3  -7  195.98    9.50
  -2   3  -7  199.28    9.60
  -2   3  -7  213.48   12.60
  -2   3  -7  209.98   10.50
  -2   3  -7  209.08    9.50
   2   3   7  191.68    9.50
   2   3   7  225.88   12.80
  -2   3  -7  208.78    9.50
   2   3   7  197.28    9.70
  -2   3  -7  209.98    7.90
  -2   3  -7  189.88    9.90
  -2  -3  -7  194.78    8.90
  -2  -3  -7  207.28    9.80
  -2  -3  -7  211.68    9.20
   2  -3   7  200.08    8.60
  -2  -3  -7  203.08   10.30
  -2  -3  -7  199.08    9.50
   2  -3   7  202.88   10.40
  -2  -3  -7  208.58    8.60
  -2  -3  -7  194.08    9.60
  -2  -3  -7  201.28    8.30
  -2  -3  -7  203.98    9.70
  -2  -3  -7  203.68    8.70
  -2  -3  -7  191.68    9.90
   2  -3   7  181.28    8.90
   2  -3   7  190.48    9.60
   2   3   8   92.19    5.60
  -2   3  -8  106.29    7.10
   2   3   8   89.59    6.30
  -2   3  -8   80.29    5.80
  -2   3  -8   92.19    4.50
  -2   3  -8   94.59    5.90
  -2   3  -8  100.99    7.90
   2   3   8   91.79    7.40
  -2   3  -8  105.69    7.00
   2   3   8  104.49    6.10
  -2   3  -8  100.19    6.20
  -2   3  -8   94.09    6.80
  -2  -3  -8   94.19    6.70
  -2  -3  -8   90.59    6.80
   2  -3   8   76.89    5.60
   2  -3   8   92.59    5.30
   2  -3   8   95.89    6.60
  -2  -3  -8   94.79    5.00
  -2  -3  -8   95.09    5.40
  -2  -3  -8   88.49    6.20
  -2  -3  -8   94.09    5.80
  -2  -3  -8   98.79    5.90
   2   3   9    2.80    2.40
   2   3   9    3.20    1.60
  -2   3  -9    5.90    1.90
   2   3   9    3.80    2.00
  -2   3  -9    2.50    2.00
  -2   3  -9    3.30    1.90
  -2   3  -9    0.30    2.50
  -2   3  -9    3.20    1.00
   2   3   9    4.10    1.90
  -2  -3  -9    3.70    1.50
   2  -3   9    8.10    2.10
  -2  -3  -9    5.60    2.60
  -2  -3  -9    6.10    1.40
  -2  -3  -9    4.70    1.90
   2  -3   9    3.40    2.20
   2  -3   9    3.00    1.40
   2   3  10    3.10    2.20
  -2   3 -10    0.80    1.30
  -2   3 -10   -0.50    1.70
  -2   3 -10   -2.60    4.30
   2   3  10    0.70    2.60
  -2  -3 -10    0.60    0.70
   2  -3  10   -1.10    2.80
   2  -3  10    1.70    1.40
  -2  -3 -10    0.00    1.10
   2  -3  11    8.40    2.70
  -2  -4  11   84.19    6.80
   2   4 -10    4.80    3.90
   2   4 -10   10.10    2.50
   2   4 -10    8.40    1.90
   2   4 -10    7.80    2.50
  -2   4  10   11.10    2.50
   2   4 -10   10.00    2.70
  -2  -4  10   14.60    2.20
  -2  -4  10   15.90    3.80
  -2  -4  10    7.50    2.10
   2  -4 -10    9.30    2.20
   2   4  -9   23.80    3.50
   2   4  -9   21.80    3.90
   2   4  -9   21.60    3.40
  -2   4   9   25.70    4.10
   2   4  -9   21.50    5.30
   2   4  -9   17.20    3.60
  -2   4   9   26.90    4.00
   2   4  -9   16.30    3.70
  -2  -4   9   26.90    3.10
   2  -4  -9   26.30    3.50
  -2  -4   9   25.40    2.50
  -2  -4   9   24.40    3.20
  -2  -4   9   24.70    6.20
   2   4  -8   72.19    5.40
   2   4  -8   65.59    5.80
  -2   4   8   69.19    5.10
   2   4  -8   62.29    5.40
   2   4  -8   70.79    5.50
   2   4  -8   64.59    5.00
  -2   4   8   71.49    5.50
   2  -4  -8   46.80    6.00
  -2  -4   8   67.59    4.90
  -2  -4   8   70.69    5.50
   2  -4  -8   66.59    5.00
  -2  -4   8   66.89    4.30
  -2  -4   8   65.79    3.90
   2  -4  -8   64.19    4.80
   2   4  -7   31.40    3.60
   2   4  -7   36.20    6.50
  -2   4   7   31.60    3.60
   2   4  -7   36.40    4.50
   2   4  -7   34.80    4.00
  -2   4   7   35.10    4.10
   2   4  -7   35.10    4.40
   2   4  -7   40.00    4.80
   2  -4  -7   35.10    3.60
   2  -4  -7   38.80    2.70
   2  -4  -7   39.40    4.10
   2  -4  -7   35.20    3.90
  -2  -4   7   34.30    4.40
  -2  -4   7   30.30    3.40
  -2  -4   7   37.80    3.00
  -2   4   6  100.39    6.40
   2   4  -6  111.69    9.10
   2   4  -6  112.79    7.70
   2   4  -6  117.09    6.20
   2   4  -6  120.39    6.70
   2   4  -6  126.79    7.70
   2  -4  -6  108.69    5.10
  -2  -4   6  110.99    6.30
  -2  -4   6  111.69    7.50
   2  -4  -6  109.39    6.30
  -2  -4   6  114.19    5.80
  -2  -4   6  125.19    5.50
   2  -4  -6  107.99    5.20
   2  -4  -6  112.29    7.20
   2  -4  -6  107.59    6.40
   2   4  -5   57.99    5.90
   2   4  -5   73.59    4.60
   2   4  -5   77.99    4.90
  -2   4   5   73.19    4.20
  -2   4   5   78.79    4.20
   2   4  -5   80.49    4.60
  -2  -4   5   69.49    3.80
   2  -4  -5   75.59    4.00
   2  -4  -5   66.39    3.80
  -2  -4   5   68.19    4.10
   2  -4  -5   64.99    4.00
   2   4  -4  488.15   14.90
  -2   4   4  466.95   15.50
   2   4  -4  483.25   16.10
   2   4  -4  501.55   15.70
  -2   4   4  478.15   15.30
   2   4  -4  494.45   15.30
   2  -4  -4  482.35   15.80
  -2  -4   4  472.45   18.00
  -2  -4   4  488.45   15.40
   2  -4  -4  457.45   14.90
  -2  -4   4  468.35   15.80
  -2  -4   4  472.95   15.40
   2  -4  -4  470.35   15.40
  -2  -4   4  466.55   14.50
   2   4  -3  663.23   20.60
   2   4  -3  638.44   19.20
   2   4  -3  632.94   19.60
   2   4  -3  645.74   19.60
  -2   4   3  640.24   19.60
   2   4  -3  654.23   20.70
   2   4  -3  639.24   19.20
   2   4  -3  644.14   20.10
   2   4  -3  647.44   19.70
   2  -4  -3  625.74   19.40
  -2  -4   3  664.33   19.70
   2  -4  -3  643.14   19.70
  -2  -4   3  657.93   24.60
  -2  -4   3  634.94   18.90
  -2  -4   3  654.13   19.70
   2   4  -2   13.20    1.60
   2   4  -2   11.80    1.70
   2   4  -2   14.00    2.00
   2   4  -2   15.30    1.70
   2   4  -2   15.10    1.90
   2   4  -2   13.10    1.60
   2   4  -2   16.30    2.20
  -2  -4   2   12.80    1.40
   2  -4  -2   11.60    1.60
  -2  -4   2    9.60    2.00
  -2  -4   2   13.40    1.80
  -2  -4   2   12.60    1.60
  -2  -4   2   12.80    1.60
   2   4  -1  629.74   19.30
   2   4  -1  646.84   19.10
   2   4  -1  642.14   19.00
   2   4  -1  632.44   20.00
   2   4  -1  665.83   19.10
   2   4  -1  627.44   19.80
  -2  -4   1  628.74   19.30
   2  -4  -1  658.53   19.40
  -2  -4   1  665.93   19.40
  -2  -4   1  660.43   19.60
  -2  -4   1  661.53   19.30
  -2  -4   1  654.03   21.20
  -2  -4   0 2824.42   78.49
  -2  -4   0 2878.31   78.89
   2   4   1  679.53   20.50
   2   4   1  714.13   20.30
  -2   4  -1  634.04   22.40
   2   4   1  714.03   20.30
  -2   4  -1  664.93   20.40
   2   4   1  676.73   20.10
   2  -4   1  698.93   20.30
  -2  -4  -1  697.83   20.60
  -2  -4  -1  707.43   20.80
  -2  -4  -1  712.53   20.60
  -2  -4  -1  706.73   21.10
  -2   4  -2    1.90    0.90
  -2   4  -2    1.30    0.90
   2   4   2    1.20    0.70
   2   4   2    0.70    0.90
   2   4   2    1.80    0.80
   2   4   2    1.60    0.60
   2  -4   2    0.50    1.00
  -2  -4  -2    1.90    1.00
  -2  -4  -2    3.80    1.10
  -2  -4  -2    1.10    0.70
  -2  -4  -2    0.50    0.80
  -2  -4  -2    1.20    0.80
   2   4   3  653.53   19.70
   2   4   3  663.73   19.90
   2   4   3  708.33   21.70
   2   4   3  591.34   21.40
  -2   4  -3  674.33   22.00
   2   4   3  661.73   19.50
  -2   4  -3  638.34   20.30
  -2  -4  -3  649.83   20.40
  -2  -4  -3  666.53   21.00
  -2  -4  -3  651.33   19.90
  -2  -4  -3  676.63   19.90
  -2  -4  -3  669.43   20.00
  -2  -4  -3  640.64   20.40
  -2   4  -4  140.39    6.90
   2   4   4  146.49    6.10
  -2   4  -4  133.49    6.70
   2   4   4  140.29    5.70
  -2   4  -4  141.29    6.50
   2   4   4  151.88    6.90
  -2   4  -4  139.19    6.50
   2   4   4  138.79    5.90
   2   4   4  133.89    6.30
  -2  -4  -4  151.18    7.10
  -2  -4  -4  140.79    6.10
  -2  -4  -4  134.89    6.10
  -2  -4  -4  152.58    6.60
  -2  -4  -4  153.38    6.30
  -2  -4  -4  140.59    6.50
   2  -4   4  151.78    6.30
  -2   4  -5  172.08    6.90
  -2   4  -5  161.98    7.90
  -2   4  -5  140.79   11.80
  -2   4  -5  184.48   10.80
   2   4   5  159.58    7.90
   2   4   5  167.68    6.60
  -2   4  -5  171.08    8.20
  -2   4  -5  168.08    8.40
   2   4   5  170.08    7.90
  -2   4  -5  169.58    8.00
  -2   4  -5  170.78    7.90
  -2  -4  -5  163.48    7.70
   2  -4   5  177.38    7.00
  -2  -4  -5  154.78    9.60
  -2  -4  -5  169.38    7.10
  -2  -4  -5  158.58    7.90
  -2  -4  -5  175.88    8.30
  -2  -4  -5  149.88    7.90
  -2  -4  -5  162.98    7.60
   2  -4   5  169.28    8.80
  -2  -4  -5  172.38    7.30
  -2  -4  -5  164.08    7.40
   2  -4   5  168.78    7.30
  -2  -4  -5  162.08    8.10
  -2  -4  -5  155.98    7.30
  -2   4  -6   58.29    5.30
  -2   4  -6   63.09    3.60
   2   4   6   60.39    6.50
   2   4   6   56.79    4.70
  -2   4  -6   61.09    5.00
   2   4   6   65.79    4.40
  -2   4  -6   58.09    4.60
   2   4   6   59.59    4.80
  -2   4  -6   67.49    5.10
  -2   4  -6   67.69    6.40
  -2   4  -6   56.19    4.80
  -2   4  -6   64.79    4.90
  -2   4  -6   66.79    4.70
   2  -4   6   61.89    4.30
  -2  -4  -6   64.29    4.80
  -2  -4  -6   66.09    4.60
   2  -4   6   60.79    5.30
  -2  -4  -6   61.99    4.20
   2  -4   6   60.29    4.80
  -2  -4  -6   65.09    5.10
  -2  -4  -6   61.19    6.90
  -2  -4  -6   55.09    5.30
  -2  -4  -6   62.29    4.60
  -2  -4  -6   56.99    4.80
  -2  -4  -6   58.09    4.10
  -2  -4  -6   67.59    4.20
  -2  -4  -6   62.89    4.10
   2  -4   6   56.69    3.90
  -2  -4  -6   65.09    4.50
  -2   4  -7    0.00    0.80
  -2   4  -7    0.60    1.20
   2   4   7    1.50    1.70
  -2   4  -7   -1.10    2.40
  -2   4  -7    0.00    1.30
  -2   4  -7    0.10    1.60
  -2   4  -7   -0.80    1.30
  -2   4  -7    1.20    1.40
   2   4   7    0.80    1.20
  -2   4  -7    1.10    1.70
   2   4   7    2.00    1.50
  -2  -4  -7   -0.20    1.90
  -2  -4  -7   -0.30    1.20
  -2  -4  -7    0.90    1.40
   2  -4   7    1.70    1.10
   2  -4   7    0.00    1.30
  -2  -4  -7    0.00    1.00
  -2  -4  -7    1.30    1.10
   2  -4   7    1.70    1.30
  -2  -4  -7    0.80    1.20
  -2  -4  -7    0.10    1.10
  -2  -4  -7    0.10    1.20
   2  -4   7   -0.30    2.10
  -2  -4  -7    0.90    1.00
  -2  -4  -7    1.50    1.90
  -2   4  -8    3.00    2.50
   2   4   8   -2.10    1.70
  -2   4  -8    2.70    2.60
  -2   4  -8    0.20    1.50
  -2   4  -8    0.40    1.30
   2  -4   8    1.10    1.10
  -2  -4  -8    0.90    1.00
   2  -4   8    2.60    3.20
   2  -4   8   -0.90    1.10
  -2  -4  -8    2.30    1.30
  -2  -4  -8    0.40    2.20
   2   4   9   23.70    3.50
  -2   4  -9   15.10    3.70
  -2   4  -9   22.10    3.70
  -2   4  -9   18.00    3.00
  -2   4  -9   14.40    2.40
  -2   4  -9   22.00    3.30
  -2  -4  -9   19.20    3.00
   2  -4   9   18.30    2.50
  -2  -4  -9   15.90    2.50
   2  -4   9   18.40    3.40
  -2  -4  -9   22.20    1.90
   2  -4   9   16.20    2.70
  -2  -4  -9   18.50    2.50
  -2   4 -10  153.08    9.50
   2   5 -11   -2.20    1.00
   2   5 -11   -0.10    1.60
  -2   5  11   -0.20    1.60
  -2  -5  11   -7.40    3.60
   2  -5 -11   -1.20    0.90
   2   5 -10    0.50    1.30
  -2   5  10    1.90    1.50
   2   5 -10    1.90    1.80
   2   5 -10   -2.00    1.30
  -2   5  10    0.50    2.00
  -2  -5  10    0.30    1.40
  -2  -5  10    2.10    3.30
   2  -5 -10   -0.50    0.90
   2   5  -9   45.90    4.90
  -2   5   9   54.19    4.40
   2   5  -9   53.69    4.90
   2   5  -9   45.20    4.60
  -2   5   9   53.19    4.90
   2   5  -9   47.30    5.10
  -2  -5   9   54.09    3.90
   2  -5  -9   52.29    4.00
   2  -5  -9   56.19    4.60
  -2  -5   9   44.80    4.00
   2  -5  -9   53.29    4.10
  -2  -5   9   51.49    5.20
   2   5  -8    2.10    1.70
  -2   5   8    1.90    1.70
   2   5  -8    1.00    1.60
   2   5  -8    0.70    1.60
   2   5  -8    0.80    1.60
   2   5  -8    0.40    1.50
  -2   5   8    0.20    1.40
   2  -5  -8    1.40    1.30
  -2  -5   8    2.00    1.10
  -2  -5   8    1.90    1.00
  -2  -5   8    3.00    2.00
   2  -5  -8   -0.40    1.10
  -2  -5   8    0.00    1.20
   2  -5  -8   -0.30    1.10
   2   5  -7   18.00    4.50
  -2   5   7   19.40    3.30
   2   5  -7   18.30    3.70
   2   5  -7   18.40    2.90
  -2   5   7   17.50    2.90
   2   5  -7   23.10    3.30
   2   5  -7   20.20    3.60
  -2  -5   7   23.60    3.90
   2  -5  -7   18.20    2.70
  -2  -5   7   21.20    3.60
  -2  -5   7   18.30    3.10
  -2  -5   7   15.70    2.30
  -2  -5   7   19.40    2.50
   2  -5  -7   21.40    2.20
   2  -5  -7   15.00    2.70
   2  -5  -7   16.70    2.90
  -2   5   6  301.17   11.60
  -2   5   6  310.07   12.50
   2   5  -6  293.87   12.20
   2   5  -6  292.67   13.60
   2   5  -6  297.07   12.10
   2   5  -6  291.17   12.60
  -2   5   6  286.17   11.10
   2  -5  -6  296.17   10.90
   2  -5  -6  305.47   11.00
  -2  -5   6  284.87   12.40
  -2  -5   6  306.17   11.00
   2  -5  -6  295.07   11.30
   2  -5  -6  294.37   11.90
  -2  -5   6  301.17   11.80
  -2  -5   6  316.57   11.00
  -2  -5   6  295.47   11.50
   2  -5  -6  285.47   12.10
   2  -5  -6  302.17   10.50
  -2  -5   6  291.67   12.40
  -2   5   5  143.69    7.50
   2   5  -5  151.38    8.40
   2   5  -5  154.78    9.20
   2   5  -5  122.99    9.80
  -2   5   5  135.59    7.60
   2   5  -5  149.49    7.20
   2  -5  -5  142.79    6.70
   2  -5  -5  142.79    7.60
   2  -5  -5  152.58   10.70
  -2  -5   5  128.49    7.60
  -2  -5   5  141.59    8.30
  -2  -5   5  152.68    6.40
   2  -5  -5  150.58    6.50
   2  -5  -5  140.99    6.70
  -2  -5   5  148.39    6.90
   2  -5  -5  134.09    9.70
  -2  -5   5  152.08    6.90
  -2   5   4    3.50    1.30
  -2   5   4    5.60    1.50
   2   5  -4    4.90    1.60
   2   5  -4    5.10    1.50
   2   5  -4    4.70    1.50
  -2  -5   4    6.00    1.40
  -2  -5   4    4.00    2.10
  -2  -5   4    5.70    1.20
   2  -5  -4    3.60    1.40
  -2  -5   4    5.70    1.20
   2  -5  -4    4.60    1.40
   2  -5  -4    7.00    1.50
  -2  -5   4    3.50    1.10
   2   5  -3  768.72   22.60
   2   5  -3  780.42   23.10
  -2   5   3  758.22   23.30
   2   5  -3  754.72   23.90
  -2   5   3  755.42   23.80
   2   5  -3  777.82   23.40
   2  -5  -3  759.32   23.60
  -2  -5   3  763.42   22.90
  -2  -5   3  754.72   23.40
  -2  -5   3  775.42   23.50
  -2  -5   3  736.23   26.10
   2  -5  -3  790.12   23.50
   2  -5  -3  767.82   23.10
  -2  -5   3  762.32   22.50
  -2  -5   3  745.43   22.60
   2   5  -2  192.18   12.10
   2   5  -2  191.38    9.30
  -2   5   2  207.68    8.40
   2   5  -2  202.48    7.30
   2   5  -2  209.98    7.70
   2   5  -2  201.58    7.90
   2   5  -2  206.08    7.30
   2   5  -2  202.88    7.80
   2   5  -2  200.88    7.80
   2   5  -2  205.08    8.60
  -2   5   2  211.48    8.00
   2  -5  -2  211.38    8.30
  -2  -5   2  197.78    7.50
  -2  -5   2  206.48   10.00
  -2  -5   2  199.68    7.20
  -2  -5   2  205.88    8.80
   2  -5  -2  204.58    7.90
   2  -5  -2  218.58    8.10
  -2  -5   2  192.58    7.60
  -2  -5   2  213.18    8.00
   2   5  -1   19.30    2.30
   2   5  -1   19.20    2.50
  -2   5   1   15.40    2.20
   2   5  -1   18.30    2.10
   2   5  -1   14.80    2.20
   2   5  -1   17.90    2.20
   2   5  -1   18.70    1.80
   2   5  -1   18.80    2.10
   2   5  -1   21.60    2.40
   2   5  -1   18.20    2.50
   2  -5  -1   20.60    2.60
   2  -5  -1   17.90    2.70
   2  -5  -1   17.80    2.30
  -2  -5   1   20.10    2.40
  -2  -5   1   21.00    1.90
  -2  -5   1   13.10    2.70
  -2  -5   1   15.90    1.90
  -2  -5   1   18.30    2.10
  -2  -5   1   18.00    2.20
   2   5   0   26.80    2.70
  -2   5   0   27.10    2.50
  -2   5   0   28.80    2.80
   2   5   0   29.80    2.80
   2   5   0   31.40    3.30
   2   5   0   29.00    2.00
   2   5   0   27.90    2.80
   2   5   0   31.40    3.30
   2   5   0   29.80    2.30
  -2   5   0   26.90    2.80
  -2  -5   0   28.90    2.40
  -2  -5   0   33.70    2.70
   2  -5   0   30.40    3.00
  -2  -5   0   32.00    2.60
  -2  -5   0   30.80    2.40
   2  -5   0   30.70    2.40
  -2  -5   0   30.20    2.40
   2   5   1   13.70    1.70
   2   5   1   16.50    2.40
   2   5   1   13.80    1.70
   2   5   1   17.50    2.40
  -2   5  -1   14.50    1.90
   2   5   1   15.10    1.90
   2   5   1   18.10    2.30
   2   5   1   15.10    2.30
   2   5   1   16.70    2.20
  -2   5  -1   17.40    2.10
   2   5   1   13.80    1.70
  -2  -5  -1   16.50    2.10
   2  -5   1   15.30    1.90
   2  -5   1   15.40    2.40
  -2  -5  -1   13.30    1.90
  -2  -5  -1   17.30    2.00
  -2  -5  -1   18.60    2.30
  -2  -5  -1   17.30    2.10
  -2  -5  -1   17.90    2.20
  -2  -5  -1   15.40    2.00
   2   5   2   21.00    2.40
   2   5   2   23.50    2.60
   2   5   2   22.50    2.10
   2   5   2   22.90    1.90
   2   5   2   21.80    1.80
   2   5   2   29.00    2.50
  -2  -5  -2   22.00    2.40
  -2  -5  -2   25.80    2.50
  -2  -5  -2   23.70    2.80
   2  -5   2   22.80    2.60
  -2  -5  -2   27.60    2.60
  -2  -5  -2   23.60    2.50
  -2  -5  -2   20.00    2.30
   2   5   3   37.70    3.10
   2   5   3   39.10    3.00
   2   5   3   44.90    2.70
   2   5   3   39.20    3.80
   2   5   3   41.30    2.80
  -2   5  -3   37.60    3.20
  -2  -5  -3   36.30    3.20
  -2  -5  -3   41.80    3.00
  -2  -5  -3   44.50    3.10
  -2  -5  -3   35.40    2.90
  -2  -5  -3   40.90    2.90
  -2  -5  -3   34.10    2.90
  -2   5  -4  151.18    7.60
  -2   5  -4  177.58   10.90
   2   5   4  167.98   12.40
   2   5   4  141.59    7.70
  -2   5  -4  162.48    7.70
   2   5   4  146.19    9.60
  -2   5  -4  158.98    7.30
  -2  -5  -4  159.18    8.00
  -2  -5  -4  154.28    7.70
  -2  -5  -4  166.48    7.10
  -2  -5  -4  168.18    7.10
  -2  -5  -4  145.29    8.90
  -2  -5  -4  160.78    8.70
  -2  -5  -4  156.08    7.30
  -2  -5  -4  159.18    7.30
   2  -5   4  172.98    7.60
   2   5   5    5.80    2.30
  -2   5  -5    6.90    1.90
  -2   5  -5    5.30    2.30
   2   5   5    8.50    3.90
  -2   5  -5    7.70    2.00
  -2   5  -5    6.50    1.90
  -2  -5  -5    5.50    1.80
  -2  -5  -5    9.60    2.10
   2  -5   5    6.20    1.90
  -2  -5  -5    6.20    1.70
  -2  -5  -5    6.20    1.60
  -2  -5  -5    4.50    1.50
  -2  -5  -5    4.40    1.80
  -2  -5  -5    2.80    1.60
  -2   5  -6    7.30    2.50
  -2   5  -6    5.80    2.50
   2   5   6    8.70    2.40
  -2   5  -6    4.10    1.80
   2   5   6   10.70    5.50
  -2   5  -6    7.80    2.10
   2   5   6    4.30    2.40
  -2  -5  -6    6.70    1.90
  -2  -5  -6   10.40    2.00
  -2  -5  -6    4.30    1.70
  -2  -5  -6    4.00    1.50
  -2  -5  -6    7.20    2.50
  -2  -5  -6    7.30    2.20
   2  -5   6    7.60    2.10
  -2   5  -7    0.60    1.50
  -2   5  -7    1.70    1.60
  -2   5  -7    0.90    1.40
  -2   5  -7    1.50    1.40
   2   5   7   -0.70    1.10
   2  -5   7    0.00    1.80
   2  -5   7   -0.30    0.80
  -2  -5  -7    0.60    0.90
  -2  -5  -7   -1.30    1.00
  -2  -5  -7    1.20    1.10
  -2  -5  -7   -0.70    1.10
  -2  -5  -7    0.00    1.30
  -2  -5  -7    2.00    1.40
   2  -5   7   -1.00    1.20
  -2  -5  -7    0.40    1.30
   2  -5   7    1.00    1.40
  -2   5  -8   11.60    2.40
  -2   5  -8   13.80    2.70
  -2   5  -8    6.60    3.20
  -2   5  -8   10.60    2.60
   2   5   8    9.10    2.30
  -2   5  -8    9.00    2.40
   2  -5   8   13.10    2.30
  -2  -5  -8    8.20    2.00
  -2  -5  -8   11.70    2.60
  -2  -5  -8   11.80    1.90
  -2  -5  -8    6.20    1.80
   2  -5   8   12.90    2.20
  -2  -5  -8   11.90    2.30
   2  -5   8   11.00    2.80
   2   5   9   21.50    3.70
  -2   5  -9   16.10    3.20
  -2   5  -9   12.80    2.70
  -2   5  -9   18.40    2.70
  -2   5  -9    9.50    4.50
  -2  -5  -9   22.30    2.80
  -2  -5  -9   18.70    3.20
  -2  -5  -9   13.80    2.00
   2  -5   9   23.00    4.30
   2  -5   9   13.40    2.20
  -2  -5  -9   16.40    1.70
  -2   6  10    0.50    1.30
   2   6 -10   -0.90    1.10
  -2   6  10    1.80    2.70
  -2  -6  10   -1.10    1.00
   2  -6 -10    1.50    2.10
  -2   6   9   97.09    7.90
  -2   6   9   63.09    4.60
   2  -6  -9   66.99    4.40
  -2  -6   9   73.49    4.90
   2  -6  -9   66.29    4.40
   2  -6  -9   78.19    5.90
  -2   6   8   17.40    3.00
   2   6  -8    9.90    2.20
  -2   6   8   18.20    3.90
  -2  -6   8   15.70    2.00
  -2  -6   8   18.80    3.00
   2  -6  -8   15.40    2.40
   2  -6  -8   13.20    2.70
   2  -6  -8   17.40    2.50
  -2  -6   8   17.60    2.50
  -2  -6   8   21.00    3.90
   2   6  -7   54.79    4.60
   2   6  -7   43.20    5.10
   2   6  -7   50.99    5.40
  -2   6   7   46.50    5.10
  -2  -6   7   58.49    5.30
  -2  -6   7   57.99    3.90
   2  -6  -7   53.29    3.90
  -2  -6   7   56.39    3.70
  -2  -6   7   48.30    4.10
   2  -6  -7   58.39    4.20
  -2  -6   7   51.59    4.00
   2  -6  -7   58.69    4.30
  -2  -6   7   63.19    5.10
   2  -6  -7   53.69    4.60
   2  -6  -7   60.59    4.50
   2   6  -6  174.58   10.00
   2   6  -6  184.48   11.80
  -2   6   6  173.78    9.00
   2   6  -6  173.48    8.70
  -2   6   6  170.78    8.20
  -2  -6   6  186.68    7.90
   2  -6  -6  173.68    8.90
  -2  -6   6  178.08    8.00
  -2  -6   6  192.38    9.90
  -2  -6   6  182.68    9.40
   2  -6  -6  198.18   11.30
  -2  -6   6  188.38    7.90
   2  -6  -6  182.28    7.00
  -2  -6   6  183.88    9.40
   2  -6  -6  184.78    8.40
   2  -6  -6  179.88    7.90
  -2   6   5  182.18    8.20
  -2   6   5  190.18    9.20
   2   6  -5  169.18    9.20
  -2   6   5  187.48    9.30
   2   6  -5  182.68    8.70
  -2   6   5  199.58    8.70
   2   6  -5  184.98   10.20
   2  -6  -5  200.78    8.60
   2  -6  -5  202.88    8.30
   2  -6  -5  188.28    8.10
  -2  -6   5  183.08    9.30
  -2  -6   5  190.48    9.40
   2  -6  -5  197.98    8.60
  -2  -6   5  196.48    8.30
  -2  -6   5  194.88    8.10
   2  -6  -5  185.18    7.50
  -2  -6   5  192.68    8.60
   2  -6  -5  196.48    9.40
  -2  -6   5  195.78    8.00
   2   6  -4  148.29   10.50
  -2   6   4  189.48    8.30
  -2   6   4  185.28    8.80
  -2   6   4  192.88    9.00
  -2   6   4  183.38    8.10
   2   6  -4  183.88    9.90
   2   6  -4  193.28    8.50
   2   6  -4  181.68    8.90
   2  -6  -4  187.48    7.90
  -2  -6   4  200.48    9.60
  -2  -6   4  194.88    8.10
  -2  -6   4  189.08    8.40
  -2  -6   4  190.58    7.70
  -2  -6   4  197.98    8.00
   2  -6  -4  186.98    8.20
  -2  -6   4  196.78    9.70
   2  -6  -4  188.48    8.30
   2  -6  -4  188.18    7.90
  -2  -6   4  189.18    7.30
  -2  -6   4  178.38    8.80
  -2  -6   4  187.48    8.20
   2  -6  -4  179.28    7.50
   2  -6  -4  182.18    8.30
   2  -6  -4  189.28    9.20
  -2  -6   4  159.98    9.20
  -2   6   3    2.60    2.00
   2   6  -3    2.30    1.50
  -2   6   3   -0.10    1.70
   2   6  -3   -2.00    2.50
   2   6  -3    1.50    1.40
   2   6  -3    2.40    1.50
  -2   6   3    0.90    1.00
  -2   6   3    0.90    1.10
   2   6  -3   -0.30    1.10
  -2  -6   3   -0.10    0.90
   2  -6  -3    1.80    1.10
  -2  -6   3    1.60    1.00
  -2  -6   3    1.90    1.00
   2  -6  -3    2.20    1.10
  -2  -6   3    0.70    1.00
   2  -6  -3    1.60    1.20
   2  -6  -3   -0.20    1.00
  -2  -6   3   -0.50    1.80
   2  -6  -3    2.70    1.60
  -2  -6   3    0.40    0.80
  -2  -6   3    0.80    1.70
  -2  -6   3    1.10    1.20
  -2  -6   3    1.90    0.90
   2  -6  -3    0.90    2.80
   2  -6  -3   -0.10    1.60
  -2   6   2   43.60    3.40
   2   6  -2   50.99    3.20
   2   6  -2   53.09    3.80
  -2   6   2   42.90    3.40
   2   6  -2   46.90    3.40
  -2   6   2   48.70    5.10
   2   6  -2   34.90    9.30
   2   6  -2   47.40    3.70
   2   6  -2   47.80    3.70
  -2  -6   2   45.10    3.60
  -2  -6   2   46.70    3.50
   2  -6  -2   44.00    3.40
   2  -6  -2   51.69    3.60
   2  -6  -2   49.50    3.70
  -2  -6   2   46.00    3.60
  -2  -6   2   49.60    3.10
  -2  -6   2   47.00    3.30
  -2  -6   2   52.79    3.30
   2  -6  -2   51.29    3.70
  -2  -6   2   43.10    3.00
   2   6  -1   53.99    3.90
  -2   6   1   59.29    3.90
   2   6  -1   53.69    3.90
   2   6  -1   53.99    3.20
   2   6  -1   53.59    4.30
   2   6  -1   55.29    4.30
  -2   6   1   54.79    3.70
  -2  -6   1   56.19    3.90
   2  -6  -1   57.99    3.70
   2  -6  -1   51.49    3.90
  -2  -6   1   57.69    3.80
  -2  -6   1   63.99    3.70
   2  -6  -1   63.49    4.20
  -2  -6   1   54.39    3.60
   2   6   0  278.17   10.40
   2   6   0  282.17   10.60
  -2   6   0  280.57   10.50
   2   6   0  266.57    9.70
   2   6   0  281.67    9.60
  -2   6   0  290.77   10.40
  -2  -6   0  287.47   10.20
  -2  -6   0  288.27    9.90
  -2  -6   0  251.07   12.30
   2  -6   0  271.77   10.50
   2  -6   0  278.37   10.50
   2  -6   0  280.67   10.30
  -2  -6   0  290.17   10.50
  -2  -6   0  284.77   10.70
   2   6   1  172.18    7.50
   2   6   1  157.98    7.20
  -2   6  -1  150.58    9.10
   2   6   1  164.08    6.50
  -2   6  -1  162.58    7.00
   2   6   1  163.98    6.70
  -2  -6  -1  176.28    7.40
   2  -6   1  163.18    6.90
   2  -6   1  161.78    7.30
  -2  -6  -1  175.68    7.00
  -2  -6  -1  176.38    7.20
   2  -6   1  164.18    7.40
  -2  -6  -1  174.58    6.90
   2   6   2  142.29    5.80
   2   6   2  137.79    7.40
   2   6   2  153.28    8.50
   2   6   2  143.19    6.80
  -2   6  -2  136.89    6.30
  -2  -6  -2  131.79    8.10
  -2  -6  -2  121.49    7.20
  -2  -6  -2  143.99   10.40
  -2  -6  -2  134.79    8.40
   2  -6   2  121.19    5.80
  -2  -6  -2  151.08    7.30
  -2  -6  -2  130.09    6.60
   2  -6   2  124.89    6.60
   2  -6   2  139.29    6.70
  -2  -6  -2  144.79    6.40
  -2  -6  -2  138.39    8.40
  -2   6  -3   21.00    2.60
  -2   6  -3   20.70    2.90
   2   6   3   28.50    3.10
   2   6   3   30.00    5.20
   2   6   3   34.90    4.40
   2   6   3   21.10    2.90
  -2   6  -3   23.80    3.70
   2   6   3   26.20    2.30
  -2  -6  -3   22.40    2.80
   2  -6   3   24.30    2.90
  -2  -6  -3   22.90    3.20
  -2  -6  -3   16.60    2.40
  -2  -6  -3   18.70    2.50
  -2  -6  -3   21.50    2.70
   2  -6   3   16.40    2.80
  -2  -6  -3   24.10    3.40
  -2  -6  -3   18.70    2.70
   2  -6   3   18.00    2.20
  -2  -6  -3   25.50    2.80
  -2   6  -4   41.20    5.00
  -2   6  -4   41.50    4.30
   2   6   4   37.90    5.40
   2   6   4   41.90    4.90
  -2  -6  -4   36.30    3.60
  -2  -6  -4   42.20    4.10
  -2  -6  -4   45.30    4.20
  -2  -6  -4   43.80    3.60
  -2  -6  -4   45.80    3.50
  -2  -6  -4   46.00    4.20
  -2  -6  -4   41.90    3.80
   2  -6   4   38.70    3.90
  -2   6  -5   14.10    3.10
   2   6   5   12.80    2.70
  -2   6  -5   12.80    2.50
   2   6   5   22.70    6.00
   2   6   5   11.10    2.70
  -2  -6  -5    8.80    1.80
  -2  -6  -5   15.70    2.40
  -2  -6  -5   13.20    2.70
   2  -6   5   14.10    2.50
  -2  -6  -5   12.90    2.40
  -2  -6  -5   14.50    2.80
  -2  -6  -5    8.60    2.20
  -2  -6  -5   11.40    2.30
   2   6   6   42.40    4.70
  -2   6  -6   37.10    4.40
  -2   6  -6   29.30    3.80
  -2   6  -6   43.50    4.50
  -2   6  -6   42.40    5.00
   2   6   6   47.00    4.40
  -2  -6  -6   41.50    4.20
   2  -6   6   44.00    3.90
  -2  -6  -6   40.60    3.60
  -2  -6  -6   44.80    4.30
  -2  -6  -6   50.29    4.00
  -2  -6  -6   47.20    3.70
  -2  -6  -6   40.00    3.30
  -2  -6  -6   42.30    3.90
  -2   6  -7   24.70    3.80
   2   6   7   44.00    4.20
  -2   6  -7   34.30    4.10
  -2   6  -7   34.80    4.00
   2   6   7   36.20    4.10
  -2   6  -7   35.80    4.40
  -2  -6  -7   38.60    3.80
  -2  -6  -7   40.20    4.60
   2  -6   7   34.90    3.70
  -2  -6  -7   37.60    4.00
  -2  -6  -7   34.20    2.90
  -2  -6  -7   45.30    4.30
  -2  -6  -7   38.30    4.00
  -2   6  -8    0.90    2.20
   2   6   8    2.40    1.80
  -2   6  -8    2.10    1.50
  -2   6  -8   -0.10    1.80
  -2  -6  -8    1.10    0.90
  -2  -6  -8    4.80    2.30
  -2  -6  -8    2.10    1.80
  -2   6  -9   -2.00    1.60
  -2   6  -9   -1.90    1.20
  -2   6  -9   -0.80    2.40
   2   6   9   -3.10    2.10
   2  -6   9    0.00    1.30
  -2  -6  -9   -0.30    1.40
   2   7  -9    2.00    2.60
  -2   7   9    2.50    3.70
  -2  -7   9    4.70    1.50
   2  -7  -9   12.30    3.20
  -2   7   8   31.00    4.50
   2   7  -8   26.90    3.90
   2   7  -8   21.10    4.30
   2  -7  -8   26.20    4.10
   2  -7  -8   23.70    3.50
  -2  -7   8   21.60    5.90
  -2  -7   8   21.90    3.00
  -2  -7   8   14.00    3.60
  -2   7   7   34.10    4.10
   2   7  -7   33.00    4.60
   2   7  -7   29.10    3.50
  -2  -7   7   39.10    3.10
  -2  -7   7   27.10    3.10
   2  -7  -7   29.10    3.40
  -2  -7   7   31.80    2.60
   2  -7  -7   35.20    3.50
  -2  -7   7   43.00    5.30
   2  -7  -7   42.80    4.10
  -2  -7   7   33.80    3.70
   2  -7  -7   32.50    3.50
  -2   7   6    1.90    1.70
   2   7  -6    1.30    1.90
  -2   7   6    0.60    1.30
   2   7  -6    3.00    1.60
  -2   7   6   -0.20    1.30
   2  -7  -6    2.40    1.30
  -2  -7   6    1.80    1.90
   2  -7  -6    2.00    1.60
  -2  -7   6    1.40    1.10
   2  -7  -6    1.80    1.40
   2  -7  -6    1.10    1.30
  -2  -7   6    3.30    1.20
  -2  -7   6    0.60    0.90
  -2  -7   6    1.40    1.30
  -2   7   5   17.90    2.70
  -2   7   5   24.30    3.30
  -2   7   5   21.20    3.40
   2   7  -5   25.10    4.20
  -2   7   5   11.30    2.30
  -2  -7   5   20.00    2.50
  -2  -7   5   20.50    3.70
  -2  -7   5   17.00    2.40
   2  -7  -5   17.60    2.60
  -2  -7   5   19.80    3.30
   2  -7  -5   18.20    2.80
  -2  -7   5   19.10    2.60
  -2  -7   5   20.30    3.00
   2  -7  -5   16.60    2.80
   2  -7  -5   19.80    2.10
   2  -7  -5   16.20    2.70
   2  -7  -5   17.60    3.10
   2   7  -4   43.80    5.30
  -2   7   4   33.40    5.40
  -2   7   4   39.60    4.10
  -2   7   4   40.40    5.10
  -2   7   4   50.09    5.40
   2  -7  -4   50.09    5.50
  -2  -7   4   49.50    3.60
  -2  -7   4   42.10    3.70
   2  -7  -4   44.00    4.30
  -2  -7   4   49.99    7.10
  -2  -7   4   41.00    5.00
   2  -7  -4   53.79    4.20
  -2  -7   4   53.09    4.90
   2  -7  -4   50.19    5.10
   2  -7  -4   43.40    4.30
   2  -7  -4   48.60    4.40
  -2  -7   4   47.30    3.50
  -2  -7   4   48.40    3.80
   2   7  -3  471.35   18.70
  -2   7   3  499.65   17.30
   2   7  -3  508.65   18.50
  -2   7   3  486.05   18.30
   2   7  -3  487.35   16.90
  -2   7   3  488.85   17.70
   2   7  -3  496.35   17.20
  -2   7   3  499.05   17.20
   2  -7  -3  487.85   16.60
   2  -7  -3  486.95   16.60
  -2  -7   3  497.15   18.30
  -2  -7   3  507.65   16.80
  -2  -7   3  482.35   16.40
   2  -7  -3  483.35   18.00
  -2  -7   3  485.55   17.50
   2  -7  -3  508.65   16.00
   2  -7  -3  468.85   18.40
   2  -7  -3  476.55   16.90
   2  -7  -3  497.95   16.90
   2  -7  -3  499.75   17.10
  -2  -7   3  505.55   17.60
  -2  -7   3  491.35   16.90
  -2   7   2   31.00    4.20
   2   7  -2   31.40    3.70
   2   7  -2   28.00    4.00
   2   7  -2   31.60    4.50
  -2   7   2   25.70    3.20
   2   7  -2   29.80    3.50
  -2   7   2   23.60    3.10
   2  -7  -2   32.60    2.70
  -2  -7   2   31.30    3.70
  -2  -7   2   27.10    2.90
   2  -7  -2   25.10    3.10
  -2  -7   2   25.70    3.10
  -2  -7   2   34.50    3.60
   2  -7  -2   27.30    3.20
   2  -7  -2   32.10    3.40
  -2  -7   2   31.70    3.60
   2  -7  -2   33.50    3.50
   2  -7  -2   31.50    3.70
   2  -7  -2   26.70    4.00
   2   7  -1  366.96   16.60
   2   7  -1  401.36   15.60
  -2   7   1  414.46   14.30
  -2   7   1  364.76   15.10
   2   7  -1  395.56   14.10
   2   7  -1  391.96   14.30
  -2   7   1  409.86   14.30
  -2   7   1  387.36   15.30
  -2  -7   1  389.06   14.20
  -2  -7   1  402.46   14.80
  -2  -7   1  396.06   14.30
  -2  -7   1  355.56   16.60
  -2  -7   1  366.86   13.60
   2  -7  -1  388.86   13.80
   2  -7  -1  394.26   14.00
   2  -7  -1  395.56   13.30
   2  -7  -1  388.96   14.00
  -2  -7   1  394.06   13.70
  -2  -7   1  385.26   14.00
   2  -7  -1  391.16   13.80
   2   7   0   12.30    2.80
  -2   7   0   11.10    2.80
  -2   7   0   14.40    3.10
   2   7   0   12.00    2.30
  -2   7   0   14.20    2.40
   2   7   0   16.10    4.70
   2   7   0   10.90    2.40
  -2   7   0   15.60    2.60
  -2  -7   0   13.60    2.50
  -2  -7   0   10.00    2.30
   2  -7   0   13.20    2.40
  -2  -7   0   12.80    2.10
  -2  -7   0   11.90    2.20
   2  -7   0   17.00    2.50
   2  -7   0   15.40    2.10
  -2  -7   0   12.40    2.20
   2  -7   0   14.60    2.60
  -2  -7   0   13.80    2.40
   2  -7   0    6.70    2.10
  -2   7  -1   39.30    4.00
  -2   7  -1   44.30    4.10
  -2   7  -1   37.90    4.80
   2   7   1   37.00    5.60
   2   7   1   31.00    3.50
   2   7   1   48.20    5.10
  -2   7  -1   46.50    4.90
   2   7   1   35.10    3.80
  -2  -7  -1   43.30    3.50
   2  -7   1   41.00    3.60
   2  -7   1   39.00    3.00
   2  -7   1   37.10    3.90
  -2  -7  -1   43.20    3.90
  -2  -7  -1   41.30    3.60
   2  -7   1   39.10    3.40
   2  -7   1   45.10    4.40
  -2  -7  -1   36.40    4.10
  -2  -7  -1   42.40    3.60
  -2  -7  -1   47.90    3.40
   2  -7   1   39.60    3.30
  -2  -7  -1   38.40    3.70
   2   7   2  310.57   13.20
   2   7   2  320.27   12.00
  -2   7  -2  314.47   13.70
   2   7   2  298.27   14.10
   2   7   2  323.37   12.20
   2   7   2  309.37   13.00
  -2  -7  -2  317.87   12.90
   2  -7   2  311.67   11.90
   2  -7   2  324.17   11.80
  -2  -7  -2  316.97   12.00
  -2  -7  -2  309.07   12.20
  -2  -7  -2  321.47   12.10
  -2  -7  -2  303.77   12.90
   2  -7   2  299.97   10.90
  -2  -7  -2  311.67   11.90
  -2  -7  -2  309.97   11.50
  -2  -7  -2  322.17   11.60
   2   7   3    1.20    2.10
   2   7   3    1.20    1.30
  -2   7  -3    0.60    1.70
   2   7   3    2.60    1.60
  -2  -7  -3    1.90    1.40
   2  -7   3    0.90    2.10
  -2  -7  -3    2.90    2.00
  -2  -7  -3    1.60    1.50
  -2  -7  -3    0.80    1.30
   2  -7   3    2.10    1.60
  -2  -7  -3    0.70    1.50
  -2  -7  -3    3.00    2.20
  -2  -7  -3    8.80    3.50
  -2  -7  -3    0.40    1.10
  -2   7  -4    0.70    1.30
   2   7   4   -2.70    3.70
  -2   7  -4    1.00    1.60
   2   7   4   -0.60    1.50
  -2  -7  -4    1.00    1.30
  -2  -7  -4    0.30    1.20
   2  -7   4    0.80    1.00
  -2  -7  -4    1.10    1.10
  -2  -7  -4    0.90    1.30
  -2  -7  -4    0.80    1.40
  -2  -7  -4   -0.10    1.00
  -2  -7  -4    0.10    1.30
  -2  -7  -4   -0.50    0.90
   2   7   5   12.00    2.70
   2   7   5   13.90    2.90
  -2   7  -5   10.20    2.70
  -2   7  -5   10.60    2.20
  -2  -7  -5    9.70    2.10
  -2  -7  -5   11.90    2.20
  -2  -7  -5   16.80    2.70
   2  -7   5   10.40    2.10
  -2  -7  -5    8.50    2.10
  -2  -7  -5   12.50    2.60
  -2  -7  -5   11.40    2.00
  -2  -7  -5   14.90    2.50
  -2   7  -6   16.70    3.20
   2   7   6   19.10    3.20
  -2   7  -6   25.70    3.40
   2   7   6   23.10    3.40
  -2  -7  -6   18.50    2.70
  -2  -7  -6   20.10    2.90
  -2  -7  -6   21.90    2.50
   2  -7   6   17.10    2.70
  -2  -7  -6   21.30    3.10
  -2  -7  -6   18.00    2.60
  -2  -7  -6   21.60    3.30
  -2  -7  -6   16.90    2.70
  -2   7  -7   32.30    3.80
   2   7   7   42.20    4.00
   2   7   7   40.60    5.80
  -2  -7  -7   40.00    3.90
  -2  -7  -7   31.70    2.50
  -2  -7  -7   41.50    4.80
  -2  -7  -7   39.90    4.10
   2  -7   7   31.90    3.40
  -2  -7  -7   44.20    4.90
  -2   7  -8   -2.20    1.10
   2   7   8    0.50    2.60
   2   7   8    0.40    1.30
  -2  -7  -8    0.00    0.60
  -2  -7  -8    4.20    1.60
  -2  -7  -8   -7.70    2.00
  -2  -7  -8   -0.40    1.60
   2  -7   8    0.40    0.90
   2   8  -8   -1.60    2.70
  -2   8   8    2.50    2.20
   2  -8  -8    4.80    1.70
   2  -8  -8    0.20    2.00
  -2   8   7   57.19    5.50
   2   8  -7   45.50    5.00
   2   8  -7   30.90    4.90
   2  -8  -7   53.79    4.80
   2  -8  -7   42.40    3.90
  -2  -8   7   38.30    3.30
   2  -8  -7   39.10    3.20
   2   8  -6    0.80    1.70
  -2   8   6   -0.80    1.50
  -2   8   6    0.30    1.70
  -2   8   6    0.20    1.50
  -2  -8   6    0.00    0.80
   2  -8  -6   -0.80    1.10
   2  -8  -6    0.80    1.30
   2  -8  -6   -1.30    1.40
  -2  -8   6    1.70    1.20
   2  -8  -6   -0.20    1.20
  -2   8   5   18.40    2.80
  -2   8   5   24.30    3.70
  -2   8   5   14.70    2.70
   2   8  -5   22.30    3.80
   2  -8  -5   17.10    2.70
   2  -8  -5   19.50    2.80
   2  -8  -5   18.60    2.70
   2  -8  -5   23.10    2.90
   2  -8  -5   19.10    3.00
  -2  -8   5   19.50    2.80
  -2  -8   5   21.00    2.50
  -2   8   4   14.90    2.60
  -2   8   4   15.00    2.70
   2   8  -4   18.30    3.30
   2   8  -4   13.70    3.10
  -2   8   4   19.80    3.20
  -2   8   4   14.80    2.90
  -2  -8   4   14.90    2.20
  -2  -8   4   17.00    2.90
   2  -8  -4   15.50    2.80
   2  -8  -4   12.90    2.30
   2  -8  -4   11.40    2.30
   2  -8  -4   14.60    2.60
   2  -8  -4   15.20    2.60
   2  -8  -4   13.60    2.30
  -2  -8   4   12.00    2.20
   2   8  -3   38.50    4.90
  -2   8   3   41.60    4.60
   2   8  -3   46.00    4.50
  -2   8   3   47.60    5.20
   2   8  -3   37.30    4.10
  -2   8   3   33.90    3.90
   2   8  -3   36.70    4.60
  -2   8   3   46.20    4.50
  -2  -8   3   37.50    3.90
   2  -8  -3   36.80    3.90
   2  -8  -3   39.10    4.10
   2  -8  -3   42.30    4.60
   2  -8  -3   47.70    4.40
  -2  -8   3   45.90    3.60
   2  -8  -3   41.50    4.20
  -2  -8   3   31.60    3.80
  -2  -8   3   48.20    4.20
   2  -8  -3   32.20    3.90
  -2  -8   3   43.00    3.50
   2  -8  -3   40.30    4.10
  -2   8   2  196.48    9.70
   2   8  -2  188.78    8.70
   2   8  -2  175.68    8.60
   2   8  -2  172.08    9.50
  -2   8   2  174.78    8.60
  -2   8   2  184.58    8.70
   2   8  -2  177.28    9.60
  -2  -8   2  190.08    8.20
  -2  -8   2  179.28    8.40
   2  -8  -2  190.08    8.30
   2  -8  -2  174.88    8.20
  -2  -8   2  171.78    8.20
   2  -8  -2  177.28    8.50
   2  -8  -2  174.78    8.00
  -2  -8   2  177.88    8.80
  -2  -8   2  191.18    9.30
   2  -8  -2  184.48    7.00
   2  -8  -2  193.08    8.40
  -2   8   1    3.60    1.60
  -2   8   1    5.60    2.20
   2   8  -1    4.10    2.00
  -2   8   1    5.30    2.10
   2   8  -1    5.70    1.90
  -2   8   1    2.00    2.40
   2   8  -1    6.80    2.30
  -2  -8   1    7.30    2.00
  -2  -8   1    4.50    1.60
  -2  -8   1    5.80    1.80
   2  -8  -1    4.80    1.70
  -2  -8   1    8.60    2.00
   2  -8  -1    3.60    1.20
   2  -8  -1    6.50    1.80
   2  -8  -1    4.90    1.70
  -2  -8   1    5.60    1.90
   2  -8  -1    2.50    1.70
  -2   8   0   67.69    4.80
  -2   8   0   63.19    4.80
  -2   8   0   60.89    5.40
   2   8   0   63.49    4.80
   2   8   0   60.09    5.30
  -2   8   0   59.19    5.20
   2   8   0   60.49    4.70
  -2  -8   0   67.39    4.90
  -2  -8   0   62.29    5.00
  -2  -8   0   55.89    4.20
   2  -8   0   61.39    4.50
  -2  -8   0   60.89    4.20
   2  -8   0   63.59    4.50
   2  -8   0   66.39    4.50
  -2  -8   0   63.39    4.70
   2  -8   0   54.49    4.70
  -2  -8   0   63.29    4.70
  -2   8  -1    2.30    1.90
  -2   8  -1    2.00    1.90
  -2   8  -1    2.20    1.70
   2   8   1    2.00    1.70
   2   8   1    5.20    1.80
   2   8   1    5.60    2.00
   2   8   1    5.30    2.50
  -2  -8  -1    3.30    1.50
  -2  -8  -1    2.50    1.60
  -2  -8  -1    4.00    1.50
  -2  -8  -1    4.70    1.90
   2  -8   1    4.80    1.80
  -2  -8  -1    5.70    1.60
  -2  -8  -1    3.00    1.50
   2  -8   1    2.30    1.30
  -2  -8  -1    1.00    1.60
  -2  -8  -1    2.30    1.50
   2   8   2   16.00    2.90
  -2   8  -2   16.30    3.20
   2   8   2   18.50    3.30
   2   8   2   24.90    3.80
   2   8   2   17.00    2.80
  -2  -8  -2   19.10    2.90
   2  -8   2   19.40    2.90
  -2  -8  -2   16.20    2.80
  -2  -8  -2   16.50    2.40
  -2  -8  -2   18.60    3.10
  -2  -8  -2   19.30    3.00
   2  -8   2   17.80    2.70
  -2  -8  -2   21.40    2.80
  -2  -8  -2   23.40    3.00
   2   8   3   66.29    4.70
   2   8   3   61.79    4.60
   2   8   3   64.59    5.40
   2   8   3   51.59    4.70
  -2   8  -3   59.59    5.50
  -2  -8  -3   53.69    4.00
   2  -8   3   58.09    4.30
  -2  -8  -3   60.39    4.90
  -2  -8  -3   62.39    4.40
   2  -8   3   58.89    4.30
  -2  -8  -3   57.39    4.40
  -2  -8  -3   63.19    4.20
  -2  -8  -3   48.50    4.20
   2   8   4   12.50    2.40
   2   8   4   18.30    3.20
  -2   8  -4   15.60    3.20
  -2  -8  -4   14.50    2.40
  -2  -8  -4   17.90    3.00
  -2  -8  -4   14.00    2.10
   2  -8   4   17.60    2.70
  -2  -8  -4   12.50    2.20
  -2  -8  -4   13.20    2.50
  -2  -8  -4   11.50    2.80
   2   8   5   38.30    4.40
  -2   8  -5   31.70    3.80
  -2   8  -5   33.50    4.40
  -2  -8  -5   31.60    3.50
  -2  -8  -5   31.40    3.40
  -2  -8  -5   32.70    3.70
   2  -8   5   33.40    4.00
  -2  -8  -5   34.70    3.90
  -2  -8  -5   24.30    2.60
  -2  -8  -5   41.00    3.70
  -2  -8  -5   35.40    3.60
  -2   8  -6    6.50    2.00
  -2   8  -6    6.60    2.30
   2   8   6    5.30    2.00
   2   8   6   12.00    3.20
  -2  -8  -6    6.50    2.30
  -2  -8  -6    5.70    1.70
   2  -8   6    4.50    1.70
  -2  -8  -6    8.70    2.20
  -2  -8  -6    8.60    2.20
  -2  -8  -6    6.30    1.90
  -2  -8  -6    7.30    1.80
  -2   8  -7   22.10    3.10
  -2  -8  -7   18.50    2.70
  -2  -8  -7   34.00    3.80
   2  -8   7   25.60    2.80
  -2  -8  -7   15.10    2.90
  -2   9   7   10.20    2.60
   2   9  -7    2.80    2.20
  -2  -9   7    5.10    1.40
   2  -9  -7    2.70    1.70
   2  -9  -7    2.60    2.30
   2   9  -6    6.60    2.70
  -2   9   6    4.30    2.10
  -2   9   6    1.80    1.70
   2  -9  -6    7.20    2.20
  -2  -9   6    2.50    1.30
   2  -9  -6    2.50    1.50
   2  -9  -6    1.30    1.40
   2   9  -5    7.30    3.40
  -2   9   5    2.40    1.50
  -2   9   5    7.50    2.30
  -2   9   5   10.20    2.70
   2  -9  -5   13.50    2.90
   2  -9  -5    4.40    1.80
   2  -9  -5    3.60    1.40
   2  -9  -5   10.10    3.00
  -2  -9   5    4.60    1.10
  -2  -9   5    7.20    2.10
   2  -9  -5    6.60    2.60
  -2   9   4   10.40    2.30
  -2   9   4    5.40    2.00
  -2   9   4    8.20    2.20
   2   9  -4    5.30    1.90
   2   9  -4    7.70    2.60
  -2   9   4    9.10    2.40
   2  -9  -4    5.60    1.90
  -2  -9   4    5.80    1.90
   2  -9  -4    9.00    1.90
  -2  -9   4    8.20    1.50
   2  -9  -4    6.80    1.70
   2  -9  -4    7.40    1.90
  -2  -9   4    8.90    2.20
   2  -9  -4    6.80    1.80
   2   9  -3   59.59    5.40
  -2   9   3   57.79    4.60
  -2   9   3   58.09    5.00
   2   9  -3   63.69    5.40
   2   9  -3   56.99    4.70
  -2   9   3   62.79    4.70
   2   9  -3   64.59    5.10
   2  -9  -3   67.39    4.80
   2  -9  -3   67.49    4.40
   2  -9  -3   62.59    4.30
   2  -9  -3   66.39    4.40
  -2  -9   3   61.49    4.90
  -2  -9   3   61.39    3.80
  -2  -9   3   61.29    4.60
   2   9  -2   39.10    4.70
  -2   9   2   42.50    4.70
   2   9  -2   46.90    4.60
  -2   9   2   41.80    4.60
   2   9  -2   48.80    4.90
  -2   9   2   43.40    4.40
   2   9  -2   40.50    4.30
   2  -9  -2   44.00    4.50
   2  -9  -2   41.20    3.90
   2  -9  -2   32.50    4.00
  -2  -9   2   48.90    4.00
  -2  -9   2   35.20    5.00
   2  -9  -2   43.60    3.60
  -2  -9   2   40.40    4.60
  -2  -9   2   41.70    3.20
  -2   9   1   21.70    3.40
   2   9  -1   24.50    3.70
  -2   9   1   28.60    4.00
   2   9  -1   24.30    4.30
   2  -9  -1   19.50    2.80
   2  -9  -1   21.20    3.20
  -2  -9   1   21.60    2.60
  -2  -9   1   18.50    3.10
  -2  -9   1   21.50    2.90
   2  -9  -1   20.50    3.30
  -2  -9   1   17.60    3.20
  -2  -9   1   21.30    2.80
  -2   9   0    4.30    1.70
  -2   9   0    5.70    2.00
   2   9   0    9.30    2.90
   2   9   0    6.80    2.20
  -2   9   0    3.10    1.80
  -2  -9   0    4.50    1.50
  -2  -9   0    3.00    1.50
  -2  -9   0    5.40    1.70
   2  -9   0    3.60    1.80
   2  -9   0    2.50    1.50
   2  -9   0    6.00    1.70
  -2  -9   0    4.30    1.50
  -2  -9   0    3.40    1.80
   2   9   1   81.69    5.90
   2   9   1   74.19    5.60
  -2   9  -1   78.89    5.80
   2   9   1   74.39    5.90
  -2   9  -1   84.99    6.20
   2   9   1   83.49    5.40
  -2  -9  -1   77.29    5.20
  -2  -9  -1   78.49    4.90
  -2  -9  -1   77.69    5.40
  -2  -9  -1   74.99    4.60
   2  -9   1   75.39    4.80
  -2  -9  -1   68.69    5.30
   2  -9   1   81.39    5.00
   2   9   2    0.60    1.40
   2   9   2    2.50    1.70
  -2   9  -2    0.80    1.50
   2   9   2    1.00    1.80
   2   9   2    0.90    1.40
   2  -9   2   -0.20    1.00
  -2  -9  -2    0.20    0.80
  -2  -9  -2    0.70    1.20
   2  -9   2    1.60    1.20
  -2  -9  -2    0.70    1.00
  -2  -9  -2    0.10    1.50
  -2  -9  -2   -0.80    0.80
   2   9   3    2.40    1.60
  -2   9  -3    1.50    1.70
   2   9   3    1.80    1.80
   2   9   3    1.60    1.90
   2   9   3    0.50    1.30
  -2  -9  -3    0.20    1.00
  -2  -9  -3    2.80    1.90
  -2  -9  -3    2.80    1.70
  -2  -9  -3    2.30    1.40
   2  -9   3    1.60    1.30
   2  -9   3    0.70    1.10
  -2  -9  -3    2.30    1.20
   2   9   4    3.50    2.70
  -2   9  -4    2.90    2.10
   2  -9   4    1.50    1.60
  -2  -9  -4    1.10    0.90
  -2  -9  -4    3.70    1.70
  -2  -9  -4    1.40    1.70
  -2  -9  -4    5.70    1.90
   2   9   5    1.40    2.30
  -2   9  -5    2.40    2.00
  -2  -9  -5    2.70    1.50
  -2  -9  -5    2.30    1.70
  -2  -9  -5    2.10    1.40
  -2  -9  -5    1.00    0.80
   2  -9   5    3.50    1.60
   2   9   6    7.80    3.10
  -2   9  -6   17.10    2.70
  -2  -9  -6   14.70    2.20
  -2  -9  -6   23.20    2.90
  -2  -9  -6   24.10    3.00
  -2  -9  -6   15.90    2.20
  -2  10   5   30.20    2.80
  -2  10   5   20.30    2.70
   2  10  -5   40.40    5.50
   2 -10  -5   21.20    4.30
  -2 -10   5   23.80    2.60
   2 -10  -5   26.40    2.60
   2 -10  -5   24.10    2.70
  -2  10   4    1.70    1.80
  -2  10   4    2.60    1.60
   2  10  -4    1.40    2.40
   2 -10  -4    2.60    1.50
   2 -10  -4    0.00    1.20
  -2 -10   4    1.10    1.30
   2 -10  -4    3.40    1.80
  -2  10   3    1.20    1.40
  -2  10   3    1.20    1.60
   2  10  -3    0.50    1.70
   2  10  -3    0.30    1.30
  -2 -10   3    0.10    1.30
   2 -10  -3    1.40    1.20
   2 -10  -3   -1.40    1.20
  -2  10   2   27.10    3.30
  -2  10   2   24.50    3.50
   2  10  -2   30.60    3.80
   2  10  -2   32.10    3.50
  -2 -10   2   24.80    2.10
   2 -10  -2   29.50    3.00
   2 -10  -2   34.00    3.60
  -2 -10   2   33.70    3.80
  -2  10   1    7.20    2.50
   2  10  -1    7.00    2.80
  -2  10   1    4.90    2.00
   2  10  -1    8.40    2.50
  -2  10   1    7.10    2.40
  -2 -10   1    7.30    1.50
  -2 -10   1    8.20    1.40
   2 -10  -1    8.60    1.80
  -2 -10   1   10.90    2.40
   2 -10  -1    7.50    2.60
   2  10   0    0.70    1.70
  -2  10   0    1.40    2.00
  -2  10   0    1.60    1.50
  -2  10   0    0.40    1.30
   2  10   0    2.40    2.00
   2 -10   0    1.60    1.50
  -2 -10   0    1.10    1.10
  -2 -10   0    0.30    1.10
  -2 -10   0    1.20    0.90
   2  10   1    1.00    1.60
   2  10   1    3.50    2.30
   2  10   1    3.90    1.80
  -2  10  -1    2.40    2.10
   2  10   1    0.80    1.80
  -2  10  -1    1.60    1.50
  -2 -10  -1    0.60    0.90
  -2 -10  -1    2.40    1.70
  -2 -10  -1    0.90    1.60
  -2 -10  -1    0.50    1.10
   2 -10   1    2.10    1.20
  -2  10  -2    3.80    2.40
   2  10   2    2.10    1.40
   2  10   2    1.20    1.60
   2  10   2    0.50    1.80
  -2 -10  -2    1.60    1.50
  -2 -10  -2    1.40    0.90
   2 -10   2    4.20    1.80
   2 -10   2    3.00    1.30
   2  10   3    0.70    2.10
   2  10   3    4.30    1.70
  -2  10  -3   -1.20    2.50
   2  10   3    7.30    1.90
   2 -10   3    6.80    1.60
  -2 -10  -3    3.80    0.90
  -2 -10  -3    3.80    1.50
  -2 -10  -3    8.30    2.00
   2 -10   3    4.80    1.80
   2  10   4    4.40    2.70
   2 -10   4    7.60    1.90
  -2 -10  -4    3.20    1.70
  -2  11   2    6.60    1.60
   2  11  -2    6.20    1.50
   2 -11  -2    9.80    1.80
  -2  11   1   16.70    2.40
   2  11  -1   23.00    2.60
  -2 -11   1   16.30    2.70
   2 -11  -1   19.30    2.00
  -2 -11   1   23.20    3.00
   2  11   0    7.70    1.70
  -2  11  -1    2.80    1.70
   2  11   1    3.00    1.40
   2 -11   1    1.00    1.10
  -2 -11  -1    5.00    1.40
   3   0 -12   15.20    5.30
  -3   0  12    0.40    2.70
  -3   0  11   -0.60    1.30
   3   0 -11   -1.60    1.40
   3   0 -11   -0.80    3.20
   3   0 -11    0.30    1.40
   3   0 -11   -0.30    2.00
  -3   0  10  387.46   16.20
   3   0 -10  380.06   14.30
   3   0 -10  306.37   18.80
   3   0 -10  385.26   15.00
   3   0 -10  352.26   17.00
  -3   0   9    1.40    1.70
   3   0  -9   -1.80    1.80
  -3   0   9   -0.40    1.00
  -3   0   9    0.40    1.30
   3   0  -9    2.80    3.20
  -3   0   9    0.60    1.10
   3   0  -9    1.90    2.50
   3   0  -9    0.90    1.50
   3   0  -9    1.50    3.90
  -3   0   8  356.66   14.00
   3   0  -8  372.86   17.70
  -3   0   8  396.06   13.90
   3   0  -8  378.16   15.10
   3   0  -8  387.06   14.50
   3   0  -8  374.86   13.80
   3   0  -8  368.16   15.60
   3   0  -8  401.76   14.70
  -3   0   8  351.56   14.70
  -3   0   8  355.66   13.70
  -3   0   8  374.66   13.10
  -3   0   7    3.30    1.20
   3   0  -7    2.90    2.00
   3   0  -7    1.70    1.10
  -3   0   7    1.60    1.00
   3   0  -7    1.70    2.00
   3   0  -7    1.20    0.80
  -3   0   7    0.60    1.00
  -3   0   6 1387.86   43.90
  -3   0   6 1426.66   40.30
   3   0  -6 1393.36   42.30
   3   0  -6 1428.26   40.60
  -3   0   6 1404.26   40.60
   3   0  -6 1446.36   41.20
  -3   0   5    0.60    0.70
   3   0  -5   -0.20    0.60
   3   0  -5   -0.60    0.50
  -3   0   5   -0.10    0.50
   3   0  -5    0.10    0.70
  -3   0   5    0.90    0.60
  -3   0   5    0.30    0.80
   3   0  -5   -0.70    0.50
   3   0  -5    0.20    0.60
   3   0  -5   -0.20    0.50
   3   0  -5    0.10    0.60
   3   0  -5    0.30    0.60
   3   0  -5   -1.40    1.00
  -3   0   5   -0.40    1.20
  -3   0   4  542.85   19.40
   3   0  -4  578.24   17.30
   3   0  -4  579.04   17.40
   3   0  -4  573.94   16.80
  -3   0   4  584.04   18.90
  -3   0   4  588.44   17.30
   3   0  -4  594.74   18.10
   3   0  -4  592.34   17.30
   3   0  -4  581.74   18.10
   3   0  -3    5.90    1.10
  -3   0   3    5.90    0.90
   3   0  -3    3.50    0.70
   3   0  -3    4.90    0.80
   3   0  -3    5.20    1.10
   3   0  -3    4.70    0.80
   3   0  -3    4.00    1.20
  -3   0   2 7704.03  209.78
  -3   0   1    3.50    0.60
  -3   0   1    4.00    0.50
   3   0  -1    3.80    0.50
   3   0  -1    4.00    0.40
  -3   0   1    4.00    0.60
  -3   0   0 1113.29   39.30
  -3   0  -1    0.00    0.60
  -3   0  -1   -0.10    0.40
  -3   0  -1   -0.20    0.40
   3   0   1    0.30    0.30
   3   0   1    0.00    0.30
   3   0   1    0.00    0.20
   3   0   1    0.20    0.30
   3   0   1    0.10    0.30
  -3   0  -2 2834.22  111.99
   3   0   3   13.90    2.60
  -3   0  -3   15.10    1.90
  -3   0  -3   17.50    1.90
   3   0   3   13.80    1.50
  -3   0  -3   16.60    2.00
  -3   0  -3   12.10    1.80
  -3   0  -3   15.00    1.80
   3   0   3   16.20    1.40
  -3   0  -4  592.84   21.50
   3   0   4  635.74   19.20
  -3   0  -4  661.33   19.70
  -3   0  -4  606.14   20.20
  -3   0  -4  659.93   20.20
  -3   0  -4  624.84   19.10
   3   0   4  629.94   19.00
   3   0   4  630.64   18.90
   3   0   4  677.03   20.10
  -3   0  -5   -0.60    0.70
  -3   0  -5   -0.70    0.80
   3   0   5    0.10    0.50
   3   0   5    0.60    0.80
   3   0   5    0.60    1.00
   3   0   5    0.10    0.60
   3   0   5    0.20    0.70
  -3   0  -5   -2.70    1.80
  -3   0  -5    0.20    0.70
  -3   0  -5    0.00    1.00
  -3   0  -5    1.30    1.00
   3   0   5    0.20    0.90
  -3   0  -5    0.00    0.70
  -3   0  -6  140.89    7.60
  -3   0  -6  118.39    7.80
  -3   0  -6  137.69    6.80
  -3   0  -6  146.29    7.10
  -3   0  -6  164.18    8.90
   3   0   6  137.09    7.70
  -3   0  -6  161.68    7.30
   3   0   6  135.39    9.40
  -3   0  -6  146.09    7.20
   3   0   6  135.89    6.10
  -3   0  -7    0.10    1.00
  -3   0  -7    0.70    1.50
   3   0   7   -0.30    2.00
   3   0   7   -0.50    1.10
   3   0   7    0.00    4.20
  -3   0  -7   -1.30    1.20
  -3   0  -7    1.00    1.60
  -3   0  -7   -0.20    0.90
  -3   0  -7    0.50    1.70
   3   0   7    0.40    1.10
  -3   0  -7   -2.10    2.50
  -3   0  -8   48.30    4.10
   3   0   8   44.40    4.90
  -3   0  -8   57.19    3.60
   3   0   8   53.89    4.20
  -3   0  -8   53.49    5.20
  -3   0  -8   51.59    5.00
  -3   0  -8   54.89    6.90
   3   0   8   46.20    5.70
   3   0   9    0.10    1.20
  -3   0  -9   -0.80    1.60
   3   0   9   -1.60    1.30
  -3   0  -9    0.50    0.80
   3   0   9    0.40    1.90
  -3   0  -9    2.00    2.80
  -3   0  -9   -0.20    1.00
   3   0  10   15.60    2.80
   3   0  10   24.40    3.70
  -3   0 -10   23.80    1.80
  -3   0 -10   30.70    3.30
  -3   0 -10   26.20    4.50
   3   1 -12   20.40    3.40
   3   1 -12   17.90    2.50
   3   1 -12   16.00    5.60
  -3  -1  12   26.40    5.40
   3   1 -11    0.80    3.90
  -3   1  11   -1.10    1.50
   3   1 -11   -0.20    1.60
   3   1 -11   -1.70    1.20
   3   1 -11    1.50    2.20
   3  -1 -11    2.30    3.00
  -3  -1  11    0.40    1.40
   3  -1 -11    1.30    1.50
  -3  -1  11   -0.20    1.00
  -3  -1  11   -0.90    2.00
   3   1 -10   76.09    9.10
   3   1 -10   65.09    7.60
   3   1 -10   64.09    5.50
   3   1 -10   66.09    5.20
   3  -1 -10   68.89    5.40
  -3  -1  10   54.29    4.50
   3  -1 -10   60.99    6.90
   3  -1 -10   66.69    5.20
  -3  -1  10   67.89    4.30
  -3   1   9    1.50    1.30
   3   1  -9    1.30    2.00
   3   1  -9   -0.20    1.40
   3   1  -9   -1.90    1.60
   3   1  -9   -1.60    2.10
   3   1  -9    4.80    3.80
  -3   1   9    1.30    1.50
  -3  -1   9    0.90    1.00
  -3  -1   9   -1.00    0.90
  -3  -1   9    0.20    1.10
   3  -1  -9   -1.00    1.80
   3  -1  -9   -0.70    3.50
   3  -1  -9    3.40    2.60
   3  -1  -9   -0.60    2.00
   3  -1  -9   -0.40    1.20
  -3  -1   9    1.10    2.60
  -3  -1   9    1.30    1.50
   3   1  -8   21.50    5.30
   3   1  -8    9.50    2.70
  -3   1   8   14.60    2.50
  -3   1   8   12.70    2.30
   3   1  -8    7.30    2.70
   3   1  -8   10.00    3.00
  -3   1   8   15.10    3.30
   3   1  -8   13.60    3.60
   3   1  -8   15.80    2.60
   3   1  -8   11.40    2.50
  -3  -1   8    9.30    2.00
  -3  -1   8   10.40    2.10
   3  -1  -8   11.70    2.20
   3  -1  -8   17.10    3.80
   3  -1  -8    9.00    2.80
  -3  -1   8   10.10    2.10
   3  -1  -8   19.50    5.80
  -3  -1   8   11.80    1.90
  -3  -1   8   12.70    3.10
   3  -1  -8    9.80    2.80
  -3  -1   8   14.80    2.20
   3   1  -7   81.29    5.90
   3   1  -7   76.09    7.60
   3   1  -7   89.79    5.00
   3   1  -7   83.19    5.20
  -3   1   7   78.39    6.10
   3   1  -7   93.49    5.80
  -3   1   7   78.99    4.20
  -3  -1   7   88.39    4.50
  -3  -1   7   71.79    5.50
   3  -1  -7   87.19    5.80
   3  -1  -7   79.89    7.50
  -3  -1   7   87.59    4.90
   3  -1  -7   85.49    6.10
   3   1  -6  163.78    6.40
   3   1  -6  158.98    7.80
   3   1  -6  149.59    6.90
   3   1  -6  156.38    6.50
   3   1  -6  147.39    7.20
  -3   1   6  143.19    6.00
   3  -1  -6  160.68    7.80
  -3  -1   6  156.18    6.50
  -3  -1   6  144.19    8.50
  -3  -1   6  152.08    6.40
   3  -1  -6  143.29    6.50
  -3  -1   6  146.29    6.00
   3  -1  -6  165.18    8.40
   3   1  -5   74.39    3.80
  -3   1   5   68.19    3.60
  -3   1   5   76.59    3.60
  -3   1   5   70.59    3.30
   3   1  -5   72.19    4.30
   3   1  -5   76.19    4.40
  -3   1   5   67.49    5.10
   3   1  -5   71.29    4.00
   3   1  -5   73.39    4.70
   3   1  -5   68.89    3.60
   3   1  -5   72.69    3.70
   3  -1  -5   70.99    3.90
  -3  -1   5   78.19    3.80
   3  -1  -5   67.89    3.60
   3  -1  -5   68.59    3.30
   3  -1  -5   65.29    4.40
   3  -1  -5   72.89    4.90
   3  -1  -5   70.59    4.40
  -3  -1   5   74.59    3.70
  -3  -1   5   71.49    5.00
   3  -1  -5   70.29    4.40
   3  -1  -5   75.39    3.50
  -3  -1   5   70.99    3.20
  -3   1   4 2699.23   73.09
  -3   1   4 2509.35   74.89
  -3   1   4 2763.42   75.59
   3   1  -4 2645.84   74.49
  -3  -1   4 2590.94   72.79
  -3  -1   4 2836.62   73.59
  -3  -1   4 2782.62   75.29
   3  -1  -4 2533.95   75.79
   3  -1  -4 2654.13   72.99
  -3   1   3  593.74   19.30
   3   1  -3  591.84   17.40
   3   1  -3  595.64   16.90
  -3   1   3  597.14   17.30
   3   1  -3  585.14   17.40
   3   1  -3  595.44   17.40
   3   1  -3  585.94   16.90
   3   1  -3  590.94   17.10
  -3  -1   3  591.34   17.30
   3  -1  -3  602.94   17.30
   3  -1  -3  567.14   16.60
   3  -1  -3  603.84   17.30
   3  -1  -3  560.04   17.00
   3  -1  -3  569.34   17.10
  -3  -1   3  570.34   18.10
   3  -1  -3  601.04   18.00
   3  -1  -3  607.34   17.90
  -3   1   2 7301.37  199.98
  -3  -1   2 7269.67  198.68
  -3   1   1 7060.59  192.08
  -3  -1   1 7011.20  189.98
  -3   1   0 2837.02  102.09
  -3  -1   0 2950.00   86.79
  -3  -1   0 2848.71   93.79
  -3   1  -1 3973.20  137.79
  -3  -1  -1 3954.30  127.19
  -3   1  -2    1.30    0.60
   3   1   2    1.30    0.50
   3   1   2    1.10    0.50
  -3   1  -2    2.70    0.80
   3  -1   2    0.90    0.50
   3  -1   2    1.80    0.70
  -3  -1  -2    0.50    0.60
  -3  -1  -2    1.60    0.80
   3   1   3  450.35   13.30
   3   1   3  445.66   13.30
  -3   1  -3  434.56   14.10
  -3   1  -3  411.66   14.10
  -3   1  -3  438.66   13.70
  -3  -1  -3  448.76   14.40
  -3  -1  -3  430.26   13.50
  -3  -1  -3  446.56   13.90
   3  -1   3  441.16   13.40
   3  -1   3  428.46   15.80
   3  -1   3  457.15   13.70
   3   1   4   10.70    1.60
  -3   1  -4    7.80    1.70
   3   1   4   11.60    1.90
  -3   1  -4    7.90    1.60
  -3   1  -4    9.20    1.50
  -3   1  -4   11.60    1.90
   3   1   4   10.50    1.30
   3  -1   4   10.80    1.90
  -3  -1  -4    8.10    1.50
   3  -1   4    7.80    1.30
  -3  -1  -4    7.10    1.40
   3  -1   4    6.80    1.20
  -3  -1  -4    7.80    1.50
  -3  -1  -4   12.70    2.00
   3  -1   4    9.40    1.70
  -3  -1  -4    8.40    1.40
   3  -1   4    8.10    1.50
   3   1   5    2.00    1.10
  -3   1  -5    2.10    1.10
  -3   1  -5    1.90    1.30
  -3   1  -5    2.80    1.00
  -3   1  -5    2.90    1.30
   3   1   5    2.80    0.90
   3   1   5    2.40    1.00
   3   1   5    1.70    1.00
   3   1   5    3.40    1.00
  -3   1  -5    1.30    1.10
   3   1   5    2.60    1.20
  -3  -1  -5    1.40    1.00
   3  -1   5    1.80    1.00
   3  -1   5    3.00    1.00
   3  -1   5    2.00    1.10
  -3  -1  -5    1.20    1.00
   3  -1   5    2.90    1.00
  -3  -1  -5    1.90    0.90
  -3  -1  -5    2.70    1.10
  -3  -1  -5    2.00    1.10
  -3  -1  -5    3.00    1.20
   3  -1   5    2.70    1.40
   3  -1   5   -0.60    0.90
   3   1   6  141.49    6.80
  -3   1  -6  141.39    7.80
   3   1   6  137.99    7.20
  -3   1  -6  155.58    9.90
  -3   1  -6  154.18    9.30
   3   1   6  113.69    8.10
  -3   1  -6  140.59    7.50
   3   1   6  144.59    7.70
  -3   1  -6  147.29    7.60
  -3   1  -6  161.58    7.40
   3   1   6  147.89    6.70
  -3  -1  -6  141.89    7.00
  -3  -1  -6  137.19    7.70
  -3  -1  -6  144.79    7.10
  -3  -1  -6  138.99    7.40
   3  -1   6  146.69    6.40
   3  -1   6  151.28    6.80
  -3  -1  -6  145.59    6.90
  -3  -1  -6  149.39    6.50
  -3  -1  -6  124.39    8.80
  -3  -1  -6  147.09    6.40
   3  -1   6  127.19    9.30
   3   1   7   42.00    5.50
  -3   1  -7   44.00    5.10
  -3   1  -7   36.20    4.10
  -3   1  -7   34.40    5.70
  -3   1  -7   41.10    3.10
  -3   1  -7   43.00    5.10
   3   1   7   33.20    4.00
   3   1   7   42.90    3.60
  -3   1  -7   36.70    4.30
  -3   1  -7   35.00    4.20
  -3   1  -7   41.80    4.60
  -3   1  -7   42.60    5.90
   3   1   7   41.70    4.00
  -3   1  -7   38.00    3.80
   3   1   7   49.60    7.20
   3  -1   7   35.80    3.50
  -3  -1  -7   40.10    4.90
   3  -1   7   36.70    4.10
  -3  -1  -7   36.10    4.80
   3  -1   7   39.30    5.20
  -3  -1  -7   38.30    3.80
  -3  -1  -7   42.00    3.40
   3  -1   7   55.99    8.20
  -3  -1  -7   42.80    3.40
  -3  -1  -7   38.50    4.00
  -3  -1  -7   43.10    5.80
  -3  -1  -7   44.60   10.00
  -3   1  -8  245.58   11.10
   3   1   8  212.78   10.70
  -3   1  -8  219.38   11.40
   3   1   8  226.08   11.40
  -3   1  -8  233.48    8.90
  -3   1  -8  229.18   10.20
  -3   1  -8  225.28   12.30
  -3   1  -8  227.38    9.80
   3   1   8  219.88    9.70
   3   1   8  230.78   10.10
  -3   1  -8  224.18   11.10
   3  -1   8  231.88   11.20
   3  -1   8  223.08   10.60
  -3  -1  -8  224.68   10.00
  -3  -1  -8  209.88   11.30
  -3  -1  -8  225.68   12.20
   3  -1   8  221.08    9.50
  -3  -1  -8  225.68   11.00
  -3  -1  -8  229.38    8.90
  -3   1  -9    3.40    1.70
   3   1   9    6.90    2.80
  -3   1  -9    2.60    2.00
  -3   1  -9    5.20    1.90
  -3   1  -9    6.30    1.30
   3   1   9    4.70    2.20
  -3   1  -9    5.70    3.00
   3   1   9    7.50    2.00
  -3   1  -9    2.80    2.40
  -3  -1  -9    3.40    3.10
   3  -1   9    7.90    2.00
  -3  -1  -9    4.30    1.20
  -3  -1  -9    4.40    2.20
   3  -1   9    2.80    1.80
  -3  -1  -9    3.80    1.60
   3  -1   9    9.60    2.80
  -3   1 -10    2.40    1.40
  -3   1 -10    3.00    0.90
  -3   1 -10   -0.40    3.30
   3   1  10    3.80    2.00
   3   1  10    1.20    3.00
   3   1  10    2.40    1.70
   3  -1  10    6.60    1.90
  -3  -1 -10    3.00    1.60
   3  -1  10    6.50    3.60
  -3  -1 -10    1.40    0.80
   3  -1  10    3.20    1.90
  -3   1 -11   28.20    4.30
   3  -1  11   18.60    3.80
  -3   2  12   -2.00    4.30
   3   2 -12    1.80    1.30
   3   2 -12    1.80    2.00
  -3  -2  12    3.70    3.80
   3  -2 -12    2.80    3.60
   3  -2 -12    2.10    1.50
   3   2 -11    0.80    2.10
  -3   2  11    7.30    3.00
   3   2 -11    2.20    1.80
   3   2 -11   -0.10    4.80
   3   2 -11    1.50    1.80
  -3  -2  11    1.10    1.40
   3  -2 -11    4.90    3.70
   3  -2 -11    2.60    1.70
  -3  -2  11    1.00    1.50
  -3   2  10    7.70    1.90
   3   2 -10    4.40    2.30
   3   2 -10    3.40    2.20
   3   2 -10    3.00    2.10
   3   2 -10    8.80    2.40
   3   2 -10   10.00    3.40
   3  -2 -10    7.10    4.20
  -3  -2  10    7.30    2.10
  -3  -2  10    5.30    1.70
  -3  -2  10    7.90    2.80
  -3  -2  10    7.60    1.30
  -3  -2  10    6.40    3.10
   3  -2 -10    4.70    1.70
   3   2  -9    4.20    2.00
   3   2  -9    4.10    2.50
  -3   2   9    2.50    1.50
   3   2  -9    3.10    2.10
   3   2  -9    3.80    2.10
   3   2  -9    3.70    2.30
   3   2  -9    0.10    3.30
  -3  -2   9    4.60    2.70
  -3  -2   9    2.30    1.60
  -3  -2   9    4.30    1.80
   3  -2  -9    4.30    1.80
  -3  -2   9    1.50    1.20
  -3  -2   9    4.70    1.50
   3  -2  -9    9.40    4.70
   3   2  -8  102.89    6.60
  -3   2   8  104.99    6.30
   3   2  -8  104.79    7.00
  -3   2   8   99.39    6.80
   3   2  -8  108.59    9.30
   3   2  -8  103.89    7.60
   3   2  -8  123.59    9.60
   3   2  -8  116.49    7.10
  -3   2   8  104.69    6.60
   3   2  -8  112.59    6.80
  -3  -2   8  113.19    6.30
  -3  -2   8  113.09    5.80
   3  -2  -8  109.89    6.20
  -3  -2   8  112.99    6.10
  -3  -2   8  106.49    5.50
  -3  -2   8  105.49    6.20
  -3  -2   8   98.29    7.00
   3  -2  -8  102.89    9.90
   3   2  -7    0.40    1.00
  -3   2   7   -1.30    1.30
   3   2  -7   -1.90    2.30
  -3   2   7   -0.30    2.20
  -3   2   7   -0.10    0.90
   3   2  -7   -3.00    2.50
   3   2  -7    0.90    2.50
  -3   2   7    0.70    1.30
   3   2  -7    0.60    1.00
   3   2  -7    1.10    3.40
  -3  -2   7   -0.10    1.60
  -3  -2   7   -0.60    1.10
  -3  -2   7    0.60    1.10
   3  -2  -7    2.50    4.80
   3  -2  -7    0.10    1.60
  -3  -2   7    0.20    0.80
   3  -2  -7   -2.30    1.70
   3   2  -6   10.60    2.10
   3   2  -6   14.30    2.70
   3   2  -6    9.90    1.80
  -3   2   6   10.70    1.70
   3   2  -6   14.60    2.00
   3   2  -6   10.50    2.30
  -3  -2   6   11.00    1.80
  -3  -2   6   10.70    1.50
  -3  -2   6    6.40    2.30
   3  -2  -6   12.00    1.90
   3  -2  -6    8.20    2.30
   3   2  -5   33.60    3.00
   3   2  -5   45.30    3.60
   3   2  -5   35.90    2.60
   3   2  -5   35.20    2.90
   3   2  -5   39.40    2.70
  -3   2   5   37.50    4.60
  -3   2   5   35.30    2.40
   3   2  -5   40.00    2.40
  -3   2   5   41.30    2.70
   3   2  -5   36.50    3.10
   3   2  -5   41.20    3.60
  -3  -2   5   35.80    2.60
   3  -2  -5   35.10    3.20
  -3  -2   5   36.00    2.20
  -3  -2   5   41.10    2.70
   3  -2  -5   36.90    2.60
  -3  -2   5   37.60    3.80
  -3  -2   5   43.70    4.30
  -3   2   4   41.80    2.50
   3   2  -4   35.00    2.10
  -3   2   4   41.30    3.80
   3   2  -4   44.70    2.90
   3   2  -4   45.50    2.50
   3   2  -4   42.50    2.50
   3   2  -4   41.90    3.20
   3   2  -4   45.60    2.90
  -3   2   4   39.70    2.50
   3   2  -4   43.60    2.80
   3   2  -4   39.00    2.50
   3  -2  -4   39.00    2.40
   3  -2  -4   40.80    2.70
   3  -2  -4   39.60    2.70
   3  -2  -4   45.10    3.20
   3  -2  -4   36.20    2.30
   3  -2  -4   44.30    3.30
  -3  -2   4   39.50    3.40
   3  -2  -4   39.60    2.80
  -3  -2   4   35.70    2.40
   3   2  -3  108.29    4.10
   3   2  -3  104.69    3.80
   3   2  -3  105.09    4.10
  -3   2   3  100.69    5.70
  -3   2   3   98.69    4.20
   3   2  -3  112.69    4.60
   3   2  -3  110.99    4.60
   3   2  -3  106.89    4.20
   3   2  -3  108.59    5.50
  -3  -2   3  106.09    4.30
   3  -2  -3  112.09    5.20
   3  -2  -3  115.19    5.10
  -3  -2   3  104.69    4.40
  -3  -2   3  111.19    5.30
   3  -2  -3  104.09    5.50
  -3  -2   3  102.29    4.20
   3  -2  -3  108.79    4.50
   3  -2  -3  111.59    4.60
  -3  -2   3  107.49    6.10
   3   2  -2   20.70    1.60
   3   2  -2   21.30    1.30
   3   2  -2   22.20    1.30
   3   2  -2   20.40    1.40
   3   2  -2   23.30    1.60
   3   2  -2   22.00    1.60
   3  -2  -2   20.40    1.90
   3  -2  -2   22.10    2.00
   3  -2  -2   24.20    1.70
  -3  -2   2   21.20    1.60
  -3  -2   2   21.90    1.60
   3  -2  -2   21.70    1.60
   3  -2  -2   20.50    1.50
  -3  -2   2   20.20    1.90
  -3   2   1 1372.56   41.40
  -3  -2   1 1500.55   40.40
   3  -2  -1 1443.66   39.90
  -3  -2   1 1454.15   40.00
   3   2   0  492.75   14.00
   3   2   0  500.75   14.90
   3   2   0  507.25   14.10
   3   2   0  475.55   14.80
   3  -2   0  522.25   14.80
  -3  -2   0  500.25   14.60
  -3  -2   0  496.45   14.80
   3  -2   0  513.25   14.80
   3  -2   0  511.65   14.60
  -3  -2   0  507.05   15.20
  -3  -2  -1 1722.93   48.30
  -3  -2  -1 1727.73   47.40
  -3   2  -2 2632.34   71.59
  -3   2  -2 2650.73   71.69
  -3   2  -2 2534.35   72.09
  -3  -2  -2 2716.03   71.99
  -3  -2  -2 2738.93   72.49
   3  -2   2 2362.46   71.49
  -3   2  -3   15.60    1.70
   3   2   3   12.00    1.60
  -3   2  -3   12.60    1.80
   3   2   3   12.40    1.40
   3   2   3   16.70    1.40
  -3   2  -3   12.10    1.60
   3  -2   3    8.50    1.40
  -3  -2  -3   11.30    1.80
   3  -2   3   11.70    1.60
  -3  -2  -3   13.60    1.70
   3  -2   3   14.20    1.60
  -3  -2  -3   16.70    1.90
   3   2   4  392.46   13.50
  -3   2  -4  374.66   12.70
  -3   2  -4  382.06   12.50
   3   2   4  393.06   12.40
   3   2   4  385.56   12.50
  -3   2  -4  380.16   13.40
   3   2   4  398.66   13.70
  -3   2  -4  376.26   13.30
  -3   2  -4  370.56   13.30
   3   2   4  386.76   12.10
  -3  -2  -4  385.56   14.00
   3  -2   4  378.96   12.40
  -3  -2  -4  377.96   12.90
   3  -2   4  415.46   12.70
  -3  -2  -4  382.66   14.30
   3  -2   4  370.66   12.80
  -3  -2  -4  400.16   13.20
   3  -2   4  383.36   12.70
   3  -2   4  374.66   12.70
   3  -2   4  388.66   13.20
  -3  -2  -4  399.66   13.20
  -3   2  -5   41.10    3.50
   3   2   5   34.80    3.00
   3   2   5   41.50    3.10
   3   2   5   37.40    2.60
   3   2   5   36.30    2.80
  -3   2  -5   41.90    3.20
   3   2   5   35.00    3.30
   3   2   5   39.50    2.60
  -3   2  -5   43.50    3.60
  -3   2  -5   36.80    3.60
  -3  -2  -5   36.00    3.40
  -3  -2  -5   37.50    3.10
  -3  -2  -5   38.40    2.80
   3  -2   5   37.80    2.90
  -3  -2  -5   42.40    3.10
  -3  -2  -5   34.70    2.80
   3  -2   5   42.20    3.30
  -3  -2  -5   36.60    3.10
   3  -2   5   39.10    2.80
  -3   2  -6    5.90    1.80
   3   2   6    7.20    1.90
  -3   2  -6    9.90    2.30
  -3   2  -6    6.10    1.80
   3   2   6    4.20    1.60
   3   2   6   10.00    1.70
  -3   2  -6    3.70    2.90
  -3   2  -6   10.10    2.80
  -3   2  -6    8.90    2.10
  -3   2  -6    4.70    1.60
   3   2   6    6.10    2.60
   3   2   6    3.30    3.30
  -3  -2  -6    4.00    2.10
  -3  -2  -6    6.60    1.80
  -3  -2  -6    8.70    1.80
  -3  -2  -6    9.80    3.00
  -3  -2  -6    3.60    1.90
  -3  -2  -6    7.00    1.80
   3  -2   6    7.30    1.80
  -3  -2  -6    5.00    1.60
  -3  -2  -6    4.30    1.80
  -3  -2  -6    8.70    1.70
  -3  -2  -6    4.10    2.00
  -3  -2  -6    5.60    1.70
   3  -2   6    7.50    1.50
  -3   2  -7  127.09    7.40
  -3   2  -7  128.19    7.50
  -3   2  -7  131.39   10.50
  -3   2  -7  129.89    8.00
   3   2   7  124.09    9.20
   3   2   7  126.29    6.60
   3   2   7  119.39    7.20
  -3   2  -7  117.19    7.40
  -3   2  -7  118.69    5.70
   3   2   7  126.99    8.80
  -3   2  -7  126.49    7.00
   3   2   7  118.09    6.80
  -3  -2  -7  122.59    8.10
  -3  -2  -7  125.59    7.30
  -3  -2  -7  124.99    6.30
  -3  -2  -7  123.69    6.70
  -3  -2  -7  119.29    7.10
  -3  -2  -7  129.99    6.30
  -3  -2  -7  122.79    7.60
   3  -2   7  110.29    6.70
  -3  -2  -7  115.49    6.70
  -3  -2  -7  115.29    6.70
   3  -2   7  124.79    7.90
   3  -2   7  124.29    6.30
   3  -2   7  115.09    7.20
  -3   2  -8   54.79    5.40
  -3   2  -8   63.99    3.70
  -3   2  -8   55.39    6.10
   3   2   8   59.19    4.50
  -3   2  -8   57.59    6.30
   3   2   8   56.89    4.70
   3   2   8   62.79    6.10
  -3   2  -8   61.49    6.50
  -3   2  -8   54.09    4.80
   3   2   8   57.39    5.20
  -3   2  -8   62.29    5.30
  -3  -2  -8   56.59    5.30
   3  -2   8   58.59    4.80
  -3  -2  -8   56.99    4.50
   3  -2   8   65.59    5.80
  -3  -2  -8   57.59    3.80
  -3  -2  -8   60.39    5.50
  -3  -2  -8   56.59    4.40
   3  -2   8   55.69    4.20
  -3  -2  -8   51.59    4.80
  -3   2  -9   18.70    3.10
   3   2   9   18.30    2.90
  -3   2  -9   20.70    3.80
   3   2   9   22.90    4.00
  -3   2  -9   23.20    2.00
  -3   2  -9   16.20    4.10
   3   2   9   12.70    2.60
  -3   2  -9   17.50    3.30
   3   2   9   19.10    3.00
   3  -2   9   20.70    2.80
   3  -2   9   20.10    3.70
   3  -2   9   15.60    2.70
  -3  -2  -9   21.20    2.80
  -3  -2  -9   16.10    2.00
  -3  -2  -9   16.30    3.20
  -3   2 -10    2.10    1.80
   3   2  10    3.00    2.40
   3   2  10    0.60    3.00
   3   2  10    3.40    1.60
  -3   2 -10    2.60    1.60
  -3   2 -10    7.20    5.40
  -3  -2 -10    4.50    1.00
  -3  -2 -10    1.20    1.30
   3  -2  10    3.30    1.60
   3  -2  10    1.30    3.30
  -3   3  12   28.90    3.50
  -3  -3  12   45.60    5.10
  -3   3  11   50.39    5.20
   3   3 -11   31.20    3.30
   3   3 -11   34.50    3.70
   3   3 -11   32.70    4.00
  -3  -3  11   34.70    3.40
   3  -3 -11   30.40    3.30
  -3  -3  11   41.80    4.80
  -3   3  10   -1.20    1.00
   3   3 -10   -1.60    1.20
   3   3 -10    1.20    1.80
   3   3 -10   -0.40    1.40
   3   3 -10   -2.80    2.30
   3   3 -10    0.40    1.30
  -3  -3  10    3.90    1.60
  -3  -3  10   -0.50    1.00
   3  -3 -10    0.60    1.20
  -3  -3  10    0.90    1.10
  -3  -3  10   -0.20    1.70
   3   3  -9   14.60    3.60
  -3   3   9   14.60    2.90
   3   3  -9   15.70    3.50
   3   3  -9   15.40    3.00
   3   3  -9   17.40    3.40
  -3   3   9   18.10    3.00
   3   3  -9   17.00    3.30
   3   3  -9   12.60    3.00
   3  -3  -9   20.50    2.90
  -3  -3   9   16.80    2.40
  -3  -3   9   18.90    3.60
  -3  -3   9   17.50    2.80
  -3  -3   9   20.10    3.00
   3   3  -8   31.60    4.90
  -3   3   8   34.40    4.10
   3   3  -8   32.00    4.40
  -3   3   8   33.80    4.20
   3   3  -8   36.40    4.60
   3   3  -8   34.50    4.40
   3   3  -8   32.80    4.10
   3   3  -8   30.90    3.90
   3   3  -8   39.70    6.00
  -3  -3   8   38.00    3.10
  -3  -3   8   34.50    3.80
   3  -3  -8   32.80    3.80
  -3  -3   8   30.50    3.30
  -3  -3   8   37.10    6.10
  -3  -3   8   38.90    4.40
   3   3  -7   39.70    4.40
  -3   3   7   41.40    3.90
   3   3  -7   44.50    4.80
   3   3  -7   55.69    5.90
   3   3  -7   38.50    3.50
   3   3  -7   48.80    5.00
   3   3  -7   45.30    4.10
  -3   3   7   43.50    4.10
  -3  -3   7   42.00    3.10
  -3  -3   7   47.00    3.60
  -3  -3   7   45.90    6.20
  -3  -3   7   37.10    4.10
   3  -3  -7   42.80    4.30
  -3  -3   7   40.00    3.30
   3   3  -6  116.89    5.90
  -3   3   6  114.69    5.30
   3   3  -6  113.09    6.40
   3   3  -6  117.49    6.30
  -3   3   6  114.09    6.50
   3   3  -6  114.99    6.30
  -3  -3   6  116.29    7.90
  -3  -3   6  115.89    5.30
   3  -3  -6  115.19    5.60
  -3  -3   6  114.79    5.60
   3   3  -5    1.50    1.00
   3   3  -5    1.80    2.00
   3   3  -5    3.40    2.10
   3   3  -5    0.90    0.70
   3   3  -5    1.80    0.90
   3   3  -5    1.50    1.00
   3   3  -5    1.80    1.20
  -3   3   5    3.30    1.10
   3   3  -5    2.40    1.10
  -3  -3   5    1.20    0.70
  -3  -3   5    0.60    0.70
  -3  -3   5    0.30    1.30
   3  -3  -5    0.90    0.90
  -3  -3   5    0.60    0.60
  -3  -3   5    0.80    0.70
   3   3  -4  595.14   18.70
  -3   3   4  536.55   20.70
   3   3  -4  598.04   18.50
  -3   3   4  582.94   17.70
   3   3  -4  617.74   18.00
   3   3  -4  573.94   18.50
   3   3  -4  580.04   17.20
   3   3  -4  584.84   18.70
   3   3  -4  569.94   18.00
   3   3  -4  580.44   17.80
  -3  -3   4  586.94   18.10
  -3  -3   4  601.04   18.00
  -3  -3   4  583.94   17.10
   3  -3  -4  584.24   17.90
  -3  -3   4  562.64   19.70
   3  -3  -4  559.44   17.30
   3   3  -3  416.66   12.70
   3   3  -3  413.86   12.80
   3   3  -3  409.86   13.20
  -3   3   3  400.76   15.50
   3   3  -3  413.86   13.30
   3   3  -3  406.06   13.40
   3   3  -3  408.86   12.60
   3  -3  -3  386.66   12.80
   3  -3  -3  403.16   14.30
   3  -3  -3  400.56   14.10
   3  -3  -3  431.26   14.00
   3  -3  -3  398.56   13.30
   3  -3  -3  410.96   13.20
  -3  -3   3  400.86   12.30
   3  -3  -3  409.96   13.00
  -3  -3   3  409.26   13.00
  -3  -3   3  424.46   13.20
  -3  -3   3  398.56   14.20
   3   3  -2    9.90    1.40
   3   3  -2    9.50    1.30
   3   3  -2   11.90    1.50
   3   3  -2    9.60    1.10
   3   3  -2   10.30    1.20
   3   3  -2    9.70    1.40
  -3   3   2   12.20    2.50
   3  -3  -2    8.00    1.00
  -3  -3   2    9.40    1.10
   3  -3  -2    9.20    1.30
   3  -3  -2   10.70    1.50
   3  -3  -2   11.40    2.90
   3  -3  -2    9.50    1.40
  -3  -3   2    8.70    1.40
   3  -3  -2   12.20    2.10
  -3  -3   2    9.80    1.80
  -3  -3   2    9.60    1.30
  -3  -3   2   10.60    1.40
   3   3  -1   14.40    1.20
   3   3  -1   14.90    1.30
   3   3  -1   18.50    1.50
  -3   3   1   15.10    1.60
   3   3  -1   16.90    1.50
  -3   3   1   16.50    1.70
  -3   3   1   13.60    2.50
   3   3  -1   16.30    1.10
   3   3  -1   18.20    2.10
   3  -3  -1   17.80    1.60
  -3  -3   1   15.40    1.30
  -3  -3   1   16.50    1.70
   3  -3  -1   16.90    2.10
   3  -3  -1   16.10    1.90
  -3  -3   1   18.40    2.30
   3  -3  -1   17.60    1.70
   3  -3  -1   16.80    2.10
   3  -3  -1   13.50    1.60
  -3  -3   1   17.10    1.50
   3  -3  -1   17.10    1.60
   3   3   0   59.59    2.40
   3   3   0   55.19    2.80
   3   3   0   56.19    3.00
  -3  -3   0   60.49    3.10
  -3  -3   0   60.09    2.60
  -3  -3   0   59.29    3.40
   3  -3   0   67.39    3.00
   3  -3   0   65.79    3.30
  -3  -3   0   66.69    3.10
   3  -3   0   60.09    2.70
   3  -3   0   62.59    3.20
  -3   3  -1    3.60    1.00
   3   3   1    2.90    0.70
   3   3   1    2.70    1.00
   3   3   1    1.30    0.50
   3   3   1    1.50    0.50
  -3   3  -1    5.30    1.30
   3  -3   1    3.90    1.00
   3  -3   1    2.00    1.00
  -3  -3  -1    4.00    1.00
  -3  -3  -1    4.50    1.00
   3  -3   1    1.40    0.70
   3  -3   1    2.90    1.00
  -3  -3  -1    2.40    0.90
   3  -3   1    2.10    0.70
  -3  -3  -1    2.90    0.80
  -3  -3  -1    2.10    0.70
  -3   3  -2  240.28    8.50
  -3   3  -2  242.08    9.00
   3   3   2  250.67    8.10
   3   3   2  252.07    8.10
   3  -3   2  234.88   10.90
   3  -3   2  245.18    8.30
  -3  -3  -2  249.08    8.80
   3  -3   2  240.58    8.80
  -3  -3  -2  257.07    8.90
  -3  -3  -2  249.88    8.90
  -3  -3  -2  259.27    9.30
   3  -3   2  260.27    9.10
   3   3   3  200.88    7.00
  -3   3  -3  211.28    7.60
   3   3   3  200.48    7.10
  -3   3  -3  205.38    8.20
  -3   3  -3  196.88    7.40
   3   3   3  208.48    7.20
  -3   3  -3  197.28    7.90
  -3   3  -3  205.78    7.90
   3   3   3  191.88    6.80
  -3  -3  -3  210.58    7.50
  -3  -3  -3  199.98    7.50
   3  -3   3  215.58    8.00
  -3  -3  -3  211.18    8.50
   3  -3   3  192.78    7.30
   3  -3   3  199.08    7.80
  -3  -3  -3  193.88    8.00
  -3  -3  -3  204.28    7.80
  -3  -3  -3  205.78    8.00
   3   3   4  433.36   13.80
  -3   3  -4  432.06   15.00
  -3   3  -4  420.66   14.70
   3   3   4  430.36   13.70
   3   3   4  415.06   13.20
   3   3   4  417.26   13.50
   3   3   4  419.56   14.70
  -3   3  -4  437.76   14.50
  -3   3  -4  407.76   14.00
   3  -3   4  432.06   14.20
  -3  -3  -4  399.46   13.80
  -3  -3  -4  427.66   15.20
   3  -3   4  415.06   13.70
  -3  -3  -4  430.96   14.50
  -3  -3  -4  439.36   14.60
  -3  -3  -4  424.26   14.00
  -3  -3  -4  442.76   14.00
   3   3   5  244.38    8.70
   3   3   5  217.58   11.50
  -3   3  -5  242.28    9.60
  -3   3  -5  242.78   10.50
   3   3   5  243.78    9.00
  -3   3  -5  260.27   10.10
   3   3   5  229.78    9.10
  -3   3  -5  249.18   10.40
  -3   3  -5  254.07   11.00
  -3   3  -5  233.48   10.00
  -3   3  -5  256.77   10.50
   3   3   5  238.98   10.20
   3   3   5  243.18    9.20
   3  -3   5  245.38   10.60
   3  -3   5  243.18    9.10
  -3  -3  -5  256.37   10.00
  -3  -3  -5  252.07   10.60
  -3  -3  -5  236.98    9.70
  -3  -3  -5  249.08    9.40
  -3  -3  -5  229.88   10.00
  -3  -3  -5  239.18    9.30
  -3  -3  -5  240.18   10.40
  -3  -3  -5  247.88    9.40
   3  -3   5  249.78    9.60
  -3  -3  -5  244.78   10.90
  -3   3  -6  133.09    7.40
   3   3   6  135.59    5.90
  -3   3  -6  122.29    7.20
   3   3   6  125.19    8.40
  -3   3  -6  128.59    5.70
  -3   3  -6  124.99    6.80
  -3   3  -6  128.19    7.70
  -3   3  -6  117.29    8.30
   3   3   6  118.89    7.00
  -3   3  -6  123.39    6.80
   3   3   6  135.69    6.60
   3   3   6  118.99    6.90
  -3   3  -6  122.99    7.00
  -3   3  -6  121.99    6.80
  -3  -3  -6  111.59    6.50
   3  -3   6  125.49    7.40
  -3  -3  -6  125.09    6.50
   3  -3   6  116.59    7.30
  -3  -3  -6  115.99    6.70
   3  -3   6  122.69    6.50
  -3  -3  -6  122.59    7.60
  -3  -3  -6  115.09    7.20
  -3  -3  -6  127.79    6.30
  -3  -3  -6  142.19    6.60
  -3  -3  -6  130.19    7.30
  -3  -3  -6  127.09    6.80
  -3  -3  -6  131.99    6.20
   3  -3   6  136.89    6.30
  -3  -3  -6  122.39    6.50
  -3   3  -7    2.30    1.80
   3   3   7    3.90    2.80
  -3   3  -7    2.90    1.70
  -3   3  -7   -0.10    2.20
  -3   3  -7    1.50    1.40
  -3   3  -7    1.00    1.80
   3   3   7    1.20    3.90
   3   3   7    0.70    1.30
  -3   3  -7    1.10    0.90
  -3   3  -7    2.50    1.50
  -3   3  -7    1.00    2.70
   3   3   7    1.00    1.50
  -3  -3  -7   -0.60    0.80
   3  -3   7    0.30    1.90
  -3  -3  -7    0.70    1.40
  -3  -3  -7    1.00    1.20
  -3  -3  -7    1.20    1.30
   3  -3   7   -1.00    2.00
  -3  -3  -7    2.00    1.70
  -3  -3  -7    1.00    1.30
  -3  -3  -7    0.50    1.00
   3  -3   7    0.40    1.00
   3  -3   7   -0.60    1.60
  -3  -3  -7    1.20    2.50
  -3  -3  -7    1.60    2.20
  -3   3  -8   29.80    4.60
  -3   3  -8   40.90    4.50
   3   3   8   34.40    4.00
  -3   3  -8   34.60    4.70
  -3   3  -8   34.00    4.60
  -3   3  -8   33.10    2.50
  -3   3  -8   31.20    5.20
   3   3   8   34.70    4.30
  -3   3  -8   33.30    3.70
   3   3   8   31.70    3.60
   3   3   8   31.60    5.00
   3  -3   8   33.80    3.30
  -3  -3  -8   33.70    3.80
   3  -3   8   29.60    4.20
   3  -3   8   36.80    4.20
  -3  -3  -8   31.30    4.00
  -3  -3  -8   36.30    4.00
  -3  -3  -8   25.90    4.00
  -3  -3  -8   30.30    4.60
  -3  -3  -8   26.80    3.10
   3  -3   8   30.40    3.80
  -3  -3  -8   34.80    3.00
   3   3   9    3.70    1.90
  -3   3  -9    3.00    2.10
   3   3   9    4.40    1.90
   3   3   9    6.10    2.80
  -3   3  -9    4.70    1.80
   3   3   9    6.90    1.90
  -3   3  -9    6.20    3.70
  -3   3  -9    3.50    2.10
  -3   3  -9    3.50    1.00
   3  -3   9    5.80    1.90
   3  -3   9    6.40    2.70
   3  -3   9    7.00    1.90
  -3  -3  -9    4.70    1.60
  -3  -3  -9    3.40    1.10
  -3  -3  -9    2.30    1.60
  -3  -3  -9    2.90    1.70
  -3  -3  -9    5.80    2.40
  -3   3 -10   16.10    2.60
   3   3  10   12.30    4.00
   3   3  10    9.90    2.20
  -3   3 -10    8.60    2.00
   3   3  10    9.50    3.20
   3  -3  10   13.50    4.60
  -3  -3 -10    9.70    1.20
  -3  -3 -10    6.30    2.20
   3  -3  10    9.20    1.90
   3   4 -11    7.70    1.80
   3   4 -11    4.70    2.00
  -3   4  11    9.00    2.20
   3   4 -11    3.10    2.80
   3  -4 -11    9.50    1.80
  -3  -4  11    7.40    1.70
  -3   4  10   -0.60    1.10
   3   4 -10    0.50    1.70
   3   4 -10   -0.30    1.80
   3   4 -10   -1.90    1.40
   3   4 -10    1.00    1.60
  -3   4  10    0.80    1.90
   3  -4 -10    0.90    1.30
  -3  -4  10    0.40    2.10
  -3  -4  10    1.30    1.40
  -3  -4  10   -0.40    1.00
   3   4  -9   15.70    4.40
   3   4  -9   14.80    4.60
   3   4  -9   19.90    3.30
   3   4  -9   29.00    3.60
   3   4  -9   24.90    5.20
  -3  -4   9   19.30    3.00
  -3  -4   9   17.40    2.50
  -3  -4   9   15.50    2.60
   3  -4  -9   17.30    3.70
  -3   4   8  213.98    9.90
  -3   4   8  226.88   10.60
   3   4  -8  222.58   11.00
   3   4  -8  218.98    9.80
   3   4  -8  216.28   10.50
   3   4  -8  222.98   10.50
   3   4  -8  223.28   10.80
   3  -4  -8  209.88    9.80
   3  -4  -8  229.18    9.80
  -3  -4   8  226.98    9.10
  -3  -4   8  207.88   10.40
  -3  -4   8  220.78    9.70
   3   4  -7   45.00    4.40
   3   4  -7   40.30    4.80
   3   4  -7   42.50    5.20
  -3   4   7   34.70    4.20
   3   4  -7   45.60    4.70
   3   4  -7   48.70    5.20
  -3   4   7   34.60    4.00
   3   4  -7   42.10    5.40
  -3  -4   7   38.30    3.40
  -3  -4   7   35.60    4.10
   3  -4  -7   35.40    3.70
   3  -4  -7   41.70    4.30
  -3  -4   7   38.80    3.10
  -3  -4   7   36.60    3.60
   3  -4  -7   41.80    4.00
  -3  -4   7   31.90    3.80
   3   4  -6  139.89    6.80
   3   4  -6  137.49    6.90
  -3   4   6  147.69    6.50
   3   4  -6  121.09   10.80
  -3   4   6  131.39    6.30
  -3   4   6  147.79    7.10
   3   4  -6  143.99    8.00
   3   4  -6  135.29    7.10
  -3   4   6  124.49    7.50
  -3  -4   6  144.29    9.10
  -3  -4   6  146.79    6.70
  -3  -4   6  145.19    6.30
   3  -4  -6  121.79    8.30
   3  -4  -6  148.29    6.80
   3  -4  -6  130.29    5.60
  -3  -4   6  148.89    6.70
   3  -4  -6  144.39    7.80
  -3  -4   6  143.09    9.30
   3   4  -5    4.90    1.40
   3   4  -5    6.70    1.70
   3   4  -5    4.80    1.60
  -3   4   5    6.60    1.50
  -3   4   5    5.50    1.30
  -3  -4   5    4.70    1.20
  -3  -4   5    6.80    1.40
   3  -4  -5    6.90    1.60
  -3  -4   5    4.00    1.20
  -3  -4   5    3.70    1.80
   3  -4  -5    4.90    1.40
   3  -4  -5    5.60    1.30
  -3  -4   5    5.90    1.20
  -3   4   4   49.80    3.10
   3   4  -4   51.19    3.00
   3   4  -4   45.90    3.70
   3   4  -4   51.19    3.30
   3   4  -4   49.20    3.20
   3   4  -4   51.19    3.20
   3   4  -4   50.79    2.80
   3   4  -4   47.40    3.50
  -3   4   4   44.20    3.40
   3   4  -4   47.20    3.70
   3  -4  -4   52.19    3.20
  -3  -4   4   45.10    4.40
   3  -4  -4   47.60    3.20
  -3  -4   4   45.00    4.60
  -3  -4   4   46.90    2.90
   3  -4  -4   40.70    3.10
  -3  -4   4   45.30    3.10
  -3  -4   4   60.89    4.00
   3   4  -3  628.34   19.10
  -3   4   3  584.64   19.20
   3   4  -3  651.13   20.20
   3   4  -3  619.64   19.90
  -3   4   3  612.34   19.10
   3   4  -3  617.74   19.00
   3   4  -3  622.44   18.30
   3   4  -3  606.04   18.50
   3   4  -3  632.84   19.60
   3   4  -3  624.84   19.00
  -3  -4   3  628.74   19.30
   3  -4  -3  611.54   19.00
   3  -4  -3  639.24   19.30
  -3  -4   3  646.94   19.30
  -3  -4   3  631.04   18.30
  -3  -4   3  620.04   19.40
  -3  -4   3  607.84   18.80
  -3  -4   3  641.64   21.20
   3   4  -2   72.09    3.90
   3   4  -2   73.19    3.50
   3   4  -2   74.89    4.10
   3   4  -2   67.49    3.40
   3   4  -2   65.79    3.00
  -3   4   2   67.89    5.60
   3   4  -2   66.39    3.30
   3   4  -2   65.19    3.70
   3   4  -2   70.79    3.40
  -3   4   2   66.39    3.60
  -3  -4   2   69.79    3.80
  -3  -4   2   69.59    3.60
   3  -4  -2   72.89    3.70
  -3  -4   2   70.99    4.70
  -3  -4   2   70.99    3.20
  -3  -4   2   66.79    3.60
   3  -4  -2   68.29    3.80
  -3   4   1    4.90    2.10
   3   4  -1    7.00    0.90
   3   4  -1    8.40    1.50
   3   4  -1    6.70    1.10
   3   4  -1    6.90    1.20
   3   4  -1    7.40    1.30
   3  -4  -1    6.30    1.30
   3  -4  -1    7.60    1.30
  -3  -4   1    7.30    1.40
  -3  -4   1    8.60    1.40
  -3  -4   1    5.80    1.10
  -3   4   0  132.39    5.70
   3   4   0  122.39    4.80
  -3   4   0  133.19    5.40
   3   4   0  137.49    5.10
   3   4   0  136.19    5.60
   3   4   0  135.49    5.00
   3   4   0  132.49    5.20
   3   4   0  138.89    5.70
   3   4   0  133.69    5.40
  -3  -4   0  131.79    5.20
   3  -4   0  143.09    7.20
  -3  -4   0  140.29    5.90
  -3  -4   0  135.09    5.60
   3  -4   0  133.49    5.70
  -3  -4   0  128.79    5.40
  -3  -4   0  129.09    5.40
   3  -4   0  135.09    6.40
   3  -4   0  131.39    5.30
  -3  -4   0  135.59    5.00
  -3   4  -1  429.36   13.80
   3   4   1  456.35   13.50
   3   4   1  438.06   13.20
   3   4   1  445.86   13.80
  -3   4  -1  436.46   14.30
   3   4   1  458.55   13.50
  -3  -4  -1  433.36   13.60
   3  -4   1  436.06   13.50
  -3  -4  -1  428.06   14.00
   3  -4   1  437.66   14.10
  -3  -4  -1  452.85   14.60
   3  -4   1  403.56   16.50
  -3  -4  -1  438.26   13.90
  -3  -4  -1  437.86   14.20
  -3  -4  -1  457.05   13.40
   3   4   2   43.10    2.50
   3   4   2   41.60    2.50
   3   4   2   40.40    2.80
   3   4   2   40.70    3.20
  -3   4  -2   41.00    2.80
   3   4   2   39.70    2.30
  -3   4  -2   39.60    3.00
  -3  -4  -2   39.90    2.60
  -3  -4  -2   43.70    3.00
   3  -4   2   44.40    3.00
  -3  -4  -2   44.10    3.00
  -3  -4  -2   40.30    2.60
  -3  -4  -2   39.30    3.10
  -3  -4  -2   39.90    2.80
  -3   4  -3   67.89    4.10
  -3   4  -3   65.79    3.80
   3   4   3   61.49    3.50
  -3   4  -3   65.19    4.20
   3   4   3   66.39    3.60
   3   4   3   67.09    3.30
   3   4   3   68.99    3.40
  -3  -4  -3   69.49    3.80
  -3  -4  -3   67.59    3.80
  -3  -4  -3   66.69    3.70
  -3  -4  -3   69.89    4.10
   3  -4   3   68.79    4.10
  -3  -4  -3   66.39    4.00
  -3  -4  -3   70.09    4.50
   3   4   4   38.50    2.90
  -3   4  -4   44.10    4.10
   3   4   4   41.60    3.60
   3   4   4   38.60    2.60
  -3   4  -4   44.70    3.70
   3   4   4   39.90    2.90
   3   4   4   44.00    2.90
  -3  -4  -4   37.50    3.10
  -3  -4  -4   36.80    3.00
  -3  -4  -4   37.80    3.00
  -3  -4  -4   42.80    3.00
  -3  -4  -4   44.10    3.40
  -3  -4  -4   34.20    3.30
   3   4   5   29.90    2.40
   3   4   5   31.30    4.70
  -3   4  -5   23.00    3.20
  -3   4  -5   34.30    3.90
  -3   4  -5   30.60    3.50
   3   4   5   34.20    4.10
  -3   4  -5   30.30    2.50
  -3   4  -5   32.60    4.10
  -3   4  -5   32.60    3.60
   3   4   5   27.40    2.90
  -3   4  -5   33.30    5.50
  -3  -4  -5   26.20    3.10
  -3  -4  -5   30.80    3.30
   3  -4   5   32.80    3.90
  -3  -4  -5   27.90    3.60
  -3  -4  -5   30.50    3.30
  -3  -4  -5   26.20    4.20
  -3  -4  -5   24.20    3.50
  -3  -4  -5   30.60    3.70
  -3  -4  -5   31.20    3.20
  -3  -4  -5   27.90    3.00
  -3  -4  -5   34.40    3.50
  -3  -4  -5   31.10    3.90
   3   4   6   25.70    5.20
  -3   4  -6   21.40    4.40
  -3   4  -6   18.50    2.30
   3   4   6   21.70    3.40
   3   4   6   17.40    2.40
  -3   4  -6   23.60    3.20
  -3   4  -6   22.70    3.80
   3   4   6   24.40    3.30
  -3   4  -6   20.90    3.10
  -3   4  -6   22.90    3.50
  -3   4  -6   18.20    2.90
   3   4   6   30.30    4.10
  -3  -4  -6   22.50    3.40
  -3  -4  -6   19.00    2.80
  -3  -4  -6   20.70    3.90
  -3  -4  -6   17.50    2.70
  -3  -4  -6   18.60    2.50
  -3  -4  -6   16.00    3.10
   3  -4   6   19.40    2.50
  -3  -4  -6   16.80    2.70
   3  -4   6   15.60    3.00
  -3  -4  -6   22.00    3.50
  -3  -4  -6   21.00    2.90
  -3  -4  -6   15.50    3.30
  -3  -4  -6   18.80    3.00
   3  -4   6   17.80    2.80
  -3   4  -7   40.90    4.90
   3   4   7   37.10    3.90
  -3   4  -7   37.10    5.70
  -3   4  -7   41.80    2.90
  -3   4  -7   39.20    4.40
   3   4   7   41.00    4.60
   3   4   7   40.00    4.50
  -3   4  -7   38.70    4.80
  -3   4  -7   35.00    4.00
  -3   4  -7   46.20    4.60
   3   4   7   59.79    7.70
  -3  -4  -7   39.30    4.00
  -3  -4  -7   47.30    3.50
  -3  -4  -7   40.70    3.40
  -3  -4  -7   36.50    4.40
  -3  -4  -7   30.20    4.30
   3  -4   7   41.80    4.40
   3  -4   7   40.70    3.70
  -3  -4  -7   43.40    4.70
  -3  -4  -7   49.00    4.30
   3  -4   7   39.60    3.20
  -3  -4  -7   42.00    4.30
   3  -4   7   38.80    4.90
  -3  -4  -7   38.90    4.10
  -3  -4  -7   35.10    3.80
   3   4   8    5.60    2.70
  -3   4  -8   11.50    2.30
   3   4   8    7.60    1.80
  -3   4  -8    5.60    2.90
  -3   4  -8    8.00    1.80
   3   4   8    6.60    2.50
  -3   4  -8    8.40    1.40
  -3   4  -8    6.40    2.10
  -3   4  -8   17.30    3.20
   3   4   8   10.30    2.30
  -3   4  -8    6.80    2.50
   3  -4   8    9.40    2.20
  -3  -4  -8    5.50    1.90
   3  -4   8    6.90    2.20
  -3  -4  -8    7.70    1.70
  -3  -4  -8   10.40    2.50
  -3  -4  -8   10.80    2.90
  -3  -4  -8   11.00    2.10
   3  -4   8    8.80    1.80
   3  -4   8    9.50    2.80
  -3  -4  -8    9.40    1.80
  -3   4  -9    5.40    1.70
   3   4   9    9.00    3.20
   3   4   9   14.80    4.30
  -3   4  -9   10.80    2.60
  -3   4  -9    9.20    5.70
  -3   4  -9    8.70    3.80
  -3  -4  -9    8.60    1.80
  -3  -4  -9    9.50    2.00
  -3  -4  -9    9.30    2.60
   3  -4   9    4.50    2.30
   3  -4   9   13.60    4.00
   3  -4   9    4.20    1.50
  -3  -4  -9   10.60    2.10
   3   4  10    0.30    1.80
  -3   4 -10    5.20    6.00
   3  -4  10    5.10    3.60
  -3  -4 -10    7.60    2.40
  -3   5  11   -1.00    1.20
   3   5 -11    1.80    1.60
  -3  -5  11   -2.70    3.50
   3  -5 -11    1.90    1.20
   3   5 -10   47.50    4.90
  -3   5  10   49.99    4.10
  -3   5  10   41.10    4.30
   3   5 -10   46.10    4.40
   3   5 -10   47.00    4.30
  -3  -5  10   55.99    5.80
   3  -5 -10   47.00    3.60
  -3  -5  10   40.90    3.50
  -3  -5  10   33.30    4.70
   3   5  -9  125.69    7.20
  -3   5   9  136.29    7.10
   3   5  -9  132.19    7.00
   3   5  -9  123.39    7.50
  -3   5   9  139.09    7.70
   3   5  -9  119.09    7.30
   3  -5  -9  133.39    6.70
  -3  -5   9  131.59    7.80
  -3  -5   9  124.89    7.00
  -3  -5   9  130.49    6.40
   3  -5  -9  129.19    7.20
  -3  -5   9  123.89    5.50
   3   5  -8   67.69    5.20
   3   5  -8   59.19    4.50
  -3   5   8   59.49    5.20
  -3   5   8   68.69    5.10
   3   5  -8   57.29    5.30
   3   5  -8   59.99    8.80
   3   5  -8   50.49    6.10
  -3  -5   8   67.99    5.30
   3  -5  -8   66.39    4.50
  -3  -5   8   63.09    4.70
   3  -5  -8   60.09    4.90
  -3  -5   8   57.99    3.80
   3  -5  -8   63.89    4.70
  -3  -5   8   61.69    4.10
  -3  -5   8   65.49    5.50
   3   5  -7  206.48    9.80
  -3   5   7  200.18    9.80
   3   5  -7  200.68   11.00
  -3  -5   7  206.48   10.10
  -3  -5   7  207.88    9.80
   3  -5  -7  201.38    8.80
   3  -5  -7  208.38    9.40
   3  -5  -7  204.18    9.50
  -3  -5   7  159.58   10.30
  -3  -5   7  213.58    8.40
  -3  -5   7  196.98    8.40
  -3   5   6  228.28   10.30
   3   5  -6  214.98   10.40
  -3   5   6  233.98    9.50
   3   5  -6  213.08   11.30
  -3   5   6  210.08    9.10
   3   5  -6  221.88   14.00
   3   5  -6  233.58   10.40
   3   5  -6  229.68   10.10
   3  -5  -6  228.98    8.80
   3  -5  -6  232.08    9.50
  -3  -5   6  227.68   10.10
  -3  -5   6  227.68    8.90
  -3  -5   6  211.48   10.30
   3  -5  -6  223.58    8.80
   3  -5  -6  233.98    9.60
   3  -5  -6  225.98   10.10
   3  -5  -6  226.18   10.20
  -3  -5   6  211.68    9.40
   3   5  -5    0.20    1.40
   3   5  -5    0.20    2.50
  -3   5   5    0.40    0.90
  -3   5   5   -1.20    1.10
  -3   5   5    0.80    1.00
   3   5  -5   -0.40    1.10
   3   5  -5   -0.70    0.90
  -3   5   5    0.80    2.20
  -3  -5   5    1.50    1.00
  -3  -5   5   -0.10    1.20
   3  -5  -5    1.40    2.00
  -3  -5   5   -0.10    0.70
  -3  -5   5   -0.50    1.50
   3  -5  -5    0.30    1.10
  -3  -5   5    0.30    1.60
   3  -5  -5    1.30    2.00
  -3  -5   5    1.10    1.10
   3  -5  -5    0.50    1.00
   3   5  -4   15.20    1.80
   3   5  -4   15.20    2.30
  -3   5   4   17.40    2.40
   3   5  -4   17.30    2.30
   3   5  -4   15.30    2.00
   3   5  -4   19.40    3.00
  -3   5   4   15.00    2.20
  -3  -5   4   17.20    2.10
   3  -5  -4   15.90    2.20
  -3  -5   4   17.50    2.40
  -3  -5   4   20.10    2.10
   3  -5  -4   16.40    2.70
  -3  -5   4   18.40    2.00
   3  -5  -4   16.00    2.10
  -3  -5   4   19.40    2.50
   3   5  -3   16.60    2.10
   3   5  -3   13.30    2.00
   3   5  -3   16.50    2.20
   3   5  -3   16.80    1.80
   3   5  -3   12.50    1.70
   3   5  -3   14.70    2.40
  -3   5   3   14.80    2.10
   3   5  -3   15.50    2.60
  -3   5   3   12.80    2.00
   3   5  -3   17.60    2.60
   3   5  -3   13.30    2.10
   3  -5  -3   14.90    2.30
  -3  -5   3   16.00    2.00
  -3  -5   3   15.20    1.80
  -3  -5   3   12.40    2.70
   3  -5  -3   16.30    2.40
  -3  -5   3   15.50    2.20
  -3  -5   3   15.30    2.20
   3  -5  -3   14.60    2.20
  -3  -5   3   15.80    1.80
   3   5  -2  155.58    7.40
   3   5  -2  166.68    6.60
   3   5  -2  155.08    6.50
  -3   5   2  156.98    6.60
  -3   5   2  147.69    6.60
   3   5  -2  163.68    6.50
   3   5  -2  157.58    6.50
   3   5  -2  155.98    6.00
   3   5  -2  155.58    6.90
   3   5  -2  157.08    7.30
   3   5  -2  157.38    6.00
  -3  -5   2  170.48    6.90
  -3  -5   2  159.98    6.90
  -3  -5   2  153.58    6.10
   3  -5  -2  162.08    6.90
   3  -5  -2  158.38    6.90
  -3  -5   2  151.88    8.30
   3  -5  -2  164.18    6.80
  -3  -5   2  159.98    6.00
  -3  -5   2  162.58    6.90
  -3  -5   2  158.28    6.60
   3   5  -1  307.27   10.50
   3   5  -1  320.77   10.70
  -3   5   1  297.97   10.80
  -3   5   1  299.37   10.60
   3   5  -1  313.97   10.00
   3   5  -1  311.67   11.60
   3   5  -1  303.87   10.50
   3   5  -1  309.87   10.50
   3   5  -1  309.87   11.50
   3   5  -1  300.17   10.00
   3   5  -1  300.87   10.90
   3   5  -1  319.67   10.90
  -3  -5   1  309.47   10.80
  -3  -5   1  304.97   10.00
  -3  -5   1  298.57   10.40
   3  -5  -1  318.27   10.70
  -3  -5   1  305.47   11.00
  -3  -5   1  288.07   10.40
   3  -5  -1  309.47   11.00
  -3  -5   1  304.47   10.80
   3  -5  -1  291.57   11.30
   3   5   0   19.60    2.50
   3   5   0   17.40    1.80
   3   5   0   18.70    2.50
   3   5   0   20.20    1.90
   3   5   0   20.90    2.10
  -3   5   0   22.70    2.80
   3   5   0   17.50    2.00
   3   5   0   21.30    2.50
   3   5   0   17.90    2.50
   3   5   0   21.90    1.70
  -3   5   0   23.30    3.50
  -3  -5   0   18.50    2.20
  -3  -5   0   21.50    2.20
   3  -5   0   24.70    3.80
  -3  -5   0   18.80    1.90
  -3  -5   0   22.90    2.70
  -3  -5   0   16.80    2.10
  -3  -5   0   18.60    2.10
   3  -5   0   20.80    2.60
  -3  -5   0   21.70    2.30
   3  -5   0   21.10    2.70
  -3  -5   0   20.10    2.30
   3   5   1  774.12   23.30
   3   5   1  776.42   22.80
   3   5   1  800.62   24.40
   3   5   1  745.53   23.60
  -3   5  -1  756.22   23.30
   3   5   1  776.02   22.70
   3   5   1  795.72   23.20
   3   5   1  794.12   24.50
   3   5   1  789.02   23.30
   3   5   1  771.72   23.50
  -3  -5  -1  794.72   24.40
  -3  -5  -1  787.82   23.90
   3  -5   1  744.63   23.80
  -3  -5  -1  790.72   23.20
  -3  -5  -1  760.92   23.10
  -3  -5  -1  786.72   23.60
   3  -5   1  760.92   23.30
  -3  -5  -1  801.72   23.80
   3  -5   1  778.92   23.90
  -3  -5  -1  763.22   23.30
   3   5   2    0.50    1.00
  -3   5  -2    0.30    0.90
   3   5   2   -2.20    0.70
   3   5   2    0.40    0.60
  -3   5  -2   -0.20    0.90
   3   5   2    0.70    0.60
   3   5   2    0.10    0.70
   3   5   2    0.20    0.50
   3  -5   2   -0.50    1.00
  -3  -5  -2    0.10    0.70
  -3  -5  -2   -0.20    0.70
  -3  -5  -2   -0.30    0.70
  -3  -5  -2   -0.50    0.70
   3  -5   2   -0.20    1.00
  -3  -5  -2    0.40    0.70
  -3  -5  -2    1.10    0.90
  -3  -5  -2    0.60    0.70
  -3  -5  -2    0.60    0.80
   3   5   3  124.19    7.10
  -3   5  -3  134.09    6.50
   3   5   3  136.69    6.00
   3   5   3  132.39    5.50
   3   5   3  109.79    8.50
   3   5   3  136.59    5.90
  -3   5  -3  138.49    6.70
   3   5   3  135.09    5.70
  -3   5  -3  133.59    6.40
  -3   5  -3  134.29    6.70
  -3   5  -3  136.69    6.20
   3  -5   3  133.19    6.60
  -3  -5  -3  127.59    6.70
  -3  -5  -3  133.49    6.40
  -3  -5  -3  124.79    6.20
  -3  -5  -3  108.99    8.20
  -3  -5  -3  132.49    6.10
  -3  -5  -3  123.89    6.20
  -3  -5  -3  124.39    6.90
  -3  -5  -3  134.89    6.00
  -3  -5  -3  138.19    6.10
  -3  -5  -3  135.39    6.90
  -3   5  -4   97.59    5.50
   3   5   4   93.99    4.50
  -3   5  -4   72.99    9.60
   3   5   4   83.89    6.70
   3   5   4   89.09    6.00
  -3   5  -4   92.49    6.10
  -3   5  -4   90.19    4.30
  -3   5  -4   87.29    5.50
   3   5   4   86.69    4.60
  -3   5  -4   79.09    8.20
  -3   5  -4   87.09    5.50
  -3   5  -4   92.99    5.30
   3  -5   4   90.49    5.50
  -3  -5  -4   85.19    6.00
  -3  -5  -4   83.49    5.10
  -3  -5  -4   89.99    5.20
  -3  -5  -4   83.89    5.00
  -3  -5  -4   90.59    5.70
  -3  -5  -4   87.59    5.30
  -3  -5  -4   88.09    4.90
  -3  -5  -4   95.09    4.90
  -3  -5  -4   81.89    5.60
  -3  -5  -4   85.19    4.90
  -3  -5  -4   76.89    5.10
   3   5   5  124.39    7.10
   3   5   5  123.89    8.40
  -3   5  -5  121.89    6.70
   3   5   5  124.99    5.70
  -3   5  -5  129.69    7.10
  -3   5  -5  130.59    7.70
  -3   5  -5  133.89    7.40
   3   5   5  123.69    7.10
  -3   5  -5  126.29    5.50
  -3   5  -5  131.69    6.90
  -3  -5  -5  130.19    7.10
  -3  -5  -5  123.89    6.60
  -3  -5  -5  125.59    6.80
  -3  -5  -5  129.99    6.70
  -3  -5  -5  114.69    7.30
  -3  -5  -5  121.29    7.00
  -3  -5  -5  127.19    6.40
  -3  -5  -5  121.79    6.40
  -3  -5  -5  128.09    7.40
  -3  -5  -5  132.59    6.30
   3  -5   5  127.99    6.90
  -3  -5  -5  114.19    7.10
  -3   5  -6   77.59    7.40
  -3   5  -6   77.29    6.10
   3   5   6   73.99    6.90
  -3   5  -6   81.19    5.60
   3   5   6   78.69    5.70
  -3   5  -6   61.79    5.40
  -3   5  -6   74.19    5.20
   3   5   6   82.29    7.50
   3   5   6   74.09    5.10
  -3   5  -6   75.59    5.20
  -3  -5  -6   80.19    5.10
  -3  -5  -6   80.69    5.30
  -3  -5  -6   77.09    4.70
  -3  -5  -6   75.19    5.30
  -3  -5  -6   74.99    6.00
  -3  -5  -6   72.79    4.80
   3  -5   6   73.89    5.30
  -3  -5  -6   80.09    5.10
  -3  -5  -6   77.69    4.80
  -3  -5  -6   76.39    5.30
  -3  -5  -6   73.89    5.80
  -3   5  -7   40.80    6.70
  -3   5  -7   50.99    5.00
  -3   5  -7   48.10    5.40
  -3  -5  -7   46.10    6.40
  -3  -5  -7   46.70    5.10
  -3  -5  -7   43.80    3.50
  -3  -5  -7   46.30    3.80
   3  -5   7   55.99    7.20
  -3  -5  -7   48.60    4.60
  -3   5  -8   54.49    4.40
  -3   5  -8   36.60    5.30
  -3   5  -8   55.59    4.90
  -3   5  -8   50.69    5.50
  -3   5  -8   47.40    4.80
   3   5   8   54.99    4.70
  -3  -5  -8   45.90    3.20
  -3  -5  -8   47.90    3.70
  -3  -5  -8   57.59    5.00
   3  -5   8   43.90    4.20
  -3  -5  -8   45.70    4.20
  -3  -5  -8   51.89    4.20
   3   5   9   -0.90    2.10
  -3   5  -9    1.90    1.40
  -3   5  -9   -1.00    1.60
  -3   5  -9   -3.90    4.10
  -3   5  -9    1.80    2.00
  -3  -5  -9    2.70    0.90
  -3  -5  -9    0.80    1.30
  -3  -5  -9    1.70    2.00
  -3  -5  -9    0.90    1.10
   3  -5   9    1.40    1.10
  -3   6   9   -1.50    2.20
   3   6  -9    0.20    1.30
  -3  -6   9    1.60    1.30
  -3  -6   9   -0.60    2.80
   3  -6  -9    0.10    1.70
  -3  -6   9    2.90    1.60
   3  -6  -9    1.70    1.50
   3   6  -8   -1.70    1.00
  -3   6   8    0.50    1.60
   3   6  -8   -1.30    1.60
  -3  -6   8    0.30    1.40
  -3  -6   8    0.10    0.80
   3  -6  -8    1.00    1.20
   3  -6  -8   -0.40    1.10
  -3  -6   8   -0.20    0.90
  -3  -6   8   -0.50    1.20
  -3  -6   8    2.30    1.90
   3  -6  -8    1.10    1.40
   3   6  -7  158.48    9.40
   3   6  -7  153.38    8.00
  -3   6   7  152.28    8.40
  -3   6   7  157.98    8.60
   3   6  -7  136.09    8.40
  -3  -6   7  164.58    8.60
  -3  -6   7  153.78    6.90
  -3  -6   7  143.29    7.70
   3  -6  -7  143.29    7.30
   3  -6  -7  168.48    8.40
  -3  -6   7  155.48    8.60
   3  -6  -7  162.78    7.80
  -3  -6   7  156.88    7.20
   3   6  -6   11.30    3.10
   3   6  -6    8.80    2.70
  -3   6   6    7.10    1.80
  -3   6   6   10.80    2.60
  -3   6   6    7.80    3.20
   3   6  -6   12.20    2.60
   3  -6  -6    8.90    1.80
  -3  -6   6   11.60    2.80
  -3  -6   6    7.00    1.60
   3  -6  -6   15.80    2.70
   3  -6  -6    6.40    2.30
   3  -6  -6    7.40    2.50
  -3  -6   6   12.10    2.40
  -3  -6   6    9.20    2.30
  -3  -6   6   14.00    2.20
  -3  -6   6    8.50    1.90
   3  -6  -6    7.00    2.30
  -3   6   5  284.07   12.10
   3   6  -5  268.17   11.90
  -3   6   5  278.87   11.90
   3   6  -5  274.67   15.10
  -3   6   5  282.77   11.20
  -3   6   5  258.57   10.80
   3   6  -5  274.57   12.20
   3   6  -5  275.77   13.20
   3  -6  -5  272.07   10.60
   3  -6  -5  283.07   11.20
  -3  -6   5  285.57   11.30
  -3  -6   5  286.57   10.60
  -3  -6   5  277.57   12.20
  -3  -6   5  288.57   10.90
  -3  -6   5  271.67   11.90
  -3  -6   5  288.67   10.60
   3  -6  -5  275.87   10.60
   3  -6  -5  285.37   11.20
   3  -6  -5  284.27   12.20
   3   6  -4   80.89    8.80
   3   6  -4   89.49    5.30
   3   6  -4   95.79    5.60
   3   6  -4   95.09    4.90
  -3   6   4   80.19    5.70
  -3   6   4   84.49    5.80
  -3   6   4   87.89    5.20
  -3   6   4   96.19    5.40
   3   6  -4   84.49    6.90
   3   6  -4   96.89    5.30
   3   6  -4   88.49    5.70
  -3  -6   4   90.89    4.80
  -3  -6   4   90.19    5.40
  -3  -6   4   90.39    5.30
   3  -6  -4   92.19    5.40
  -3  -6   4   90.69    4.50
   3  -6  -4   82.09    4.10
  -3  -6   4   95.69    5.90
  -3  -6   4   95.29    7.70
   3  -6  -4   86.29    5.70
  -3  -6   4   97.29    5.20
   3  -6  -4   88.39    5.10
  -3  -6   4   95.29    4.70
  -3  -6   4   84.39    6.00
  -3  -6   4   99.29    5.50
   3  -6  -4   89.59    6.30
   3  -6  -4   82.99    4.90
  -3   6   3  265.97   10.10
  -3   6   3  244.98    9.70
   3   6  -3  248.48    9.20
  -3   6   3  229.08   10.20
   3   6  -3  249.88    9.80
   3   6  -3  244.98   10.10
  -3   6   3  225.68    9.20
   3   6  -3  235.98   11.60
   3   6  -3  241.88    9.70
   3   6  -3  248.88   10.40
  -3   6   3  245.48   11.80
   3  -6  -3  254.87    9.60
  -3  -6   3  243.88    9.80
  -3  -6   3  254.77   12.60
  -3  -6   3  234.18   10.40
   3  -6  -3  231.08   11.60
  -3  -6   3  275.87   10.40
  -3  -6   3  250.77   10.00
   3  -6  -3  200.28   10.00
   3  -6  -3  240.98   12.10
  -3  -6   3  238.98   10.10
   3  -6  -3  216.68   10.60
   3  -6  -3  258.27    9.70
   3  -6  -3  259.87   11.90
  -3  -6   3  251.17    9.90
  -3  -6   3  246.08    9.00
  -3   6   2    3.30    1.50
  -3   6   2    7.30    2.10
   3   6  -2    3.60    1.10
   3   6  -2    7.20    1.80
  -3   6   2    2.50    1.30
  -3   6   2    2.20    1.60
   3   6  -2    8.70    4.80
  -3   6   2    5.50    1.50
   3   6  -2    4.60    1.30
   3   6  -2    2.40    1.50
   3   6  -2    6.30    2.30
   3   6  -2    3.70    1.60
  -3  -6   2    4.10    1.50
  -3  -6   2    5.20    1.30
  -3  -6   2    5.40    1.30
  -3  -6   2    3.70    1.10
   3  -6  -2    3.50    2.10
   3  -6  -2    5.70    1.50
  -3  -6   2    5.70    1.60
  -3  -6   2    5.40    1.50
  -3  -6   2    5.20    1.50
  -3  -6   2    4.20    1.20
   3  -6  -2    2.40    1.40
   3  -6  -2    6.50    2.70
   3  -6  -2    5.80    1.80
   3  -6  -2    5.90    1.90
  -3   6   1   49.80    3.70
   3   6  -1   52.09    3.90
  -3   6   1   49.50    6.80
  -3   6   1   55.89    3.80
   3   6  -1   52.99    3.90
   3   6  -1   59.29    3.90
   3   6  -1   48.00    3.40
   3   6  -1   55.19    3.60
   3   6  -1   51.99    3.20
   3   6  -1   46.80    4.20
   3   6  -1   56.69    4.50
   3   6  -1   55.49    3.70
   3   6  -1   46.90    3.00
   3   6  -1   50.89    7.70
  -3  -6   1   47.00    3.90
  -3  -6   1   51.79    3.70
  -3  -6   1   58.59    4.00
   3  -6  -1   54.79    4.10
  -3  -6   1   48.50    3.70
  -3  -6   1   59.29    3.80
   3  -6  -1   55.19    6.40
  -3  -6   1   53.49    3.40
  -3  -6   1   54.09    3.30
  -3  -6   1   53.59    3.20
   3  -6  -1   54.19    3.70
   3  -6  -1   63.09    4.20
   3   6   0  314.07   10.50
  -3   6   0  307.17   11.20
   3   6   0  315.17   10.90
   3   6   0  301.07   12.20
   3   6   0  311.97   11.40
   3   6   0  316.37   10.40
   3   6   0  309.47   11.20
   3   6   0  291.47   14.00
  -3   6   0  310.37   11.20
   3   6   0  299.37   12.30
   3   6   0  309.37   11.50
  -3   6   0  296.37   14.00
   3   6   0  305.47   11.00
  -3   6   0  279.77   10.90
   3   6   0  306.77   11.20
  -3  -6   0  306.17   11.60
  -3  -6   0  310.97   11.30
  -3  -6   0  282.87   13.30
  -3  -6   0  287.07   11.50
  -3  -6   0  316.57   10.90
  -3  -6   0  307.67   11.10
   3  -6   0  329.27   11.70
  -3  -6   0  318.57   11.50
   3  -6   0  306.07   11.00
  -3  -6   0  304.87   10.70
   3  -6   0  311.47   11.50
   3  -6   0  280.87   11.30
  -3  -6   0  304.57   13.00
   3   6   1   14.70    3.00
   3   6   1   13.00    1.90
   3   6   1   16.60    2.90
   3   6   1   12.80    2.20
  -3   6  -1   13.60    2.30
  -3   6  -1   11.80    2.00
   3   6   1   13.30    1.80
   3   6   1    9.30    1.70
   3   6   1   10.50    2.60
   3   6   1   13.40    2.20
   3   6   1   11.30    1.90
  -3   6  -1   11.20    2.90
   3   6   1   12.30    2.60
  -3  -6  -1   12.70    1.80
   3  -6   1   10.00    2.00
  -3  -6  -1   14.50    2.60
  -3  -6  -1   12.90    2.10
  -3  -6  -1   10.60    2.60
  -3  -6  -1   16.10    2.20
  -3  -6  -1   14.60    2.40
  -3  -6  -1   10.40    1.80
  -3  -6  -1   12.00    2.20
  -3  -6  -1   14.00    2.40
  -3  -6  -1   12.90    2.20
  -3  -6  -1   14.60    2.10
   3  -6   1   13.20    2.30
   3  -6   1   13.20    2.60
  -3  -6  -1   13.80    2.30
  -3  -6  -1   10.60    2.00
   3  -6   1    8.80    2.20
   3   6   2   29.70    5.40
   3   6   2   19.50    2.30
   3   6   2   24.70    2.10
   3   6   2   21.90    2.60
  -3   6  -2   16.40    3.40
  -3   6  -2   17.80    3.30
   3   6   2   15.30    2.40
   3   6   2   19.00    2.70
  -3   6  -2   23.30    3.10
  -3   6  -2   16.20    2.90
  -3  -6  -2   20.90    3.80
  -3  -6  -2   23.60    2.70
  -3  -6  -2   21.90    3.10
   3  -6   2   22.50    3.50
   3  -6   2   19.00    3.60
  -3  -6  -2   17.40    3.50
  -3  -6  -2   14.30    3.30
  -3  -6  -2   19.30    3.10
  -3  -6  -2   25.10    3.30
  -3  -6  -2   19.00    2.50
  -3  -6  -2   25.40    3.00
   3   6   3   32.20    3.40
   3   6   3   36.60    2.70
   3   6   3   35.00    2.90
   3   6   3   37.60    6.00
  -3   6  -3   35.00    3.10
  -3   6  -3   33.00    4.30
   3   6   3   41.60    4.70
  -3   6  -3   31.70    3.70
  -3  -6  -3   31.00    3.40
   3  -6   3   35.90    3.90
  -3  -6  -3   30.70    3.30
  -3  -6  -3   38.40    3.40
  -3  -6  -3   34.70    3.30
  -3  -6  -3   33.30    3.80
  -3  -6  -3   32.00    4.40
  -3  -6  -3   33.30    3.30
   3  -6   3   34.30    3.60
  -3  -6  -3   33.60    3.90
  -3  -6  -3   41.80    3.90
  -3  -6  -3   33.60    4.00
  -3   6  -4   68.09    4.30
   3   6   4   68.69    4.00
   3   6   4   69.79    5.50
  -3   6  -4   69.89    5.10
  -3   6  -4   73.49    5.90
   3   6   4   60.59    6.30
   3  -6   4   64.09    4.90
  -3  -6  -4   71.79    4.80
  -3  -6  -4   70.99    4.60
  -3  -6  -4   65.79    5.20
  -3  -6  -4   60.89    4.90
   3  -6   4   67.69    4.80
  -3  -6  -4   66.59    4.60
  -3  -6  -4   75.39    5.00
  -3  -6  -4   65.29    4.70
  -3   6  -5    3.00    1.70
  -3   6  -5    1.90    1.70
  -3   6  -5    1.60    1.60
  -3   6  -5    3.40    1.80
   3   6   5   -0.70    3.40
   3   6   5    0.90    1.70
   3   6   5    3.40    1.90
  -3  -6  -5    1.40    1.30
  -3  -6  -5    0.80    1.30
  -3  -6  -5    3.00    1.70
   3  -6   5    3.90    1.50
  -3  -6  -5    2.70    1.50
  -3  -6  -5    3.70    1.70
  -3  -6  -5    0.20    1.00
  -3  -6  -5    1.00    1.40
  -3  -6  -5    0.40    1.20
   3   6   6    0.30    1.40
   3   6   6    0.20    1.50
   3   6   6    3.10    5.20
  -3   6  -6    1.10    1.40
  -3   6  -6   -1.80    1.30
  -3   6  -6   -0.90    1.30
  -3   6  -6    1.20    1.40
   3  -6   6   -0.50    1.20
  -3  -6  -6    1.30    1.70
  -3  -6  -6    0.00    1.00
  -3  -6  -6   -1.10    0.80
  -3  -6  -6   -2.10    0.90
  -3  -6  -6    1.20    1.30
  -3  -6  -6    0.60    1.10
  -3  -6  -6    0.20    1.00
  -3   6  -7    1.20    1.80
   3   6   7    2.90    1.80
  -3   6  -7    3.30    1.80
  -3   6  -7    0.10    1.60
  -3   6  -7   -0.40    1.50
  -3  -6  -7    1.90    1.40
  -3  -6  -7    1.10    1.40
  -3  -6  -7    3.00    1.50
  -3  -6  -7    0.40    1.60
  -3  -6  -7    1.80    1.60
   3  -6   7    0.10    1.10
  -3  -6  -7    1.70    1.10
  -3   6  -8    4.00    2.10
   3   6   8    2.50    2.20
  -3   6  -8    3.00    1.50
  -3   6  -8    4.50    2.10
  -3  -6  -8    2.50    1.70
  -3  -6  -8    5.20    1.20
  -3  -6  -8    7.80    2.50
  -3  -6  -8    2.70    1.40
   3  -6   8    3.30    1.40
  -3   6  -9    8.10    1.90
  -3   6  -9   11.50    2.70
   3   6   9   12.20    2.40
  -3  -6  -9   15.00    3.10
  -3  -6  -9    9.40    2.00
   3  -7  -9    4.10    2.60
   3   7  -8   11.20    3.80
  -3   7   8   13.40    3.20
   3   7  -8   14.00    3.90
   3  -7  -8    8.70    2.20
  -3  -7   8    7.00    1.70
   3  -7  -8    6.60    2.10
   3  -7  -8   10.10    2.50
  -3  -7   8    6.80    2.20
  -3  -7   8   10.10    2.30
  -3  -7   8   10.20    5.10
  -3   7   7    0.10    1.50
   3   7  -7    3.10    1.60
   3   7  -7    1.20    1.80
  -3   7   7    0.60    1.40
   3  -7  -7   -0.10    1.00
  -3  -7   7    1.20    1.40
  -3  -7   7   -0.10    1.80
  -3  -7   7    0.40    1.00
   3  -7  -7    0.30    1.80
   3  -7  -7    0.00    1.20
  -3  -7   7    1.00    0.90
  -3  -7   7   -0.50    0.80
  -3  -7   7    0.80    1.20
   3  -7  -7    0.90    1.50
  -3   7   6    2.30    1.80
  -3   7   6    0.80    1.30
  -3   7   6    2.80    1.80
   3   7  -6    2.30    2.10
  -3   7   6    1.50    1.40
   3   7  -6    3.00    2.10
  -3  -7   6    2.00    1.60
   3  -7  -6    2.40    1.70
   3  -7  -6    0.40    1.30
   3  -7  -6    2.80    1.70
  -3  -7   6    2.50    1.10
  -3  -7   6    1.60    1.00
  -3  -7   6    2.20    2.00
  -3  -7   6    2.80    1.30
  -3  -7   6    2.50    1.40
   3  -7  -6    3.30    1.90
   3  -7  -6    1.40    1.20
   3   7  -5  376.36   16.30
  -3   7   5  424.36   16.60
   3   7  -5  439.76   17.50
  -3   7   5  432.66   16.40
  -3   7   5  426.66   15.50
  -3   7   5  416.66   15.40
   3  -7  -5  426.46   15.40
   3  -7  -5  438.36   15.00
  -3  -7   5  414.36   14.70
  -3  -7   5  425.46   15.60
  -3  -7   5  430.76   15.50
  -3  -7   5  434.16   16.80
  -3  -7   5  432.76   15.20
   3  -7  -5  414.76   15.50
  -3  -7   5  428.16   16.40
   3  -7  -5  434.66   16.40
  -3  -7   5  408.96   14.60
   3  -7  -5  431.66   14.90
  -3   7   4   54.59    4.30
  -3   7   4   54.99    5.10
   3   7  -4   61.89    6.00
  -3   7   4   59.79    5.10
   3   7  -4   52.19    4.90
  -3   7   4   51.79    5.90
   3   7  -4   55.39    4.90
   3   7  -4   66.69    9.80
   3  -7  -4   63.59    4.70
  -3  -7   4   62.59    4.30
  -3  -7   4   57.99    4.40
  -3  -7   4   62.29    5.00
   3  -7  -4   55.99    6.10
   3  -7  -4   54.79    5.20
  -3  -7   4   62.89    4.80
   3  -7  -4   63.49    4.90
  -3  -7   4   64.89    4.70
   3  -7  -4   50.79    4.90
   3  -7  -4   60.49    4.20
  -3  -7   4   65.49    4.20
  -3   7   3   20.70    3.30
   3   7  -3   18.40    3.20
   3   7  -3   20.70    3.10
  -3   7   3   23.70    3.10
   3   7  -3   27.50    6.80
   3   7  -3   24.50    4.10
  -3   7   3   21.60    3.00
   3   7  -3   23.10    3.30
  -3  -7   3   22.20    3.20
   3  -7  -3   19.40    2.90
  -3  -7   3   22.70    3.20
   3  -7  -3   17.80    2.80
  -3  -7   3   20.90    2.50
  -3  -7   3   19.50    2.70
   3  -7  -3   21.20    3.60
   3  -7  -3   23.00    3.00
  -3  -7   3   20.70    2.90
  -3  -7   3   26.20    4.20
   3  -7  -3   18.90    2.70
  -3  -7   3   21.10    2.80
  -3  -7   3   17.10    2.30
  -3  -7   3   19.30    2.90
   3  -7  -3   24.60    3.50
   3   7  -2   51.59    7.90
  -3   7   2   53.29    4.30
   3   7  -2   54.89    4.40
   3   7  -2   54.59    5.00
  -3   7   2   60.09    4.90
   3   7  -2   61.29    7.70
   3   7  -2   58.29    4.50
  -3   7   2   54.89    4.20
  -3   7   2   57.79    4.30
   3   7  -2   56.89    3.60
   3   7  -2   60.29    5.60
  -3   7   2   56.69    3.90
  -3  -7   2   55.39    3.70
   3  -7  -2   61.89    4.50
  -3  -7   2   60.49    4.30
   3  -7  -2   58.89    4.30
   3  -7  -2   55.89    5.10
  -3  -7   2   53.29    4.50
  -3  -7   2   61.89    4.50
   3  -7  -2   56.69    4.20
   3  -7  -2   50.59    4.10
  -3  -7   2   56.19    4.20
  -3  -7   2   55.49    4.30
   3  -7  -2   57.59    5.50
  -3  -7   2   60.89    3.90
   3   7  -1  125.39    5.70
  -3   7   1  139.39    6.80
  -3   7   1  146.79    6.90
  -3   7   1  114.39    7.30
   3   7  -1  128.59    7.80
  -3   7   1  133.19    7.60
   3   7  -1  124.29    6.70
  -3   7   1  122.69    6.00
   3   7  -1  122.99    9.20
   3   7  -1  125.39    6.70
  -3  -7   1  113.49    7.90
  -3  -7   1  127.39    6.70
  -3  -7   1  130.19    6.20
  -3  -7   1  128.69    6.70
   3  -7  -1  126.59    6.50
  -3  -7   1  122.99    6.30
  -3  -7   1  134.19    6.90
   3  -7  -1  132.59    6.80
   3  -7  -1  131.39    6.60
  -3  -7   1  127.59    6.60
  -3  -7   1  134.09    6.90
   3  -7  -1  120.49    7.30
   3  -7  -1  129.79    6.70
  -3   7   0  251.67   11.30
  -3   7   0  240.58   11.30
   3   7   0  231.68   12.60
   3   7   0  250.47   11.30
  -3   7   0  246.08   10.00
   3   7   0  238.68    9.00
   3   7   0  247.48   10.10
   3   7   0  232.48   10.00
  -3   7   0  246.78   10.00
  -3  -7   0  249.78   10.30
  -3  -7   0  238.68   10.40
  -3  -7   0  248.28   10.20
   3  -7   0  229.68    9.80
   3  -7   0  254.97   10.30
  -3  -7   0  238.48    9.80
   3  -7   0  244.58    9.80
   3  -7   0  250.27   10.10
  -3  -7   0  244.68   10.30
  -3  -7   0  248.98    9.70
   3   7   1  145.69    7.30
   3   7   1  152.18    7.50
  -3   7  -1  152.28    8.60
   3   7   1  149.19    8.20
   3   7   1  138.49    9.30
   3   7   1  154.78    6.40
  -3  -7  -1  158.28    7.80
   3  -7   1  148.09    7.00
  -3  -7  -1  150.58    6.90
  -3  -7  -1  155.78    7.30
   3  -7   1  153.28    7.60
  -3  -7  -1  151.18    7.60
  -3  -7  -1  146.89    6.80
  -3  -7  -1  154.08    7.80
  -3  -7  -1  159.38    7.50
   3  -7   1  149.79    7.30
   3  -7   1  150.68    7.40
   3   7   2   12.60    2.30
   3   7   2    9.50    2.40
   3   7   2   13.20    4.30
   3   7   2   11.50    2.30
   3   7   2    9.50    1.70
  -3   7  -2   11.10    2.90
   3   7   2    6.70    2.80
   3  -7   2   10.50    2.00
  -3  -7  -2   12.60    2.10
   3  -7   2   12.70    2.50
  -3  -7  -2    8.60    2.00
  -3  -7  -2   12.70    3.40
  -3  -7  -2   11.90    2.20
  -3  -7  -2   11.90    2.30
  -3  -7  -2   11.80    2.50
  -3  -7  -2    8.80    1.90
  -3  -7  -2   12.10    2.20
   3   7   3   43.40    4.80
  -3   7  -3   55.59    5.20
  -3   7  -3   46.80    3.70
  -3   7  -3   48.60    4.80
   3   7   3   51.99    5.80
   3   7   3   51.69    5.40
   3   7   3   48.40    3.90
   3  -7   3   51.69    4.10
  -3  -7  -3   48.60    3.90
   3  -7   3   50.19    3.90
  -3  -7  -3   52.09    4.20
  -3  -7  -3   46.20    4.10
  -3  -7  -3   41.10    4.00
  -3  -7  -3   44.30    4.30
  -3  -7  -3   46.90    4.00
  -3  -7  -3   43.70    4.20
   3   7   4   23.90    5.30
  -3   7  -4   16.90    3.40
  -3   7  -4   19.30    2.60
  -3   7  -4   14.60    2.70
   3   7   4   18.40    3.50
  -3  -7  -4   15.50    2.50
  -3  -7  -4   13.10    2.50
  -3  -7  -4   16.20    2.70
   3  -7   4   15.50    2.70
  -3  -7  -4   16.20    2.90
  -3  -7  -4   16.90    2.50
  -3  -7  -4   21.10    3.20
   3  -7   4   13.70    2.40
  -3  -7  -4   16.20    2.70
  -3  -7  -4   17.20    2.70
   3   7   5   28.90    4.20
  -3   7  -5   28.00    4.30
   3   7   5   36.40    4.70
  -3   7  -5   38.20    4.70
  -3  -7  -5   28.30    4.90
   3  -7   5   32.40    4.80
  -3  -7  -5   29.60    4.00
  -3  -7  -5   28.90    4.20
  -3  -7  -5   33.70    4.10
  -3  -7  -5   40.60    4.20
  -3  -7  -5   34.20    3.70
  -3  -7  -5   38.30    4.00
   3   7   6   21.30    3.20
   3   7   6   22.30    3.20
  -3   7  -6   17.50    2.80
  -3  -7  -6   15.10    2.60
  -3  -7  -6   19.40    2.80
  -3  -7  -6   15.70    2.60
  -3  -7  -6   19.80    2.90
  -3  -7  -6   22.40    2.40
   3  -7   6   24.70    3.30
  -3  -7  -6   24.60    3.10
  -3  -7  -6   17.90    2.60
   3   7   7   18.90    2.90
   3   7   7   15.70    3.10
  -3   7  -7   15.00    2.50
  -3  -7  -7   24.10    3.10
  -3  -7  -7   17.80    2.70
  -3  -7  -7   19.00    2.70
  -3  -7  -7   22.60    3.50
  -3  -7  -7   15.20    1.90
  -3  -7  -8    4.60    2.20
  -3  -7  -8    9.50    1.10
   3  -7   8    9.00    2.80
   3   8  -8    1.90    1.80
  -3   8   8    4.60    2.50
   3  -8  -8    6.20    2.30
  -3   8   7   33.60    4.20
   3   8  -7   25.70    4.00
  -3   8   7   24.90    3.10
  -3  -8   7   28.70    2.20
   3  -8  -7   37.90    4.70
  -3  -8   7   29.00    3.00
   3  -8  -7   25.30    2.80
  -3  -8   7   32.10    2.90
   3  -8  -7   28.10    3.30
  -3   8   6   34.10    4.10
   3   8  -6   32.40    4.60
  -3   8   6   32.60    3.90
  -3   8   6   35.30    3.90
  -3   8   6   26.30    3.50
   3  -8  -6   31.10    3.50
   3  -8  -6   32.60    4.00
  -3  -8   6   29.20    3.40
   3  -8  -6   34.50    3.80
  -3  -8   6   29.60    2.90
  -3  -8   6   32.80    3.30
   3  -8  -6   32.20    3.40
  -3  -8   6   51.29    6.50
  -3   8   5    5.60    2.10
  -3   8   5    3.90    1.70
   3   8  -5    4.30    2.20
  -3   8   5    4.60    1.90
   3   8  -5    3.40    3.30
  -3  -8   5    5.40    1.60
   3  -8  -5    3.30    1.70
   3  -8  -5    6.10    1.80
  -3  -8   5    3.90    1.70
   3  -8  -5    9.30    2.10
   3  -8  -5    4.20    3.30
   3  -8  -5    3.30    1.40
  -3  -8   5    2.70    1.40
  -3  -8   5    6.10    2.70
  -3  -8   5    6.30    1.50
  -3   8   4   68.09    5.00
   3   8  -4   69.49    5.70
  -3   8   4   78.29    5.60
   3   8  -4   70.39    5.20
  -3   8   4   71.19    5.00
  -3   8   4   63.19    5.40
   3   8  -4   73.29    6.00
   3   8  -4   79.19    5.30
  -3  -8   4   68.99    4.80
   3  -8  -4   71.29    4.60
   3  -8  -4   72.99    4.70
   3  -8  -4   77.69    5.00
  -3  -8   4   74.29    5.20
  -3  -8   4   73.29    4.50
   3  -8  -4   67.39    5.00
  -3  -8   4   76.09    4.60
   3  -8  -4   67.89    4.90
   3  -8  -4   71.69    5.50
   3   8  -3   22.60    3.60
  -3   8   3   16.30    3.30
   3   8  -3   17.00    3.30
   3   8  -3   24.80    4.00
  -3   8   3   16.60    2.60
  -3   8   3   23.60    3.30
   3   8  -3   20.10    3.10
   3  -8  -3   17.80    2.80
  -3  -8   3   12.80    2.60
  -3  -8   3   22.20    2.90
   3  -8  -3   17.60    3.10
   3  -8  -3   21.80    3.00
  -3  -8   3   17.30    2.80
  -3  -8   3   18.50    2.60
  -3  -8   3   21.10    2.90
   3  -8  -3   22.20    3.10
   3  -8  -3   20.30    2.80
   3  -8  -3   25.90    3.30
   3   8  -2   38.40    4.90
   3   8  -2   34.70    3.90
   3   8  -2   51.19    7.40
  -3   8   2   41.80    4.30
  -3   8   2   46.30    4.90
   3   8  -2   37.80    4.90
  -3   8   2   36.70    4.60
   3   8  -2   51.59    5.00
   3  -8  -2   44.20    4.20
  -3  -8   2   43.30    3.80
  -3  -8   2   43.40    4.60
  -3  -8   2   38.20    3.70
   3  -8  -2   37.70    4.00
   3  -8  -2   36.60    3.90
   3  -8  -2   40.40    4.20
  -3  -8   2   40.40    3.40
   3  -8  -2   41.70    4.00
  -3  -8   2   38.20    4.40
  -3   8   1  125.19    6.70
  -3   8   1  119.99    6.60
   3   8  -1  120.89    7.60
  -3   8   1  105.79    7.30
   3   8  -1  115.09    6.60
  -3   8   1  122.09    7.40
   3   8  -1  107.79    6.50
   3   8  -1  116.79    9.10
   3  -8  -1  113.99    6.30
  -3  -8   1  116.49    6.50
   3  -8  -1  113.09    6.20
   3  -8  -1  118.99    6.40
  -3  -8   1  112.49    6.10
  -3  -8   1  120.79    6.20
  -3  -8   1  110.99    6.10
   3  -8  -1  111.79    6.30
  -3  -8   1  112.29    6.70
  -3  -8   1  107.99    6.60
  -3  -8   1  117.99    6.60
  -3   8   0    8.80    2.20
   3   8   0    4.60    1.80
   3   8   0    4.60    2.00
  -3   8   0    7.70    2.40
  -3   8   0    9.90    2.40
  -3   8   0    8.20    2.40
   3   8   0    7.90    2.20
   3   8   0    8.20    4.10
  -3  -8   0    8.00    1.80
   3  -8   0    9.80    2.20
   3  -8   0    7.10    2.40
  -3  -8   0    4.90    1.80
  -3  -8   0    3.60    1.70
   3  -8   0    7.60    1.90
  -3  -8   0    8.50    2.00
   3  -8   0    5.50    2.00
  -3  -8   0    7.10    1.90
  -3  -8   0    6.70    1.90
  -3   8  -1    7.40    2.60
   3   8   1    7.40    2.20
   3   8   1   11.50    4.50
  -3   8  -1    6.80    2.20
   3   8   1   10.00    2.70
   3   8   1   11.40    2.30
   3   8   1    9.30    2.20
   3  -8   1    9.50    3.10
  -3  -8  -1    7.10    1.90
  -3  -8  -1   10.30    2.20
   3  -8   1    9.00    1.90
  -3  -8  -1    8.10    2.00
   3  -8   1    8.80    2.20
  -3  -8  -1    7.30    2.10
  -3  -8  -1    8.20    2.00
   3  -8   1    7.70    2.00
  -3  -8  -1    7.40    1.90
   3   8   2    3.30    3.60
   3   8   2    2.80    1.50
   3   8   2    2.90    1.80
   3   8   2    5.20    2.30
   3   8   2    4.10    1.80
  -3   8  -2    0.70    1.70
  -3  -8  -2    1.80    1.10
  -3  -8  -2    2.30    1.50
   3  -8   2    2.60    1.40
  -3  -8  -2    1.50    1.30
  -3  -8  -2    3.70    1.50
   3  -8   2    4.10    1.60
  -3  -8  -2    1.90    1.10
  -3  -8  -2    3.90    1.60
  -3  -8  -2    2.90    1.60
   3   8   3    2.80    3.40
  -3   8  -3   -0.10    1.50
   3   8   3   -1.10    1.40
   3   8   3    1.30    1.30
  -3  -8  -3    3.10    1.70
  -3  -8  -3    1.90    1.50
  -3  -8  -3    1.80    1.10
  -3  -8  -3    0.20    2.30
  -3  -8  -3    1.50    1.50
   3  -8   3    1.80    1.20
  -3  -8  -3    2.10    1.60
   3   8   4   23.40    3.60
   3   8   4   20.00    3.00
  -3   8  -4   25.90    3.20
  -3   8  -4   22.10    3.70
   3  -8   4   20.60    2.70
   3  -8   4   21.50    2.90
  -3  -8  -4   20.20    3.00
  -3  -8  -4   19.80    2.80
  -3  -8  -4   20.60    2.80
  -3  -8  -4   24.60    3.10
  -3  -8  -4   26.40    3.30
  -3  -8  -4   15.80    2.80
  -3  -8  -4   19.80    2.60
  -3   8  -5    0.40    1.40
   3   8   5   -1.10    1.60
   3   8   5    0.50    1.40
  -3   8  -5    0.30    1.20
   3  -8   5   -0.10    1.10
  -3  -8  -5   -0.40    1.00
  -3  -8  -5    0.20    1.50
  -3  -8  -5    1.10    1.20
  -3  -8  -5    0.40    1.10
  -3  -8  -5   -1.00    1.00
  -3  -8  -5    0.80    0.90
  -3  -8  -5   -0.10    1.10
   3   8   6    1.40    1.40
  -3   8  -6   -0.20    1.30
   3   8   6    2.00    2.30
  -3  -8  -6   -0.90    1.10
   3  -8   6   -0.30    1.30
  -3  -8  -6    0.60    1.20
  -3  -8  -6    1.40    0.80
  -3  -8  -6    0.30    1.30
  -3  -8  -6    0.80    1.50
  -3  -8  -6    0.20    1.30
   3   8   7   29.10    2.90
   3   8   7   40.10    3.90
  -3   8  -7   34.30    3.80
  -3  -8  -7   32.10    3.10
  -3  -8  -7   44.30    5.70
   3  -8   7   21.50    4.00
  -3  -8  -7   22.90    1.60
   3   9  -7   29.90    5.20
  -3  -9   7   29.20    2.50
   3  -9  -7   31.00    3.60
  -3   9   6    0.20    1.30
   3   9  -6    1.90    2.40
  -3   9   6    0.30    1.50
  -3   9   6   -1.20    1.40
  -3  -9   6    0.20    1.10
   3  -9  -6    0.20    1.30
   3  -9  -6   -0.10    1.60
   3  -9  -6    0.20    1.20
  -3   9   5   17.60    3.20
  -3   9   5   10.30    2.40
  -3   9   5   15.10    2.80
   3   9  -5   17.90    6.60
   3  -9  -5   16.20    3.10
   3  -9  -5   14.10    2.50
   3  -9  -5   12.70    3.50
   3  -9  -5   17.80    3.90
  -3  -9   5    9.40    2.00
  -3  -9   5   13.20    2.50
   3   9  -4   22.50    3.50
   3   9  -4   26.50    4.00
  -3   9   4   24.40    3.30
  -3   9   4   29.90    3.60
  -3   9   4   22.60    3.30
  -3  -9   4   26.40    3.50
   3  -9  -4   27.20    3.30
   3  -9  -4   21.20    2.80
   3  -9  -4   27.80    3.10
  -3  -9   4   31.80    2.60
   3  -9  -4   23.70    3.20
   3  -9  -4   25.80    2.90
  -3  -9   4   32.10    3.70
  -3   9   3    3.90    1.70
   3   9  -3    4.80    2.30
   3   9  -3    3.50    1.90
   3   9  -3    6.70    2.30
   3   9  -3    5.20    2.50
  -3   9   3    7.10    1.90
  -3   9   3    6.70    2.10
   3  -9  -3    9.50    2.10
   3  -9  -3    5.70    2.00
  -3  -9   3    6.30    1.60
  -3  -9   3    7.10    2.00
   3  -9  -3    7.00    1.90
   3  -9  -3    9.90    2.00
  -3  -9   3    5.90    1.90
   3  -9  -3    2.20    1.80
  -3   9   2   24.10    3.60
   3   9  -2   27.70    3.50
   3   9  -2   29.90    3.90
   3   9  -2   18.50    3.30
  -3   9   2   27.90    3.60
  -3   9   2   27.70    3.70
  -3  -9   2   23.00    3.30
  -3  -9   2   24.30    3.20
   3  -9  -2   35.50    3.80
   3  -9  -2   26.80    3.30
   3  -9  -2   21.90    2.90
  -3  -9   2   27.60    3.00
   3   9  -1   38.40    4.40
   3   9  -1   41.20    4.70
  -3   9   1   37.70    4.30
  -3   9   1   43.80    4.80
  -3   9   1   34.00    4.30
   3   9  -1   35.60    4.00
  -3   9   1   32.00    3.80
  -3  -9   1   36.50    3.20
  -3  -9   1   40.80    3.20
  -3  -9   1   32.20    3.60
   3  -9  -1   30.40    4.40
  -3  -9   1   33.60    3.80
   3  -9  -1   38.90    4.00
  -3  -9   1   27.70    3.90
  -3  -9   1   33.80    4.00
   3  -9  -1   42.60    3.50
   3  -9  -1   43.40    3.50
   3   9   0   10.30    2.30
   3   9   0    6.50    2.30
   3   9   0   10.40    2.50
  -3   9   0    8.80    2.50
  -3   9   0    6.80    2.00
   3   9   0    7.30    2.20
  -3   9   0    7.90    2.20
  -3  -9   0    4.50    1.50
   3  -9   0   12.30    2.20
   3  -9   0    7.70    2.20
  -3  -9   0    8.00    2.00
  -3  -9   0    6.20    1.70
  -3  -9   0    5.70    1.60
   3  -9   0    7.40    1.90
  -3  -9   0    5.10    2.10
   3   9   1   35.80    4.40
   3   9   1   40.30    4.20
  -3   9  -1   46.10    4.90
   3   9   1   35.70    4.40
  -3   9  -1   37.40    4.80
   3   9   1   44.20    4.50
  -3  -9  -1   41.20    4.30
  -3  -9  -1   35.40    3.10
  -3  -9  -1   41.40    3.90
   3  -9   1   47.00    3.70
  -3  -9  -1   38.60    3.30
   3   9   2    2.90    1.80
   3   9   2   -1.40    1.60
   3   9   2    2.30    1.40
   3   9   2   -1.00    1.20
  -3   9  -2   -0.40    1.30
   3  -9   2    4.30    1.40
  -3  -9  -2    0.60    0.90
  -3  -9  -2   -0.30    1.00
  -3  -9  -2   -0.40    1.00
   3  -9   2   -0.10    1.10
  -3  -9  -2   -0.10    1.10
  -3  -9  -2    1.70    1.20
   3   9   3   11.20    2.40
   3   9   3    4.90    2.40
  -3   9  -3    5.60    2.50
  -3  -9  -3    5.30    3.20
   3  -9   3    6.80    1.70
  -3  -9  -3    9.70    2.10
   3  -9   3    7.90    1.80
  -3  -9  -3    6.00    1.60
  -3  -9  -3    4.00    1.30
  -3  -9  -3    8.80    2.20
   3   9   4    0.20    2.10
  -3   9  -4    5.40    2.10
  -3  -9  -4    3.60    1.80
  -3  -9  -4    1.80    0.80
   3  -9   4    2.80    1.50
  -3  -9  -4    2.50    1.30
   3   9   5   -5.00    2.80
  -3   9  -5    6.00    2.10
  -3  -9  -5    5.70    2.20
  -3  -9  -5    3.50    1.70
  -3  -9  -5    3.30    1.80
  -3  10   5   13.60    2.60
  -3  10   5   15.60    2.30
   3  10  -5   21.10    3.40
   3 -10  -5   16.80    2.20
  -3 -10   5   15.50    2.30
   3 -10  -5   15.90    2.20
   3 -10  -5   21.70    2.80
   3  10  -4   12.40    2.90
   3  10  -4   11.00    2.10
  -3  10   4    6.50    1.80
   3 -10  -4    7.60    2.00
   3 -10  -4   13.90    2.30
   3 -10  -4    7.40    1.80
  -3  10   3   13.60    2.60
   3  10  -3   15.60    2.40
   3  10  -3   19.80    3.10
   3  10  -3   16.60    2.90
  -3  10   3   16.00    2.70
   3 -10  -3   23.40    2.90
  -3 -10   3   16.90    1.80
  -3 -10   3   14.00    2.30
   3 -10  -3   20.90    2.50
   3  10  -2   25.60    3.60
  -3  10   2   26.80    3.20
  -3  10   2   25.00    3.30
   3  10  -2   30.30    3.30
   3 -10  -2   30.10    2.80
   3 -10  -2   35.60    3.50
  -3 -10   2   33.20    3.60
  -3  10   1    5.00    1.80
   3  10  -1    4.70    3.70
   3  10  -1    8.60    2.40
  -3  10   1    6.30    2.00
   3  10  -1    6.70    2.00
   3 -10  -1    6.20    1.80
  -3 -10   1    4.60    1.00
  -3 -10   1    8.60    1.60
  -3 -10   1    6.40    2.00
   3 -10  -1    9.00    2.10
  -3  10   0    2.30    1.50
   3  10   0    2.60    1.50
   3  10   0    3.20    1.90
  -3  10   0    0.70    1.90
   3  10   0   -0.10    2.40
  -3 -10   0    1.50    1.10
   3 -10   0    4.00    1.70
  -3 -10   0    0.40    0.70
  -3 -10   0    1.80    1.60
  -3 -10   0    4.40    1.80
   3  10   1    8.10    2.00
   3  10   1   10.40    2.60
   3  10   1   12.50    2.30
  -3  10  -1   15.30    3.10
   3 -10   1   12.20    2.20
  -3 -10  -1   10.60    1.60
  -3 -10  -1   11.00    2.30
  -3 -10  -1    8.00    2.00
  -3 -10  -1   14.80    2.40
   3  10   2   -0.40    1.70
   3  10   2   -0.40    1.00
   3  10   2    0.80    1.80
  -3  10  -2   -0.40    2.10
   3 -10   2    0.20    1.60
  -3 -10  -2   -0.50    0.50
  -3 -10  -2   -0.40    1.30
   3 -10   2   -0.20    1.10
  -3 -10  -2    0.40    1.80
   3  10   3    2.80    1.70
  -3  10  -3    0.30    2.20
   3  10   3   -2.20    1.90
  -3 -10  -3    1.60    0.90
  -3 -10  -3    6.20    1.70
   3 -10   3    2.10    2.50
  -3  10  -4   -1.60    2.30
   3  10   4    0.80    2.00
   3 -10   4   -3.80    1.30
  -3 -10  -4    1.40    1.70
   3 -11  -1   18.40    2.20
   4   0 -11   -0.80    1.60
  -4   0  11    0.50    1.70
   4   0 -11    2.10    3.90
   4   0 -11    0.50    1.50
   4   0 -11    1.10    2.00
   4   0 -10   69.89    6.50
   4   0 -10   71.59    5.80
   4   0 -10   55.09    8.00
  -4   0  10   74.59    5.40
   4   0 -10   70.59    5.40
  -4   0   9   -1.00    1.00
   4   0  -9   -2.30    2.40
  -4   0   9    0.70    1.20
   4   0  -9    1.30    2.20
   4   0  -9    1.60    2.70
   4   0  -9    0.40    3.90
   4   0  -8   98.89    9.80
  -4   0   8  102.29    7.60
   4   0  -8  105.39    6.70
  -4   0   8   96.79    6.50
  -4   0   8   93.09    5.60
   4   0  -8  104.39    7.90
  -4   0   8   85.69    5.60
   4   0  -8   94.59    6.90
  -4   0   7    2.40    1.20
   4   0  -7    0.60    0.90
   4   0  -7    3.00    1.20
  -4   0   7   -0.50    1.80
   4   0  -7    3.20    2.10
   4   0  -7   -1.10    1.70
   4   0  -6  593.04   18.70
  -4   0   6  601.84   18.30
  -4   0   6  613.04   18.10
   4   0  -6  602.74   18.50
   4   0  -6  612.14   18.40
   4   0  -6  638.04   19.30
   4   0  -6  598.54   19.80
   4   0  -6  589.74   20.40
   4   0  -6  614.84   19.10
  -4   0   6  582.54   21.40
  -4   0   6  615.34   18.80
   4   0  -6  562.24   20.20
   4   0  -6  601.24   19.60
   4   0  -5    0.60    0.60
   4   0  -5    0.90    0.70
  -4   0   5   -0.10    0.50
   4   0  -5    0.10    0.50
   4   0  -5   -0.40    0.50
  -4   0   5    0.00    0.60
   4   0  -5    0.50    0.70
  -4   0   5    1.80    1.00
   4   0  -5    1.00    0.90
   4   0  -5   -0.10    0.60
   4   0  -5   -0.10    0.50
   4   0  -5    0.00    1.10
   4   0  -4    6.00    1.10
   4   0  -4    5.20    1.00
  -4   0   4    7.50    1.10
  -4   0   4    4.70    1.40
   4   0  -4    5.70    1.00
  -4   0   4    4.30    1.00
   4   0  -4    7.30    1.40
   4   0  -4    7.30    1.40
   4   0  -3    3.40    0.70
   4   0  -3    2.10    0.80
   4   0  -3    3.00    0.90
  -4   0   3    3.70    1.20
   4   0  -3    4.60    0.80
   4   0  -3    4.00    0.70
   4   0  -3    4.20    0.80
  -4   0   3    4.00    0.90
  -4   0   2 9999.00  270.87
  -4   0   1    0.40    0.40
   4   0  -1    1.10    0.30
  -4   0   1    2.30    0.90
  -4   0   0 1718.33   50.49
  -4   0   0 1958.40   50.69
   4   0   1    0.90    0.40
   4   0   1    1.10    0.40
   4   0   1    1.10    0.40
  -4   0  -1    1.00    0.60
   4   0   1    0.70    0.40
  -4   0  -1    0.70    0.50
   4   0   2   19.80    1.40
  -4   0  -2   16.30    1.70
   4   0   2   19.20    2.00
   4   0   2   18.30    1.30
  -4   0  -2   14.50    2.20
   4   0   2   19.10    1.40
  -4   0  -2   20.40    1.70
  -4   0  -2   17.80    1.80
   4   0   3    1.30    0.80
  -4   0  -3   -0.60    0.60
   4   0   3    0.50    0.50
  -4   0  -3    0.10    0.70
  -4   0  -3    0.90    0.80
   4   0   3   -0.40    0.60
  -4   0  -3    0.30    0.60
  -4   0  -4  250.17    8.90
  -4   0  -4  238.28    8.80
   4   0   4  219.18    9.40
   4   0   4  222.38    7.80
   4   0   4  224.28    9.50
  -4   0  -4  218.88    8.80
  -4   0  -4  212.48    8.30
  -4   0  -4  209.48    8.50
  -4   0  -4  238.68    9.40
   4   0   4  234.28    9.10
   4   0   4  253.67    8.40
   4   0   4  231.68    8.00
  -4   0  -5   -0.50    0.80
   4   0   5   -0.60    0.80
  -4   0  -5    1.40    1.00
  -4   0  -5   -0.70    0.80
  -4   0  -5    0.60    0.80
   4   0   5    0.00    0.50
  -4   0  -5    0.10    0.90
   4   0   5    0.70    1.00
   4   0   5    0.00    0.70
  -4   0  -5    0.40    0.80
   4   0   5   -0.60    0.70
   4   0   5    0.20    0.60
  -4   0  -6   93.09    5.00
   4   0   6   90.39    5.70
   4   0   6   98.59    4.80
  -4   0  -6   92.29    5.40
  -4   0  -6   81.29    5.70
   4   0   6   91.69    7.10
  -4   0  -6   96.29    5.70
  -4   0  -6   83.29    6.20
  -4   0  -6   99.69    5.30
   4   0   6   88.69    6.80
   4   0   6   88.59    4.90
  -4   0  -6   88.39    7.30
  -4   0  -6   83.79    8.70
  -4   0  -6   73.69    6.90
  -4   0  -6   89.69    6.10
  -4   0  -6   85.09    5.80
   4   0   6   96.89    5.30
  -4   0  -7    1.10    1.50
  -4   0  -7    3.80    1.90
  -4   0  -7    0.00    1.40
   4   0   7   -0.40    1.30
   4   0   7    1.20    1.80
  -4   0  -8   20.30    4.20
  -4   0  -8   23.20    3.90
   4   0   8   23.00    4.00
   4   0   8   23.60    3.20
   4   0   8   18.20    3.20
  -4   0  -8   21.60    3.00
  -4   0  -8   21.40    2.60
  -4   0  -8   18.90    3.50
  -4   0  -9    0.80    2.50
  -4   0  -9    0.20    0.80
  -4   0  -9   -0.30    1.20
   4   0   9   -1.00    1.10
   4   0   9   -0.50    1.40
   4   0   9    0.70    2.40
   4   0  10    0.70    3.50
  -4   0 -10    1.80    1.40
  -4   0 -10    0.40    0.60
   4   0  10   -1.50    1.30
  -4   0 -10    1.10    3.30
   4   1 -12    0.00    1.70
  -4   1  12    7.40    3.00
   4   1 -12   19.20    6.00
   4   1 -12    0.80    1.80
   4  -1 -12    9.10    5.00
  -4  -1  12    7.90    3.80
  -4   1  11   32.30    4.20
   4   1 -11   26.30    3.40
   4   1 -11   26.20    3.80
   4   1 -11   31.40    5.70
   4   1 -11   25.90    4.00
  -4  -1  11   29.50    3.70
   4  -1 -11   22.70    3.50
   4  -1 -11   26.60    3.60
   4  -1 -11   32.90    6.10
   4   1 -10  184.18    9.80
  -4   1  10  221.08   13.40
   4   1 -10  186.98    9.30
   4   1 -10  198.08   12.80
  -4  -1  10  166.48    9.60
   4  -1 -10  204.88    9.90
   4  -1 -10  193.68    9.30
   4  -1 -10  198.08   11.40
   4  -1 -10  187.78   13.00
  -4  -1  10  193.78    8.30
  -4  -1  10  203.08   11.00
  -4   1   9    1.50    1.90
  -4   1   9   -1.70    1.00
   4   1  -9   -0.60    2.10
   4   1  -9    2.00    4.00
  -4   1   9    1.30    1.30
   4   1  -9    1.30    2.10
   4   1  -9    0.70    2.00
   4   1  -9    0.70    2.30
   4   1  -9   -0.70    2.20
  -4  -1   9    1.00    2.10
  -4  -1   9    2.00    2.40
   4  -1  -9    0.70    4.10
  -4  -1   9    0.20    1.10
  -4  -1   9   -0.40    1.10
  -4  -1   9    0.40    0.90
  -4  -1   9    0.00    1.10
   4  -1  -9    3.40    2.20
   4  -1  -9    2.50    2.70
   4  -1  -9   -0.10    1.30
   4  -1  -9   -1.00    2.10
   4   1  -8  252.47   10.50
  -4   1   8  255.27    9.40
  -4   1   8  254.77   10.20
   4   1  -8  253.67   12.30
  -4   1   8  241.68   10.50
   4   1  -8  247.38   11.10
   4   1  -8  256.47   11.80
   4   1  -8  270.17   11.80
   4   1  -8  232.88   13.80
  -4   1   8  238.98   10.50
   4   1  -8  247.78   10.90
  -4   1   8  236.48   10.90
  -4  -1   8  239.08   10.40
   4  -1  -8  261.77   12.60
  -4  -1   8  240.58   11.20
  -4  -1   8  251.87   10.40
   4  -1  -8  255.27   11.20
   4  -1  -8  230.38   14.30
  -4  -1   8  240.98   11.30
  -4  -1   8  253.37    9.60
  -4  -1   8  264.17    9.60
   4  -1  -8  259.17   10.30
  -4  -1   8  236.58   10.00
   4  -1  -8  263.47   13.70
   4   1  -7   35.40    3.90
   4   1  -7   32.40    4.00
  -4   1   7   29.60    5.00
   4   1  -7   21.50    3.60
  -4   1   7   21.10    3.20
  -4   1   7   30.10    2.80
   4   1  -7   26.30    4.40
   4   1  -7   33.40    3.40
  -4  -1   7   26.80    3.50
   4  -1  -7   22.70    8.60
  -4  -1   7   26.10    3.10
  -4  -1   7   32.60    2.50
   4  -1  -7   34.40    4.20
   4  -1  -7   23.10    3.90
  -4  -1   7   31.10    2.80
  -4  -1   7   30.10    2.80
   4   1  -6   67.09    5.00
  -4   1   6   62.49    3.70
   4   1  -6   77.09    5.00
   4   1  -6   62.29    3.90
  -4   1   6   58.09    3.40
  -4   1   6   58.29    5.40
   4   1  -6   68.99    3.50
   4   1  -6   65.59    4.00
   4   1  -6   62.29    3.70
   4   1  -6   66.19    3.80
  -4   1   6   66.49    4.30
   4   1  -6   65.79    4.80
   4   1  -6   66.79    4.10
   4   1  -6   67.39    4.70
  -4  -1   6   64.69    3.80
  -4  -1   6   68.79    3.80
   4  -1  -6   61.99    4.50
  -4  -1   6   68.69    3.60
  -4  -1   6   66.09    5.40
  -4  -1   6   60.69    3.40
   4  -1  -6   59.69    3.70
   4  -1  -6   58.19    4.20
  -4  -1   6   64.69    3.20
   4  -1  -6   59.09    4.70
   4   1  -5  239.08    8.60
   4   1  -5  237.68    9.80
   4   1  -5  248.98    9.50
   4   1  -5  252.27    9.70
   4   1  -5  245.68    8.20
   4   1  -5  255.07    8.80
  -4   1   5  250.87    8.80
   4   1  -5  245.18    8.70
   4   1  -5  249.08    9.20
  -4   1   5  245.08    8.70
  -4   1   5  239.08    8.40
   4  -1  -5  243.28    8.30
  -4  -1   5  247.78    8.70
  -4  -1   5  245.38   10.40
   4  -1  -5  246.98   10.00
  -4  -1   5  241.88    8.70
  -4  -1   5  248.48    8.20
   4  -1  -5  252.27    9.90
   4  -1  -5  242.78    9.50
  -4  -1   5  251.07    8.90
   4  -1  -5  258.37    9.10
   4  -1  -5  236.98    8.90
   4  -1  -5  250.57    8.60
   4   1  -4   98.39    4.10
   4   1  -4  103.89    4.60
  -4   1   4   98.29    4.10
  -4   1   4  104.89    4.40
   4   1  -4  103.79    4.60
  -4   1   4   94.39    5.40
   4   1  -4   90.29    4.80
   4   1  -4   99.59    4.10
  -4   1   4   94.39    4.30
   4   1  -4   99.69    5.10
   4   1  -4  100.99    4.10
  -4  -1   4   86.69    5.20
   4  -1  -4  100.09    4.30
   4  -1  -4   87.89    4.00
  -4  -1   4   96.29    5.10
   4  -1  -4  104.89    4.90
   4  -1  -4  102.59    4.30
   4  -1  -4  104.49    5.00
  -4  -1   4   99.89    4.40
  -4   1   3  894.01   28.40
   4   1  -3  987.50   27.90
   4   1  -3  987.40   27.30
   4   1  -3  968.90   27.60
  -4   1   3  991.90   29.20
   4   1  -3  999.70   27.90
  -4   1   3  935.81   28.00
   4   1  -3 1010.20   27.80
   4   1  -3  988.70   27.40
  -4   1   3 1000.80   28.00
  -4  -1   3  997.20   28.20
  -4  -1   3 1006.10   27.80
   4  -1  -3  928.91   27.20
   4  -1  -3  978.80   27.80
  -4  -1   3  898.71   27.90
  -4  -1   3  977.50   28.50
   4  -1  -3 1013.60   28.40
   4  -1  -3 1023.80   28.50
   4  -1  -3  949.31   27.20
   4  -1  -3 1018.00   27.80
   4  -1  -3 1010.30   27.80
  -4   1   2  142.99    6.00
   4   1  -2  166.98    5.10
   4   1  -2  145.69    5.00
   4   1  -2  156.88    4.80
   4   1  -2  161.58    5.30
   4   1  -2  155.68    4.60
   4   1  -2  166.48    5.10
  -4   1   2  151.48    5.40
   4   1  -2  148.09    4.70
  -4  -1   2  157.28    5.40
  -4  -1   2  144.49    5.10
   4  -1  -2  142.09    5.20
   4  -1  -2  152.88    5.10
  -4  -1   2  147.39    5.50
   4  -1  -2  163.38    5.60
   4  -1  -2  167.38    5.70
  -4  -1   2  143.29    5.30
   4  -1  -2  155.98    5.20
  -4   1   1 3605.04  100.29
  -4   1   0 2400.36   64.79
  -4  -1   0 2384.76   65.59
  -4  -1   0 2367.96   65.09
   4   1   1    0.90    0.40
   4   1   1    0.40    0.30
  -4   1  -1    0.40    0.50
  -4   1  -1    0.10    0.50
  -4  -1  -1    0.50    0.50
   4  -1   1    0.70    0.40
  -4  -1  -1    0.30    0.60
   4  -1   1    0.70    0.50
  -4   1  -2  174.58    6.60
   4   1   2  167.08    5.50
  -4   1  -2  172.98    6.20
   4   1   2  174.28    5.80
   4   1   2  181.48    5.90
  -4   1  -2  183.58    7.60
  -4  -1  -2  169.08    6.50
  -4  -1  -2  186.08    8.00
   4  -1   2  178.48    6.20
  -4  -1  -2  182.58    7.00
   4  -1   2  185.98    6.20
   4  -1   2  169.48    6.30
  -4   1  -3    7.30    1.30
  -4   1  -3    7.80    1.40
  -4   1  -3    9.30    1.60
   4   1   3    7.50    1.20
   4   1   3    9.90    1.40
   4   1   3    8.90    1.70
   4   1   3    7.60    1.10
  -4   1  -3    8.60    1.30
   4  -1   3    6.10    1.00
  -4  -1  -3    9.30    1.50
  -4  -1  -3   14.00    2.00
   4  -1   3    6.50    1.30
  -4  -1  -3   10.70    1.60
   4  -1   3    7.10    1.10
   4  -1   3    8.90    1.30
  -4  -1  -3    5.60    1.20
  -4   1  -4  416.56   14.40
  -4   1  -4  401.56   14.00
  -4   1  -4  444.86   14.10
   4   1   4  419.16   13.40
  -4   1  -4  431.26   14.50
   4   1   4  410.46   13.10
   4   1   4  415.76   14.40
   4   1   4  418.76   13.40
  -4   1  -4  397.56   14.00
  -4   1  -4  425.56   14.70
   4  -1   4  420.86   13.30
   4  -1   4  413.26   13.50
   4  -1   4  429.56   14.50
  -4  -1  -4  425.76   14.50
   4  -1   4  373.36   15.90
   4  -1   4  421.76   13.60
  -4  -1  -4  424.36   13.70
  -4  -1  -4  419.16   14.70
   4  -1   4  425.46   14.10
  -4  -1  -4  426.16   14.10
  -4  -1  -4  401.66   13.70
  -4  -1  -4  434.06   14.20
   4   1   5    1.10    0.70
  -4   1  -5   -0.40    0.90
   4   1   5    0.40    0.80
   4   1   5    1.30    1.00
  -4   1  -5    0.50    1.10
  -4   1  -5    0.20    1.10
  -4   1  -5    0.30    0.90
  -4   1  -5   -0.70    0.70
   4   1   5   -0.20    0.50
   4   1   5   -0.60    1.10
   4   1   5   -0.80    0.60
  -4   1  -5    0.30    0.80
  -4   1  -5    0.40    0.90
   4  -1   5    0.50    1.00
  -4  -1  -5   -0.10    0.70
  -4  -1  -5   -0.80    0.80
  -4  -1  -5    1.10    1.00
   4  -1   5   -0.70    0.60
  -4  -1  -5    0.90    1.00
   4  -1   5   -1.20    0.80
   4  -1   5    0.00    0.60
   4  -1   5   -0.10    1.00
  -4  -1  -5   -0.70    0.70
   4  -1   5   -0.90    0.60
  -4  -1  -5    0.80    1.10
  -4   1  -6  162.28    7.50
  -4   1  -6  141.19    7.90
  -4   1  -6  149.19    7.80
  -4   1  -6  143.09    7.70
   4   1   6  137.29    7.50
  -4   1  -6  144.89    8.00
   4   1   6  158.78    7.10
   4   1   6  138.29    8.90
  -4   1  -6  136.29    7.00
   4   1   6  146.69    6.40
  -4   1  -6  156.38    7.50
   4   1   6  140.19    6.50
  -4   1  -6  148.09    9.20
  -4   1  -6  138.79    8.10
  -4  -1  -6  152.58    7.50
  -4  -1  -6  139.39    8.20
  -4  -1  -6  146.99    7.70
  -4  -1  -6  136.39    7.50
  -4  -1  -6  142.29    6.90
  -4  -1  -6  155.78    7.20
   4  -1   6  144.39    7.60
   4  -1   6  152.58    6.60
   4  -1   6  142.59    9.50
  -4  -1  -6  145.19    6.60
   4  -1   6  132.89    8.20
  -4  -1  -6  139.29    8.00
  -4  -1  -6  142.09    6.70
   4  -1   6  143.69    6.90
  -4  -1  -6  142.29    7.10
   4   1   7   -0.90    2.10
  -4   1  -7   -0.80    2.50
  -4   1  -7    0.60    1.60
   4   1   7    1.60    1.50
  -4   1  -7    1.00    1.20
   4   1   7    4.90    4.50
  -4   1  -7   -1.60    2.80
  -4   1  -7    2.70    1.90
   4   1   7    0.60    1.30
  -4   1  -7    0.10    1.30
  -4   1  -7    0.30    2.00
   4   1   7    1.80    1.30
  -4   1  -7    2.30    1.60
  -4   1  -7    0.40    1.70
  -4  -1  -7   -0.50    2.30
  -4  -1  -7    1.10    1.30
  -4  -1  -7    0.10    1.80
  -4  -1  -7   -0.80    1.30
   4  -1   7    2.80    5.40
  -4  -1  -7    1.60    1.10
  -4  -1  -7   -0.40    1.60
   4  -1   7    0.40    1.20
   4  -1   7   -1.90    2.40
   4  -1   7    0.90    1.40
   4   1   8   20.20    2.80
   4   1   8   17.90    3.70
  -4   1  -8   15.90    2.80
  -4   1  -8   14.50    2.90
   4   1   8   34.30    7.40
  -4   1  -8   23.10    3.70
  -4   1  -8    9.60    2.90
  -4   1  -8   18.40    3.20
  -4   1  -8   14.40    4.00
   4   1   8   13.60    2.90
  -4   1  -8   18.40    2.30
  -4   1  -8   15.70    2.60
  -4  -1  -8   14.60    3.20
   4  -1   8   15.70    3.40
  -4  -1  -8   18.50    2.50
   4  -1   8   16.50    2.50
  -4  -1  -8   17.00    3.40
   4  -1   8   17.00    2.90
  -4  -1  -8   18.30    3.00
   4  -1   8    3.10    3.60
  -4  -1  -8   13.80    2.50
   4   1   9   52.09    4.70
   4   1   9   60.89    5.80
  -4   1  -9   52.79    3.30
  -4   1  -9   49.99    6.90
  -4   1  -9   54.49    4.20
  -4   1  -9   67.09    6.60
   4   1   9   59.19    4.40
   4  -1   9   58.39    4.20
  -4  -1  -9   54.09    4.40
   4  -1   9   51.59    4.50
  -4  -1  -9   68.99    5.70
  -4  -1  -9   51.69    3.40
   4  -1   9   56.29    5.80
   4   1  10    5.10    1.50
   4   1  10    2.30    3.40
  -4   1 -10    1.10    1.20
  -4   1 -10    1.60    4.00
  -4   1 -10    1.80    0.70
   4  -1  10    0.50    1.20
   4  -1  10    7.70    3.30
  -4  -1 -10    1.60    0.80
   4   2 -12    0.20    1.80
   4   2 -12    0.10    1.20
  -4   2  12   -0.50    3.70
   4  -2 -12    4.70    4.20
  -4  -2  12    2.90    1.70
   4  -2 -12    3.80    1.60
  -4  -2  12    4.30    4.00
   4   2 -11    2.00    1.70
   4   2 -11    0.60    1.40
   4   2 -11    0.60    1.90
  -4   2  11    1.20    1.90
   4   2 -11    0.00    1.70
   4   2 -11    2.30    3.60
   4  -2 -11    2.10    4.70
   4  -2 -11    1.10    2.10
  -4  -2  11    1.10    1.60
  -4  -2  11    4.20    2.00
  -4   2  10   32.40    5.80
   4   2 -10   39.80    5.20
   4   2 -10   37.30    6.00
   4   2 -10   31.10    5.00
   4   2 -10   42.80    4.70
   4   2 -10   24.50    4.90
  -4   2  10   33.50    4.10
   4  -2 -10   40.30    4.00
  -4  -2  10   38.20    3.80
  -4  -2  10   35.10    4.10
   4  -2 -10   39.50    6.60
  -4  -2  10   35.60    3.50
  -4  -2  10   41.90    4.60
  -4   2   9   45.00    4.30
   4   2  -9   46.10    5.30
  -4   2   9   44.50    4.10
   4   2  -9   46.40    5.00
   4   2  -9   40.70    5.00
  -4   2   9   42.90    5.40
   4   2  -9   38.30    4.80
   4   2  -9   37.40    5.30
   4   2  -9   37.90    6.20
  -4  -2   9   36.80    4.30
   4  -2  -9   46.40    7.30
  -4  -2   9   37.60    3.20
  -4  -2   9   40.80    3.80
   4  -2  -9   38.00    3.90
  -4  -2   9   47.80    5.50
  -4  -2   9   41.90    3.60
  -4   2   8    5.00    2.10
  -4   2   8    4.30    1.80
  -4   2   8    6.90    1.70
   4   2  -8    5.90    2.50
   4   2  -8    5.80    1.90
   4   2  -8    2.70    2.40
   4   2  -8    4.70    2.50
   4   2  -8    4.20    1.70
   4   2  -8    8.10    3.20
   4   2  -8    8.80    4.70
  -4   2   8    4.50    2.30
  -4   2   8    3.30    2.60
   4  -2  -8    4.50    2.70
  -4  -2   8    6.00    2.50
  -4  -2   8    3.60    1.50
  -4  -2   8    5.90    1.80
  -4  -2   8    6.50    1.80
   4  -2  -8    3.90    1.90
  -4  -2   8    4.90    1.40
   4  -2  -8    8.20    5.50
  -4  -2   8    4.70    1.40
   4  -2  -8    4.10    2.50
   4   2  -7  210.88    9.40
   4   2  -7  228.48   14.50
   4   2  -7  234.18   13.50
  -4   2   7  202.68    9.90
   4   2  -7  210.08    8.80
   4   2  -7  201.48   10.00
  -4   2   7  210.58    7.90
   4   2  -7  214.68   12.60
  -4   2   7  178.48   10.70
  -4   2   7  180.28    9.40
   4  -2  -7  215.48    9.80
  -4  -2   7  208.38   10.00
   4  -2  -7  215.28   12.30
   4  -2  -7  209.88   10.10
  -4  -2   7  196.48   10.70
  -4  -2   7  214.08    8.80
  -4  -2   7  224.88   11.70
   4   2  -6  331.57   11.40
   4   2  -6  298.97   12.40
  -4   2   6  307.07   10.70
  -4   2   6  322.37   11.00
   4   2  -6  314.67   11.90
   4   2  -6  321.17   12.00
  -4   2   6  319.57   14.20
   4   2  -6  325.57   10.60
   4   2  -6  307.47   11.30
   4   2  -6  298.27   12.50
   4   2  -6  324.67   12.60
  -4   2   6  316.17   11.00
   4   2  -6  317.97   10.80
  -4   2   6  305.37   10.50
  -4  -2   6  316.67   11.30
  -4  -2   6  312.37   10.50
  -4  -2   6  309.67   11.10
  -4  -2   6  289.87   10.80
   4  -2  -6  326.87   11.10
  -4  -2   6  304.87   10.60
   4  -2  -6  333.97   12.50
  -4  -2   6  314.67   13.60
   4  -2  -6  308.97   11.80
   4   2  -5  996.20   30.40
  -4   2   5  996.20   29.20
   4   2  -5  945.21   33.20
   4   2  -5 1008.20   29.30
   4   2  -5 1024.70   29.40
   4   2  -5  977.50   30.00
   4   2  -5 1021.60   29.30
   4   2  -5 1000.10   30.70
  -4   2   5 1024.60   32.40
   4   2  -5 1031.30   28.70
  -4   2   5 1001.20   29.10
   4   2  -5  987.90   30.20
   4   2  -5  992.20   28.80
  -4  -2   5  949.40   30.50
   4  -2  -5 1010.80   30.60
  -4  -2   5 1042.60   29.70
  -4  -2   5  959.70   28.90
   4  -2  -5  996.30   28.90
   4  -2  -5  963.70   29.40
   4  -2  -5 1008.70   29.90
   4  -2  -5  984.00   30.90
   4  -2  -5  980.70   31.10
  -4  -2   5 1019.80   31.60
   4  -2  -5 1038.10   29.30
  -4  -2   5 1020.50   28.60
  -4  -2   5 1013.70   29.30
   4  -2  -5 1013.70   30.10
   4   2  -4  471.45   14.30
   4   2  -4  463.35   15.00
  -4   2   4  458.25   14.50
   4   2  -4  467.25   14.40
  -4   2   4  454.55   14.30
   4   2  -4  459.85   15.40
   4   2  -4  471.15   14.90
  -4   2   4  452.05   16.60
   4   2  -4  479.55   14.90
   4   2  -4  458.25   13.90
   4   2  -4  449.06   14.10
  -4  -2   4  467.45   16.20
   4  -2  -4  459.65   15.60
  -4  -2   4  448.06   13.90
   4  -2  -4  480.05   14.90
   4  -2  -4  461.35   14.50
   4  -2  -4  467.15   14.80
   4  -2  -4  485.45   16.00
  -4  -2   4  470.15   14.80
   4   2  -3   83.29    3.40
  -4   2   3   86.09    5.10
   4   2  -3   79.99    3.10
   4   2  -3   83.89    3.60
   4   2  -3   85.79    3.90
   4   2  -3   79.99    3.70
   4   2  -3   85.09    3.80
   4   2  -3   86.99    3.40
  -4   2   3   85.09    3.70
  -4   2   3   84.59    4.20
  -4  -2   3   87.99    3.70
  -4  -2   3   88.99    4.50
  -4  -2   3   85.89    3.90
  -4  -2   3   87.29    3.90
   4  -2  -3   80.59    4.30
  -4  -2   3   84.49    3.80
   4  -2  -3   88.09    4.50
   4  -2  -3   90.39    3.80
   4  -2  -3   82.19    3.30
   4  -2  -3   88.89    3.90
   4  -2  -3   70.99    5.20
  -4   2   2 2085.39   58.39
  -4  -2   2 2130.49   56.99
  -4  -2   2 1981.30   56.19
   4  -2  -2 2023.10   56.09
   4   2  -1  260.97    7.60
   4   2  -1  277.97    7.90
   4   2  -1  271.67    8.00
   4   2  -1  255.97    8.20
  -4   2   1  237.58    9.50
   4   2  -1  253.37    7.40
  -4  -2   1  259.57    8.50
   4  -2  -1  255.97    8.20
  -4  -2   1  248.78    8.40
   4  -2  -1  267.07    8.90
   4  -2  -1  260.97    8.30
  -4  -2   1  259.47    8.80
   4  -2  -1  256.87    8.30
   4  -2  -1  260.67    9.00
  -4   2   0 3421.06   91.69
  -4   2   0 3276.67   89.69
   4  -2   0 3100.09   89.09
   4   2   1    5.80    0.90
  -4   2  -1    4.40    1.10
   4   2   1    4.10    0.60
  -4   2  -1    5.30    1.20
   4  -2   1    6.60    1.60
  -4  -2  -1    4.40    1.00
  -4  -2  -1    7.30    1.80
   4  -2   1    6.30    1.10
  -4  -2  -1    5.60    1.20
  -4  -2  -1    4.20    1.00
   4   2   2   26.90    1.70
   4   2   2   33.30    1.80
  -4   2  -2   30.80    2.20
   4   2   2   28.70    1.50
  -4   2  -2   24.60    1.80
   4  -2   2   27.40    2.10
   4  -2   2   28.80    2.00
  -4  -2  -2   29.90    2.60
  -4  -2  -2   23.50    2.10
  -4   2  -3  494.65   16.50
  -4   2  -3  512.55   16.40
  -4   2  -3  510.65   15.90
   4   2   3  513.85   15.20
  -4   2  -3  502.15   16.70
  -4   2  -3  514.65   16.00
   4   2   3  502.55   15.50
   4   2   3  529.25   15.40
   4  -2   3  519.85   15.70
   4  -2   3  528.55   16.20
  -4  -2  -3  512.75   17.00
  -4  -2  -3  498.45   16.10
  -4  -2  -3  529.45   16.50
   4  -2   3  485.45   15.50
  -4  -2  -3  499.75   15.90
   4  -2   3  515.95   16.20
   4  -2   3  510.55   16.10
  -4  -2  -3  518.25   16.40
  -4  -2  -3  513.95   16.00
   4   2   4  352.76   11.50
  -4   2  -4  357.26   12.10
   4   2   4  341.97   11.60
   4   2   4  368.26   13.00
   4   2   4  341.97   11.20
  -4   2  -4  349.96   12.50
  -4   2  -4  341.17   12.90
   4   2   4  356.56   11.80
  -4   2  -4  354.86   12.90
  -4   2  -4  350.96   13.00
  -4   2  -4  365.36   12.40
   4  -2   4  358.16   11.90
  -4  -2  -4  350.26   12.60
   4  -2   4  368.46   12.30
  -4  -2  -4  351.16   13.20
   4  -2   4  370.86   12.70
  -4  -2  -4  350.46   12.10
   4  -2   4  368.56   14.50
   4  -2   4  352.06   11.70
  -4  -2  -4  366.66   12.20
  -4  -2  -4  343.57   12.10
   4  -2   4  349.87   12.30
  -4  -2  -4  358.66   12.60
  -4   2  -5   38.00    5.10
  -4   2  -5   34.40    4.20
  -4   2  -5   35.10    3.40
   4   2   5   37.40    6.60
   4   2   5   37.00    3.40
  -4   2  -5   30.30    3.60
   4   2   5   35.40    2.80
   4   2   5   34.40    2.60
   4   2   5   34.70    3.00
   4   2   5   44.40    3.90
  -4   2  -5   32.60    3.70
  -4   2  -5   38.40    3.90
   4   2   5   33.80    2.50
  -4   2  -5   35.00    5.70
  -4  -2  -5   34.80    3.30
  -4  -2  -5   42.20    3.90
   4  -2   5   38.00    3.10
  -4  -2  -5   38.70    3.10
   4  -2   5   33.50    2.80
   4  -2   5   34.70    2.70
   4  -2   5   46.40    6.80
  -4  -2  -5   37.90    3.40
  -4  -2  -5   33.80    4.60
  -4  -2  -5   40.90    3.00
  -4  -2  -5   33.40    3.50
   4  -2   5   35.70    3.20
  -4  -2  -5   40.30    4.40
  -4  -2  -5   35.20    3.70
  -4  -2  -5   38.70    3.30
  -4   2  -6  187.08    8.70
   4   2   6  179.28   10.80
   4   2   6  187.78    8.80
  -4   2  -6  175.58   10.40
  -4   2  -6  193.68    9.20
  -4   2  -6  177.18    9.40
  -4   2  -6  180.98    9.20
   4   2   6  180.08    8.10
   4   2   6  179.18    7.80
   4   2   6  192.08    7.60
  -4   2  -6  194.58    9.30
  -4   2  -6  171.88    8.10
  -4   2  -6  193.88    9.80
   4   2   6  190.58    9.10
  -4   2  -6  189.08    8.70
  -4  -2  -6  189.88    8.20
   4  -2   6  184.08    8.70
  -4  -2  -6  154.08    9.20
   4  -2   6  191.38    8.10
  -4  -2  -6  175.78    8.40
  -4  -2  -6  183.18    8.50
  -4  -2  -6  173.98    7.80
  -4  -2  -6  187.98    9.60
  -4  -2  -6  178.18    9.00
  -4  -2  -6  173.48    9.20
   4  -2   6  177.28    9.30
   4  -2   6  175.58    9.20
  -4  -2  -6  189.18    8.70
  -4  -2  -6  195.68    8.10
   4  -2   6  177.78   10.60
  -4  -2  -6  178.68    8.70
  -4  -2  -6  183.48    8.40
  -4   2  -7   80.99    6.10
   4   2   7   83.59    7.00
  -4   2  -7   87.79    4.70
   4   2   7   81.79    6.00
  -4   2  -7   83.99    6.50
  -4   2  -7   89.79    7.50
   4   2   7   88.39    5.70
   4   2   7   82.29    7.80
   4   2   7   81.19    4.70
   4   2   7   78.39    5.20
  -4   2  -7   77.39    5.80
  -4   2  -7   76.99    6.50
  -4   2  -7   87.99    5.80
  -4   2  -7   79.69    5.30
   4  -2   7   87.49   10.10
   4  -2   7   77.09    5.90
  -4  -2  -7   86.79    5.50
  -4  -2  -7   79.69    5.80
  -4  -2  -7   76.49    8.40
   4  -2   7   84.29    5.10
  -4  -2  -7   79.59    4.90
   4  -2   7   87.79    6.50
  -4  -2  -7   80.59    5.40
  -4  -2  -7   77.19    6.10
   4  -2   7   76.99    5.90
  -4  -2  -7   90.49    5.70
  -4  -2  -7   84.69    5.20
  -4  -2  -7   79.39    6.30
  -4   2  -8    1.70    2.00
  -4   2  -8    4.30    3.20
   4   2   8    2.60    1.50
  -4   2  -8    4.10    2.10
  -4   2  -8    4.00    1.80
   4   2   8    2.10    2.00
  -4   2  -8    3.30    3.80
  -4   2  -8    4.40    2.80
  -4   2  -8    3.10    1.30
   4  -2   8    4.60    1.60
   4  -2   8   -0.30    3.40
  -4  -2  -8    2.40    1.70
   4  -2   8    1.80    2.50
  -4  -2  -8    0.90    3.30
  -4  -2  -8    3.40    1.60
   4  -2   8    2.40    1.60
  -4   2  -9   35.10    6.20
   4   2   9   25.40    3.20
   4   2   9   18.10    3.10
  -4   2  -9   20.30    2.20
  -4   2  -9   23.70    4.00
  -4   2  -9   23.00    3.70
  -4   2  -9   22.10    3.20
   4   2   9   22.10    3.30
   4   2   9   31.10    4.60
  -4  -2  -9   22.40    2.40
   4  -2   9   19.30    2.90
   4  -2   9   26.60    3.20
   4  -2   9   24.70    3.90
  -4  -2  -9   25.80    4.10
  -4  -2  -9   23.50    3.30
  -4  -2  -9   25.80    3.20
   4   2  10   13.20    2.20
  -4   2 -10    3.00    1.70
   4   2  10   12.70    4.10
  -4  -2 -10    6.50    1.10
  -4  -2 -10    8.30    1.90
   4  -2  10    4.60    1.80
   4   3 -11   -3.50    3.10
   4   3 -11    0.70    1.40
   4   3 -11    1.50    1.50
   4   3 -11    1.90    2.00
  -4   3  11   -0.20    1.50
  -4  -3  11   -1.60    1.90
  -4  -3  11   -1.90    0.90
   4  -3 -11    0.90    1.20
  -4  -3  11   -0.50    1.60
   4   3 -10    4.50    2.20
  -4   3  10    3.90    2.00
   4   3 -10    4.70    2.50
   4   3 -10    3.40    1.90
   4   3 -10    2.80    3.00
   4   3 -10    3.90    1.90
  -4   3  10    4.30    1.70
  -4  -3  10    5.60    1.70
   4  -3 -10    5.50    3.90
  -4  -3  10    4.30    1.40
  -4  -3  10    5.50    2.50
  -4  -3  10    5.50    1.30
  -4  -3  10    4.80    1.70
   4  -3 -10    4.10    1.70
   4   3  -9   27.70    4.20
  -4   3   9   25.80    3.70
   4   3  -9   22.10    3.60
   4   3  -9   19.00    3.30
   4   3  -9   20.40    4.40
  -4   3   9   26.10    3.40
   4   3  -9   27.70    4.40
   4   3  -9   33.60    4.40
  -4  -3   9   26.10    2.90
  -4  -3   9   27.40    3.20
   4  -3  -9   17.90    2.80
  -4  -3   9   26.50    3.40
  -4  -3   9   28.40    4.30
  -4  -3   9   26.60    3.60
   4  -3  -9   24.40    5.70
   4   3  -8  530.35   25.40
   4   3  -8  618.44   21.00
  -4   3   8  612.34   21.50
  -4   3   8  604.24   21.00
   4   3  -8  635.04   21.80
   4   3  -8  616.14   22.20
   4   3  -8  636.54   22.00
   4   3  -8  601.94   21.30
   4   3  -8  617.84   22.50
  -4   3   8  537.45   20.70
  -4  -3   8  656.73   24.10
   4  -3  -8  601.84   24.90
   4  -3  -8  600.04   20.80
  -4  -3   8  616.64   20.60
  -4  -3   8  638.54   19.90
  -4  -3   8  616.14   20.90
  -4  -3   8  629.34   20.50
   4   3  -7   10.30    2.70
   4   3  -7   11.60    2.60
   4   3  -7    7.30    1.80
   4   3  -7    6.60    3.10
   4   3  -7   10.60    2.80
  -4   3   7    8.40    1.70
  -4   3   7    6.40    2.10
  -4   3   7   11.40    2.40
   4   3  -7    7.80    2.90
  -4   3   7    9.40    1.70
  -4  -3   7    8.50    2.40
  -4  -3   7    8.50    1.90
  -4  -3   7   11.20    2.10
  -4  -3   7    8.40    1.60
  -4  -3   7    6.80    2.30
  -4  -3   7    9.00    1.90
  -4  -3   7   11.30    2.20
   4  -3  -7   -3.90    6.00
   4  -3  -7    4.70    2.10
  -4  -3   7   10.40    3.00
   4   3  -6  806.52   25.00
   4   3  -6  827.62   24.00
   4   3  -6  777.72   25.10
   4   3  -6  793.02   25.70
   4   3  -6  800.62   23.80
  -4   3   6  811.32   24.60
  -4   3   6  799.02   24.20
   4   3  -6  798.62   25.70
  -4  -3   6  787.42   24.60
  -4  -3   6  771.12   24.00
  -4  -3   6  762.62   24.70
   4  -3  -6  822.12   24.80
   4   3  -5  386.76   12.40
   4   3  -5  388.66   13.00
   4   3  -5  383.66   14.00
  -4   3   5  366.56   16.00
   4   3  -5  391.96   13.20
   4   3  -5  397.76   13.00
   4   3  -5  376.36   13.80
   4   3  -5  393.36   13.80
  -4   3   5  394.96   12.90
  -4   3   5  378.76   12.70
  -4   3   5  385.96   13.00
   4   3  -5  390.76   12.30
   4   3  -5  394.06   14.30
  -4  -3   5  399.96   13.10
  -4  -3   5  376.16   12.50
  -4  -3   5  394.46   15.20
  -4  -3   5  340.37   12.70
  -4  -3   5  388.16   12.10
  -4  -3   5  395.56   13.30
   4  -3  -5  395.26   13.00
   4   3  -4    6.60    1.20
  -4   3   4    6.50    1.30
   4   3  -4    7.00    1.40
   4   3  -4    6.40    2.60
   4   3  -4    8.30    1.30
   4   3  -4    5.00    1.20
   4   3  -4    4.80    0.90
   4   3  -4    6.10    1.40
   4   3  -4    5.90    1.40
  -4   3   4    5.20    1.30
   4   3  -4    7.70    1.40
  -4   3   4    7.00    1.60
  -4   3   4    4.40    2.20
   4  -3  -4    8.60    1.80
  -4  -3   4    9.90    1.30
   4  -3  -4    9.70    1.30
   4  -3  -4    8.10    1.50
   4  -3  -4    8.50    1.50
   4  -3  -4    6.80    1.60
  -4  -3   4    6.80    1.30
  -4  -3   4    8.20    2.10
   4  -3  -4    7.70    1.40
  -4  -3   4    5.30    1.20
   4  -3  -4    8.40    1.90
  -4  -3   4    7.10    1.20
   4   3  -3 1780.72   49.10
   4   3  -3 1776.52   48.20
   4   3  -3 1773.72   49.00
   4   3  -3 1739.73   48.90
   4   3  -3 1732.83   48.50
  -4   3   3 1636.94   51.39
  -4   3   3 1705.23   48.70
   4  -3  -3 1763.62   50.29
   4  -3  -3 1613.94   48.50
  -4  -3   3 1780.12   48.90
  -4  -3   3 1773.12   48.90
   4  -3  -3 1720.63   49.00
  -4  -3   3 1745.63   48.80
   4  -3  -3 1724.33   48.60
  -4  -3   3 1667.93   52.49
  -4  -3   3 1705.23   47.90
   4  -3  -3 1764.42   49.10
   4  -3  -3 1763.32   49.99
  -4   3   2  153.08    6.50
   4   3  -2  177.48    5.90
  -4   3   2  186.28    8.40
   4   3  -2  171.58    6.40
   4   3  -2  165.18    5.70
   4   3  -2  163.38    6.30
   4   3  -2  174.68    6.10
   4   3  -2  170.88    5.50
   4   3  -2  170.58    6.40
   4  -3  -2  169.98    6.50
  -4  -3   2  172.38    6.50
   4  -3  -2  164.58    7.30
   4  -3  -2  167.28    6.40
  -4  -3   2  173.78    6.30
   4  -3  -2  163.68    6.40
   4  -3  -2  171.68    6.30
   4  -3  -2  174.68    7.20
  -4   3   1  703.73   23.70
   4   3  -1  718.43   21.30
   4   3  -1  738.43   20.80
   4   3  -1  762.92   21.50
   4   3  -1  690.23   20.70
   4   3  -1  754.62   20.90
   4   3  -1  765.02   21.50
  -4  -3   1  749.23   22.10
  -4  -3   1  741.53   21.70
   4  -3  -1  732.73   21.90
   4  -3  -1  738.13   21.80
   4  -3  -1  774.82   23.00
   4  -3  -1  665.23   22.60
  -4  -3   1  736.83   21.60
   4  -3  -1  764.52   22.80
   4   3   0   18.10    1.20
   4   3   0   13.40    1.10
   4   3   0   18.10    1.90
   4   3   0   16.80    1.20
  -4   3   0   11.10    1.70
  -4  -3   0   17.30    1.50
   4  -3   0   14.40    1.50
   4  -3   0   16.30    1.80
  -4  -3   0   15.40    1.80
  -4  -3   0   19.70    1.90
  -4  -3   0   12.30    1.40
   4  -3   0   18.40    1.70
  -4  -3   0   22.60    2.10
   4   3   1   20.60    1.30
   4   3   1   23.50    1.50
  -4   3  -1   30.90    2.40
   4   3   1   21.30    2.00
  -4   3  -1   25.80    2.10
   4   3   1   22.50    1.50
  -4  -3  -1   20.00    2.10
   4  -3   1   26.50    2.20
  -4  -3  -1   23.90    1.80
  -4  -3  -1   19.90    1.60
  -4  -3  -1   23.40    2.30
   4  -3   1   22.20    1.90
  -4   3  -2 6130.49  245.08
  -4   3  -3  713.63   22.30
  -4   3  -3  704.83   21.80
   4   3   3  689.23   20.50
   4   3   3  720.93   21.70
  -4   3  -3  675.23   22.20
   4   3   3  720.83   20.80
  -4  -3  -3  706.13   22.50
   4  -3   3  626.64   21.40
  -4  -3  -3  724.33   21.30
  -4  -3  -3  709.43   21.70
  -4  -3  -3  683.83   21.80
   4  -3   3  709.93   21.70
  -4  -3  -3  706.13   21.30
   4  -3   3  703.03   21.10
  -4  -3  -3  680.53   21.20
   4  -3   3  704.23   21.50
   4   3   4   92.39    4.30
   4   3   4   87.99    4.30
   4   3   4   89.49    4.00
  -4   3  -4   90.49    5.10
   4   3   4   86.39    5.20
  -4   3  -4   90.79    4.70
  -4   3  -4   90.99    5.40
   4   3   4   89.09    4.50
  -4  -3  -4   84.19    4.60
  -4  -3  -4   85.89    5.00
   4  -3   4   93.89    4.50
  -4  -3  -4   87.39    4.70
  -4  -3  -4   84.79    5.50
   4  -3   4   86.39    4.50
  -4  -3  -4   90.29    4.60
  -4  -3  -4   89.99    5.00
  -4   3  -5   25.80    5.30
  -4   3  -5   23.50    3.40
   4   3   5   25.50    2.20
  -4   3  -5   30.40    3.70
  -4   3  -5   18.90    4.40
  -4   3  -5   23.00    3.00
  -4   3  -5   20.60    3.10
  -4   3  -5   30.20    4.10
   4   3   5   20.80    2.50
   4   3   5   25.30    3.40
   4   3   5   23.70    3.00
   4   3   5   27.60    2.40
  -4  -3  -5   32.00    4.10
  -4  -3  -5   23.70    3.20
  -4  -3  -5   24.70    4.10
  -4  -3  -5   24.30    2.90
  -4  -3  -5   21.10    2.90
  -4  -3  -5   26.10    3.60
  -4  -3  -5   19.20    2.70
  -4  -3  -5   35.40    5.70
   4  -3   5   26.30    3.50
   4  -3   5   24.90    2.70
  -4  -3  -5   25.70    3.00
   4  -3   5   33.60    4.10
  -4  -3  -5   27.40    3.40
   4  -3   5   41.30    8.40
  -4  -3  -5   26.00    4.20
  -4  -3  -5   30.00    3.90
  -4  -3  -5   27.00    3.00
   4   3   6   14.70    4.30
   4   3   6   13.30    2.60
  -4   3  -6   13.20    2.80
  -4   3  -6   14.90    3.90
  -4   3  -6   13.10    2.70
  -4   3  -6   14.10    2.90
   4   3   6   11.10    2.60
  -4   3  -6   16.70    2.90
   4   3   6   14.20    2.10
   4   3   6   11.10    2.10
   4   3   6    8.00    2.10
  -4   3  -6   10.10    2.20
  -4   3  -6   15.60    3.20
  -4   3  -6   13.50    2.10
  -4  -3  -6   13.10    2.20
   4  -3   6    8.30    1.80
  -4  -3  -6    9.90    2.10
  -4  -3  -6   10.90    2.30
   4  -3   6   22.90    6.50
   4  -3   6   16.30    3.10
  -4  -3  -6   13.30    2.40
  -4  -3  -6   11.10    2.50
  -4  -3  -6   10.70    2.30
  -4  -3  -6    9.90    2.50
   4  -3   6   13.90    3.10
  -4  -3  -6    8.40    2.80
  -4  -3  -6   11.40    2.40
  -4  -3  -6   11.50    2.20
  -4  -3  -6    8.50    1.70
   4  -3   6    9.60    2.10
  -4   3  -7    8.10    2.60
   4   3   7   18.80    3.30
   4   3   7    9.00    2.10
  -4   3  -7   12.80    2.70
  -4   3  -7   15.50    3.20
  -4   3  -7   10.60    3.60
  -4   3  -7   15.10    2.10
  -4   3  -7   12.60    3.10
  -4   3  -7    9.50    2.70
  -4   3  -7   12.80    2.70
   4   3   7   15.60    4.80
   4   3   7    9.90    2.70
  -4  -3  -7   15.20    2.40
   4  -3   7   15.00    3.10
   4  -3   7   14.20    3.30
  -4  -3  -7   12.10    3.00
  -4  -3  -7   10.90    2.30
   4  -3   7   13.00    2.10
  -4  -3  -7   16.70    2.80
   4  -3   7   10.00    2.30
  -4  -3  -7   11.50    2.00
  -4  -3  -7   10.90    2.50
  -4  -3  -7    9.10    2.90
  -4  -3  -7    8.60    2.10
  -4  -3  -7   10.10    2.40
  -4   3  -8    1.80    1.00
  -4   3  -8    2.90    1.90
   4   3   8    4.10    1.70
  -4   3  -8   -0.70    1.60
  -4   3  -8    2.00    1.40
   4   3   8    2.10    1.90
  -4   3  -8    2.30    2.60
   4   3   8    2.50    1.40
  -4   3  -8    1.50    1.50
   4   3   8    1.30    2.30
   4   3   8    1.50    8.00
  -4  -3  -8    1.00    0.90
  -4  -3  -8    1.20    1.70
  -4  -3  -8   -0.60    1.30
   4  -3   8    1.50    1.90
   4  -3   8    0.50    1.60
  -4  -3  -8    2.80    2.20
  -4  -3  -8   -0.10    0.90
  -4  -3  -8    1.60    1.30
   4  -3   8    0.40    1.40
   4  -3   8    1.20    1.20
  -4  -3  -8    0.10    1.30
  -4   3  -9    2.20    1.50
  -4   3  -9    4.20    1.40
   4   3   9    1.80    1.70
   4   3   9    6.80    2.10
  -4   3  -9    5.40    2.40
  -4   3  -9    4.90    2.30
  -4   3  -9    1.50    7.60
  -4  -3  -9    8.40    2.10
   4  -3   9    2.10    1.40
  -4  -3  -9    3.90    1.40
   4  -3   9    0.50    1.60
  -4  -3  -9    5.70    5.30
  -4  -3  -9    2.50    1.70
   4  -3   9    1.80    1.80
  -4  -3  -9    4.20    2.00
   4   3  10    4.60    1.90
  -4   3 -10    3.80    2.10
  -4   3 -10    3.60    1.60
   4   3  10    6.60    4.20
  -4  -3 -10    5.60    1.70
   4  -3  10    6.10    2.70
  -4  -3 -10    3.80    0.80
   4   4 -11   15.20    2.40
  -4   4  11   14.70    2.50
  -4   4  11   11.90    2.80
   4   4 -11   17.40    3.00
   4   4 -11   12.00    2.20
  -4  -4  11   24.30    4.70
   4  -4 -11   17.40    2.40
   4   4 -10   61.59    5.40
  -4   4  10   77.89    5.50
   4   4 -10   66.79    4.90
   4   4 -10   70.79    5.20
   4   4 -10   66.69    5.50
  -4   4  10   80.69    5.20
  -4  -4  10   66.89    4.80
  -4  -4  10   72.69    4.50
  -4  -4  10   66.69    3.60
  -4  -4  10   79.49    6.10
   4  -4 -10   74.19    4.80
  -4   4   9   39.70    5.70
   4   4  -9   47.60    4.60
   4   4  -9   38.90    5.50
   4   4  -9   34.20    6.30
   4   4  -9   43.00    7.40
   4   4  -9   42.20    4.70
   4  -4  -9   36.00    4.50
  -4  -4   9   43.70    3.50
  -4  -4   9   40.30    3.40
  -4  -4   9   43.30    4.00
   4   4  -8   68.39    5.50
  -4   4   8   78.59    5.40
   4   4  -8   79.59    6.20
  -4   4   8   80.39    5.70
   4   4  -8   71.59    6.20
   4   4  -8   76.19    5.80
   4   4  -8   76.09    5.30
  -4  -4   8   68.69    4.90
  -4  -4   8   74.19    5.30
  -4  -4   8   75.29    4.60
  -4  -4   8   76.49    4.90
  -4  -4   8   77.29    5.40
   4  -4  -8   80.69    5.50
  -4  -4   8   74.59    5.80
   4   4  -7   37.00    4.50
  -4   4   7   31.60    4.00
   4   4  -7   32.30    4.20
   4   4  -7   41.00    4.80
   4   4  -7   49.80    5.10
   4   4  -7   34.00    3.90
  -4   4   7   35.00    3.40
  -4   4   7   31.40    3.30
   4   4  -7   34.10    5.00
  -4  -4   7   35.50    3.40
  -4  -4   7   37.80    3.80
   4  -4  -7   39.90    3.90
   4  -4  -7   29.00    4.00
  -4  -4   7   36.30    3.00
  -4  -4   7   38.90    3.40
  -4  -4   7   41.20    3.90
  -4  -4   7   36.90    4.20
   4  -4  -7   41.40    4.30
  -4   4   6   80.29    6.30
  -4   4   6   89.09    5.00
   4   4  -6   79.89    5.40
  -4   4   6  111.39    9.10
  -4   4   6   90.49    5.30
   4   4  -6   92.89    4.70
   4   4  -6   89.59    5.40
   4   4  -6   82.29    9.00
   4   4  -6   90.49    5.80
  -4  -4   6   63.49    9.20
  -4  -4   6   69.09    6.20
   4  -4  -6   88.89    5.60
  -4  -4   6   86.69    4.50
   4  -4  -6   84.79    6.40
   4  -4  -6   81.39    9.00
  -4  -4   6   83.79    4.90
  -4  -4   6  101.49    7.30
   4  -4  -6   79.29    5.60
   4   4  -5    0.40    0.90
  -4   4   5    1.40    1.00
  -4   4   5    1.30    1.00
   4   4  -5   -0.10    0.90
   4   4  -5    0.30    0.60
   4   4  -5    0.20    0.80
   4   4  -5    0.00    0.90
   4   4  -5    1.50    1.10
   4   4  -5    0.90    0.90
   4   4  -5   -0.80    0.90
  -4  -4   5    0.30    0.80
  -4  -4   5   -0.10    0.50
  -4  -4   5   -0.40    0.70
   4  -4  -5    0.90    1.10
   4  -4  -5    1.00    1.10
  -4  -4   5    0.20    0.80
  -4  -4   5    1.10    0.80
   4   4  -4  280.17   10.70
  -4   4   4  304.17   14.70
  -4   4   4  294.57   10.30
   4   4  -4  286.67    9.40
   4   4  -4  275.47   11.00
   4   4  -4  277.97   10.50
   4   4  -4  289.07   10.30
   4   4  -4  268.37   11.00
   4   4  -4  270.07   10.00
   4   4  -4  282.37    9.60
  -4   4   4  276.67   10.30
   4  -4  -4  279.67   12.10
  -4  -4   4  281.07   10.50
  -4  -4   4  280.07   10.30
  -4  -4   4  288.97   12.00
  -4  -4   4  290.77    9.40
   4  -4  -4  292.07   10.00
  -4  -4   4  286.67    9.90
  -4  -4   4  283.87    9.60
   4  -4  -4  286.27   10.40
  -4   4   3  344.17   15.10
   4   4  -3  357.16   12.60
   4   4  -3  351.86   11.70
  -4   4   3  351.66   12.10
   4   4  -3  358.76   12.60
   4   4  -3  356.96   11.20
   4   4  -3  354.76   11.80
   4   4  -3  372.36   12.80
   4   4  -3  356.46   11.90
   4   4  -3  357.76   12.70
  -4  -4   3  343.77   11.80
   4  -4  -3  346.17   11.70
   4  -4  -3  371.56   12.40
  -4  -4   3  358.76   14.50
   4  -4  -3  354.76   12.20
  -4  -4   3  365.76   12.70
  -4  -4   3  354.66   13.50
   4  -4  -3  353.76   12.20
  -4  -4   3  358.76   12.20
   4   4  -2   60.09    3.50
   4   4  -2   52.89    2.50
   4   4  -2   56.09    4.90
   4   4  -2   55.99    3.40
  -4   4   2   75.49   10.40
   4   4  -2   53.69    2.90
   4   4  -2   54.29    2.90
   4   4  -2   57.69    4.90
  -4   4   2   53.09    3.20
  -4  -4   2   50.89    3.20
   4  -4  -2   60.79    3.40
   4  -4  -2   54.19    3.40
   4  -4  -2   55.09    4.10
  -4  -4   2   57.59    3.30
  -4  -4   2   44.30    3.20
   4  -4  -2   56.29    4.20
   4  -4  -2   53.39    3.50
  -4  -4   2   55.19    3.40
  -4  -4   2   53.89    4.60
  -4  -4   2   54.89    2.70
   4  -4  -2   57.49    3.00
   4  -4  -2   55.69    3.50
  -4  -4   2   55.09    4.00
  -4   4   1   31.90    2.30
   4   4  -1   30.50    2.00
   4   4  -1   27.20    1.70
  -4   4   1   28.50    2.30
   4   4  -1   30.50    2.40
   4   4  -1   28.30    2.30
   4   4  -1   29.00    1.90
   4   4  -1   30.80    2.20
   4   4  -1   31.50    2.40
  -4  -4   1   31.80    2.40
   4  -4  -1   26.70    2.40
  -4  -4   1   30.50    2.30
   4  -4  -1   28.70    2.80
   4  -4  -1   29.00    2.20
  -4  -4   1   27.50    1.90
   4  -4  -1   30.90    2.40
  -4  -4   1   29.60    2.50
  -4  -4   1   30.80    2.40
   4  -4  -1   33.60    2.60
   4   4   0   29.60    1.90
   4   4   0   30.20    4.40
  -4   4   0   28.30    2.40
   4   4   0   30.90    1.90
   4   4   0   25.20    2.30
  -4   4   0   25.50    2.40
   4   4   0   29.20    1.70
  -4  -4   0   25.90    2.50
   4  -4   0   24.80    2.30
  -4  -4   0   25.40    2.40
   4  -4   0   28.80    2.10
  -4  -4   0   26.90    2.30
   4  -4   0   30.00    2.00
  -4  -4   0   27.40    2.20
  -4  -4   0   26.70    1.90
   4  -4   0   28.10    2.70
   4  -4   0   30.30    2.60
   4   4   1   21.10    1.60
   4   4   1   24.50    2.50
  -4   4  -1   24.70    2.60
   4   4   1   29.00    3.10
   4   4   1   25.30    1.80
  -4   4  -1   29.70    2.90
   4   4   1   28.80    2.50
  -4   4  -1   26.00    2.40
   4  -4   1   25.70    2.00
  -4  -4  -1   28.20    2.60
  -4  -4  -1   22.70    2.50
  -4  -4  -1   23.70    1.80
   4  -4   1   28.00    2.70
  -4  -4  -1   25.20    2.40
   4  -4   1   27.00    3.00
  -4  -4  -1   22.00    2.30
  -4  -4  -1   25.90    2.10
   4  -4   1   27.50    2.40
   4  -4   1   23.80    2.00
  -4  -4  -1   26.00    2.10
  -4  -4  -1   22.80    2.50
  -4   4  -2   21.80    2.70
  -4   4  -2   25.80    3.50
  -4   4  -2   23.30    2.60
   4   4   2   19.90    1.90
   4   4   2   20.50    1.60
   4   4   2   20.90    1.80
  -4   4  -2   29.70    4.70
   4   4   2   21.10    1.60
   4  -4   2   17.90    2.80
  -4  -4  -2   22.80    2.90
   4  -4   2   17.60    2.00
  -4  -4  -2   20.30    2.20
   4  -4   2   20.00    3.10
  -4  -4  -2   21.10    2.60
   4  -4   2   26.20    2.80
  -4  -4  -2   22.00    2.30
  -4  -4  -2   21.70    2.20
  -4  -4  -2   20.50    2.40
   4  -4   2   19.50    2.50
   4   4   3   21.00    1.70
   4   4   3   21.00    2.30
  -4   4  -3   23.50    2.70
  -4   4  -3   19.60    2.70
  -4   4  -3   21.40    2.70
   4   4   3   19.30    2.10
  -4   4  -3   24.20    2.70
   4   4   3   17.60    1.90
  -4  -4  -3   18.10    2.40
  -4  -4  -3   15.80    2.20
   4  -4   3   19.80    2.60
   4  -4   3   20.00    2.20
  -4  -4  -3   22.50    2.90
  -4  -4  -3   22.60    2.40
  -4  -4  -3   18.90    2.90
  -4  -4  -3   24.50    2.60
   4   4   4   23.10    2.30
  -4   4  -4   25.60    3.30
   4   4   4   24.40    2.70
  -4   4  -4   22.10    3.10
  -4   4  -4   22.20    3.40
  -4   4  -4   22.00    3.00
  -4   4  -4   24.30    3.70
  -4   4  -4   23.70    2.90
   4   4   4   27.20    2.80
  -4  -4  -4   24.60    4.00
  -4  -4  -4   23.40    3.00
  -4  -4  -4   17.00    2.80
  -4  -4  -4   23.50    2.70
  -4  -4  -4   24.30    3.10
  -4  -4  -4   21.60    3.30
  -4  -4  -4   21.70    2.70
  -4  -4  -4   18.30    2.50
  -4  -4  -4   23.90    3.50
  -4  -4  -4   21.60    2.70
   4  -4   4   27.70    3.80
   4   4   5   66.89    4.30
  -4   4  -5   73.09    5.10
  -4   4  -5   69.09    5.20
  -4   4  -5   70.59    5.60
  -4   4  -5   68.79    6.60
   4   4   5   70.79    5.20
   4   4   5   71.29    6.20
  -4   4  -5   62.79    5.30
  -4   4  -5   76.89    5.00
   4   4   5   66.29    3.80
   4   4   5   67.99    4.30
  -4   4  -5   71.89    4.30
   4   4   5   65.89    4.10
  -4  -4  -5   65.59    4.40
  -4  -4  -5   66.29    4.80
  -4  -4  -5   66.09    5.30
  -4  -4  -5   60.89    4.70
  -4  -4  -5   66.89    4.50
  -4  -4  -5   70.19    5.30
  -4  -4  -5   71.69    4.90
  -4  -4  -5   64.49    4.20
   4  -4   5   87.49   11.80
   4  -4   5   70.09    5.40
  -4  -4  -5   64.19    4.80
  -4  -4  -5   67.49    5.50
  -4  -4  -5   53.39    6.60
  -4  -4  -5   75.19    4.70
  -4   4  -6   30.60    3.90
  -4   4  -6   36.60    5.70
   4   4   6   30.10    3.10
  -4   4  -6   32.70    2.80
   4   4   6   37.60    4.00
  -4   4  -6   24.70    4.00
   4   4   6   38.30    4.40
  -4   4  -6   33.60    3.90
  -4   4  -6   34.20    4.00
  -4   4  -6   28.80    4.40
   4   4   6   37.90    5.20
  -4  -4  -6   33.90    4.70
  -4  -4  -6   31.20    3.80
  -4  -4  -6   28.80    3.60
  -4  -4  -6   34.10    3.30
  -4  -4  -6   33.60    4.20
  -4  -4  -6   27.40    4.80
  -4  -4  -6   30.20    3.50
  -4  -4  -6   31.10    3.50
  -4  -4  -6   29.70    3.40
   4  -4   6   29.70    3.90
  -4   4  -7    0.90    0.90
   4   4   7   -0.30    1.00
  -4   4  -7    2.20    1.70
   4   4   7    1.80    3.80
  -4   4  -7    1.10    1.60
   4   4   7   -0.30    1.30
  -4   4  -7    1.60    2.50
   4   4   7    1.40    1.60
  -4   4  -7    1.90    1.70
  -4   4  -7    1.00    1.40
  -4   4  -7    0.00    1.40
  -4  -4  -7    1.40    1.20
  -4  -4  -7    2.20    1.50
  -4  -4  -7    0.90    1.10
  -4  -4  -7    0.80    1.40
  -4  -4  -7    0.60    1.50
  -4  -4  -7    1.80    1.10
  -4  -4  -7    2.60    1.30
  -4  -4  -7    0.40    1.60
  -4  -4  -7    2.50    1.40
   4  -4   7    0.00    1.40
  -4  -4  -7   -0.20    1.50
   4   4   8   67.99    5.50
  -4   4  -8   68.49    3.50
  -4   4  -8   78.59    7.30
  -4   4  -8   68.19    5.00
  -4   4  -8   68.29    5.20
  -4   4  -8   58.29    4.60
   4   4   8   74.59    5.20
   4   4   8   75.89    4.90
  -4   4  -8   70.99    5.90
  -4   4  -8   65.89    5.70
   4   4   8   81.19    6.60
   4  -4   8   59.29    5.80
   4  -4   8   66.29    4.90
  -4  -4  -8   79.09    4.70
  -4  -4  -8   67.19    4.60
  -4  -4  -8   79.09    5.10
  -4  -4  -8   82.79    4.80
  -4  -4  -8   68.49    4.10
  -4  -4  -8   77.09    5.60
  -4  -4  -8   74.09    6.00
   4   4   9   11.80    3.80
  -4   4  -9    1.50    4.90
  -4   4  -9   11.60    2.80
   4   4   9   10.40    2.10
   4   4   9   10.70    3.10
  -4   4  -9    6.60    2.10
   4  -4   9    5.90    1.70
  -4  -4  -9    7.50    1.70
  -4  -4  -9   13.80    4.60
  -4  -4  -9    6.50    1.90
  -4  -4  -9   10.40    2.50
   4  -4   9   18.60    4.30
  -4  -4  -9    7.00    1.30
   4   5 -11    2.10    1.40
   4   5 -11    2.30    1.90
  -4   5  11    2.30    1.50
  -4  -5  11    4.10    3.90
  -4  -5  11    2.50    1.40
   4  -5 -11    1.70    1.30
  -4   5  10  147.39    7.80
  -4   5  10  160.58    7.30
   4   5 -10  125.59    7.40
   4   5 -10  142.39    7.10
   4   5 -10  119.99    7.00
  -4  -5  10  129.99    7.20
  -4  -5  10  125.29    6.50
   4  -5 -10  148.89    6.90
  -4  -5  10  160.98    8.70
   4   5  -9   11.30    2.90
   4   5  -9   12.10    2.50
  -4   5   9   17.30    3.30
  -4  -5   9   12.10    2.50
  -4  -5   9   17.40    3.40
  -4  -5   9   13.90    2.00
   4  -5  -9    8.50    2.20
   4  -5  -9   13.50    2.60
  -4  -5   9   10.60    2.00
  -4   5   8    9.70    2.40
   4   5  -8   12.00    2.80
   4   5  -8    5.50    2.20
   4   5  -8   13.90    3.60
   4  -5  -8   13.50    2.70
  -4  -5   8   11.60    2.60
  -4  -5   8    8.70    1.70
  -4  -5   8   11.90    2.10
   4  -5  -8   11.10    2.10
   4  -5  -8   10.30    2.30
  -4  -5   8   11.10    2.20
  -4  -5   8   11.20    2.80
  -4   5   7  218.68    9.40
   4   5  -7  224.88   10.50
  -4   5   7  218.18   10.40
   4   5  -7  219.18   14.50
   4   5  -7  214.38   11.60
   4   5  -7  221.08   12.00
  -4  -5   7  232.38   11.40
  -4  -5   7  223.58   10.10
   4  -5  -7  225.48   10.20
   4  -5  -7  225.78   10.20
  -4  -5   7  224.28    9.20
   4  -5  -7  224.98    9.30
   4  -5  -7  192.78   11.60
  -4  -5   7  225.28   13.30
  -4  -5   7  226.98    9.10
  -4  -5   7  215.68   10.50
  -4   5   6   28.70    3.80
  -4   5   6   25.40    3.10
  -4   5   6   26.50    2.90
   4   5  -6   26.50    4.40
  -4   5   6   29.80    3.30
   4   5  -6   33.40    4.30
   4   5  -6   27.50    3.80
  -4   5   6   28.20    3.80
   4  -5  -6   20.60    3.40
   4  -5  -6   28.20    3.30
  -4  -5   6   25.80    3.20
  -4  -5   6   23.50    3.70
  -4  -5   6   26.50    3.10
  -4  -5   6   38.30    8.30
  -4  -5   6   27.30    2.90
   4  -5  -6   32.10    3.70
   4  -5  -6   29.20    4.00
   4  -5  -6   27.90    3.90
  -4  -5   6   25.40    3.40
   4   5  -5   86.79    7.10
  -4   5   5   95.89    5.30
   4   5  -5  101.09    4.90
  -4   5   5   87.49    7.50
   4   5  -5   88.59    6.00
   4   5  -5   96.79    5.60
  -4   5   5   91.39    5.10
  -4   5   5  100.29    6.70
   4   5  -5   99.99    5.60
   4   5  -5   88.59    5.80
  -4  -5   5   91.99    7.20
  -4  -5   5  100.19    5.00
  -4  -5   5   93.69    4.50
   4  -5  -5   84.79    4.80
   4  -5  -5   97.39    5.50
  -4  -5   5   94.59    5.20
  -4  -5   5   93.89    4.80
  -4  -5   5   72.79    6.70
   4  -5  -5   87.59    6.20
   4  -5  -5   96.39    5.00
  -4  -5   5   95.49    5.70
  -4  -5   5   83.79    6.00
  -4  -5   5   95.09    5.70
   4  -5  -5   98.89    5.90
  -4  -5   5   91.69    5.30
  -4   5   4   35.60    4.10
   4   5  -4   28.80    2.30
   4   5  -4   35.00    2.90
   4   5  -4   28.50    2.80
  -4   5   4   32.80    3.40
   4   5  -4   25.90    3.40
   4   5  -4   31.90    3.80
   4   5  -4   28.60    3.70
   4   5  -4   32.90    2.90
  -4   5   4   26.90    3.00
  -4   5   4   28.80    3.40
  -4   5   4   26.00    2.80
   4   5  -4   31.60    2.50
   4   5  -4   31.90    3.40
  -4  -5   4   30.00    2.50
   4  -5  -4   29.40    3.00
  -4  -5   4   31.10    2.40
  -4  -5   4   31.50    3.50
  -4  -5   4   27.20    4.00
  -4  -5   4   32.60    2.40
   4  -5  -4   26.10    2.90
   4  -5  -4   29.00    4.30
   4  -5  -4   29.50    3.20
   4  -5  -4   27.60    3.70
  -4  -5   4   25.70    3.30
  -4  -5   4   25.50    2.90
   4   5  -3  214.78    8.40
   4   5  -3  211.68    8.50
   4   5  -3  222.98    8.30
   4   5  -3  212.88    7.80
  -4   5   3  217.68    8.60
   4   5  -3  215.88    9.60
   4   5  -3  211.78    7.70
  -4   5   3  215.18    8.70
   4   5  -3  231.08    9.20
   4   5  -3  216.88    9.40
   4   5  -3  212.78    8.50
  -4  -5   3  221.58    8.30
  -4  -5   3  219.98    7.70
   4  -5  -3  213.08    8.60
  -4  -5   3  225.58    9.00
  -4  -5   3  218.78    8.90
  -4  -5   3  233.88   11.30
   4  -5  -3  217.28    8.70
  -4  -5   3  208.88    7.80
   4  -5  -3  215.08    8.60
  -4  -5   3  211.78    8.70
   4   5  -2   62.99    4.00
   4   5  -2   56.19    4.00
   4   5  -2   60.49    3.20
   4   5  -2   59.39    3.50
   4   5  -2   53.59    3.50
  -4   5   2   60.59    3.70
  -4   5   2   55.69    3.70
   4   5  -2   60.09    3.60
   4   5  -2   60.99    3.60
   4   5  -2   64.19    3.10
   4   5  -2   59.99    4.20
  -4  -5   2   55.19    3.20
   4  -5  -2   62.79    4.10
   4  -5  -2   61.59    3.90
  -4  -5   2   62.69    4.00
  -4  -5   2   59.19    3.50
  -4  -5   2   59.09    3.80
   4  -5  -2   59.49    4.00
  -4  -5   2   63.59    3.20
  -4  -5   2   63.09    3.80
  -4   5   1  280.37   10.30
  -4   5   1  283.57   10.10
   4   5  -1  287.57    9.40
   4   5  -1  284.57    9.60
   4   5  -1  295.97   10.60
   4   5  -1  286.47   10.00
  -4   5   1  273.97   13.60
  -4   5   1  292.07   10.20
   4   5  -1  290.57    9.90
   4   5  -1  289.27   11.10
   4   5  -1  294.27   11.00
   4   5  -1  281.47   10.10
   4   5  -1  285.47   10.10
  -4  -5   1  287.77   10.00
  -4  -5   1  287.87   10.80
   4  -5  -1  294.37   10.80
  -4  -5   1  286.67   10.50
   4  -5  -1  266.87   10.50
   4  -5  -1  292.57   10.30
  -4  -5   1  290.17   10.30
  -4  -5   1  275.57    9.60
  -4  -5   1  291.07   10.60
  -4  -5   1  286.57    9.50
  -4   5   0  157.98    6.60
   4   5   0  162.28    6.00
  -4   5   0  164.98    7.40
   4   5   0  162.98    6.00
   4   5   0  163.68    6.50
  -4   5   0  146.29    9.40
   4   5   0  156.78    6.80
   4   5   0  166.48    7.30
   4   5   0  155.08    6.30
   4   5   0  162.08    6.30
   4   5   0  168.78    7.30
   4   5   0  159.88    6.70
  -4  -5   0  167.58    6.90
   4  -5   0  158.78    7.00
  -4  -5   0  160.08    6.00
   4  -5   0  159.78    6.50
  -4  -5   0  155.08    6.40
  -4  -5   0  159.08    6.80
  -4  -5   0  163.48    7.30
   4  -5   0  161.08    7.10
  -4  -5   0  169.48    7.00
   4  -5   0  133.59    6.90
  -4  -5   0  160.08    6.20
   4   5   1    1.70    1.20
   4   5   1    1.10    1.00
   4   5   1    1.20    0.70
  -4   5  -1    2.70    1.10
   4   5   1   -1.10    0.90
   4   5   1    1.40    1.00
   4   5   1    2.80    1.00
  -4   5  -1    1.70    1.10
   4   5   1    1.90    0.70
   4   5   1    0.70    0.90
  -4  -5  -1    1.10    0.90
   4  -5   1    0.40    1.10
  -4  -5  -1    1.60    0.90
  -4  -5  -1    1.10    0.90
  -4  -5  -1    1.50    1.00
   4  -5   1    0.60    1.10
  -4  -5  -1    1.20    0.80
  -4  -5  -1    2.30    1.20
  -4  -5  -1    1.00    0.80
  -4  -5  -1    0.50    0.90
  -4   5  -2   19.80    2.60
   4   5   2   23.10    2.50
   4   5   2   20.90    2.10
   4   5   2   20.80    2.00
   4   5   2   20.50    2.50
  -4   5  -2   25.70    2.80
  -4   5  -2   18.40    2.40
  -4   5  -2   26.30    3.00
   4   5   2   19.00    2.20
  -4  -5  -2   20.30    2.90
   4  -5   2   15.50    2.50
  -4  -5  -2   20.20    2.20
  -4  -5  -2   21.30    2.50
  -4  -5  -2   23.70    2.90
  -4  -5  -2   21.40    2.60
   4  -5   2   26.70    3.00
  -4  -5  -2   18.80    2.40
  -4  -5  -2   14.50    2.20
  -4   5  -3  121.89    6.30
   4   5   3  124.29    5.40
  -4   5  -3  127.09    6.40
   4   5   3  127.39   10.90
  -4   5  -3   93.79    7.60
   4   5   3  118.79    5.60
  -4   5  -3  124.19    7.50
  -4   5  -3  118.79    5.80
  -4   5  -3  118.39    5.90
  -4   5  -3  117.69    6.10
   4   5   3  124.79    5.20
  -4   5  -3   96.49    7.50
   4   5   3  116.29    5.60
  -4  -5  -3  122.49    5.80
  -4  -5  -3  120.89    6.30
  -4  -5  -3  117.99    5.90
  -4  -5  -3  114.19    6.70
  -4  -5  -3  113.49    6.30
  -4  -5  -3  119.09    6.20
  -4  -5  -3  124.29    6.40
   4  -5   3  117.39    6.00
  -4  -5  -3  116.19    6.20
   4  -5   3  124.39    6.80
  -4  -5  -3  126.19    5.90
  -4  -5  -3  108.79    9.20
  -4   5  -4  309.87   12.20
   4   5   4  310.87   10.80
   4   5   4  311.67   12.70
   4   5   4  291.67   11.50
  -4   5  -4  315.17   12.20
  -4   5  -4  312.07   13.20
  -4   5  -4  309.67   10.70
   4   5   4  306.67   11.40
   4   5   4  301.27   11.10
  -4   5  -4  321.87   12.60
   4   5   4  292.97   13.60
  -4   5  -4  325.47   12.90
   4   5   4  309.87   12.70
  -4   5  -4  298.87   11.50
  -4  -5  -4  299.87   13.00
  -4  -5  -4  308.87   12.40
  -4  -5  -4  304.67   12.30
  -4  -5  -4  326.17   12.10
  -4  -5  -4  317.97   11.80
  -4  -5  -4  308.27   12.70
  -4  -5  -4  322.97   11.50
  -4  -5  -4  301.47   12.00
  -4  -5  -4  308.57   12.10
  -4  -5  -4  314.67   12.10
   4  -5   4  309.57   12.30
  -4  -5  -4  323.17   16.20
  -4  -5  -4  290.67   12.70
  -4  -5  -4  311.37   11.70
   4   5   5    5.80    3.50
   4   5   5    2.80    1.80
  -4   5  -5    4.80    2.30
   4   5   5    2.60    1.30
  -4   5  -5    3.00    1.70
  -4   5  -5    4.10    1.30
  -4   5  -5    0.80    1.30
  -4   5  -5    2.10    1.70
   4   5   5    0.10    1.20
  -4   5  -5    1.50    1.30
  -4  -5  -5    2.60    1.80
   4  -5   5    1.70    1.40
  -4  -5  -5    1.20    1.20
  -4  -5  -5    1.40    1.30
  -4  -5  -5    2.70    1.60
  -4  -5  -5    2.30    1.50
  -4  -5  -5    1.40    1.30
  -4  -5  -5    1.60    1.30
  -4  -5  -5    2.50    1.70
  -4   5  -6    2.10    2.80
   4   5   6    5.70    1.70
  -4   5  -6    1.80    1.60
  -4   5  -6    3.80    1.60
  -4   5  -6    6.00    2.10
  -4   5  -6    6.20    2.30
  -4   5  -6    3.90    1.30
  -4   5  -6    4.40    1.90
   4   5   6    4.40    2.10
   4   5   6    2.80    1.80
   4   5   6    3.00    1.90
   4   5   6    5.10    3.70
  -4  -5  -6    0.60    1.40
  -4  -5  -6    3.50    1.40
  -4  -5  -6    4.70    1.90
   4  -5   6    4.90    1.90
  -4  -5  -6    7.30    2.60
  -4  -5  -6    3.20    1.80
  -4  -5  -6    4.00    1.60
  -4  -5  -6    6.40    2.40
  -4  -5  -6    3.00    1.50
  -4  -5  -6    2.00    1.20
  -4  -5  -6    3.30    1.70
   4   5   7   26.60    3.60
  -4   5  -7   20.40    3.80
   4   5   7   32.20    6.20
  -4   5  -7   18.10    3.40
  -4   5  -7   20.10    3.20
  -4   5  -7   17.80    4.00
  -4   5  -7   21.70    3.20
   4   5   7   17.40    3.30
   4   5   7   18.70    2.70
   4  -5   7   18.20    2.80
  -4  -5  -7   25.10    4.10
  -4  -5  -7   19.90    2.50
  -4  -5  -7   21.80    3.00
  -4  -5  -7   22.80    3.00
  -4  -5  -7   22.30    3.40
  -4  -5  -7   20.30    3.00
  -4  -5  -7   21.80    2.70
  -4  -5  -7   21.70    3.10
  -4   5  -8    4.00    2.90
   4   5   8    5.70    3.30
   4   5   8    2.20    2.50
  -4   5  -8    2.40    4.00
  -4   5  -8    4.10    2.20
  -4   5  -8    5.60    1.90
  -4   5  -8    9.50    3.50
  -4  -5  -8    9.40    3.90
  -4  -5  -8    4.70    1.70
   4  -5   8    4.00    1.90
  -4  -5  -8    3.40    2.10
  -4  -5  -8    2.40    2.90
  -4  -5  -8    5.90    1.50
  -4  -5  -8   11.50    4.40
  -4  -5  -8    2.10    2.20
  -4  -5  -8    3.50    1.50
  -4   5  -9   -1.90    1.40
  -4   5  -9    1.00    1.90
  -4   5  -9    4.30    5.20
  -4   5  -9   -0.30    1.20
   4   5   9    3.00    2.30
   4  -5   9   -0.40    1.40
  -4  -5  -9   -0.40    0.70
  -4  -5  -9    0.60    1.10
   4   6 -10   -1.70    1.50
  -4   6  10    0.80    2.80
  -4  -6  10   13.70    4.30
  -4  -6  10    3.00    1.70
   4  -6 -10    0.50    1.10
   4   6  -9    1.00    1.50
  -4   6   9   -0.10    2.10
   4   6  -9    0.20    1.80
   4  -6  -9    0.60    1.20
   4  -6  -9    0.90    1.20
  -4  -6   9   -0.30    1.30
  -4  -6   9   -0.40    0.90
  -4  -6   9   -0.30    1.10
  -4  -6   9   -0.10    1.20
   4   6  -8    2.90    1.70
   4   6  -8    1.50    2.00
  -4   6   8    1.50    1.50
   4  -6  -8    0.50    1.20
   4  -6  -8    2.20    1.50
  -4  -6   8    1.90    1.10
  -4  -6   8    0.20    1.10
   4  -6  -8    0.30    1.30
  -4  -6   8    0.50    1.20
  -4  -6   8    0.20    1.70
  -4  -6   8    0.00    0.90
  -4   6   7   56.49    5.00
  -4   6   7   60.49    4.50
   4   6  -7   60.19    5.30
   4   6  -7   59.79    4.80
   4   6  -7   57.19    5.80
  -4   6   7   62.09    4.60
  -4  -6   7   58.89    3.90
   4  -6  -7   56.49    4.90
  -4  -6   7   61.99    4.10
  -4  -6   7   62.09    5.00
   4  -6  -7   53.29    4.50
   4  -6  -7   57.29    4.40
   4  -6  -7   46.80    6.10
  -4  -6   7   59.39    5.40
  -4  -6   7   67.49    4.80
  -4   6   6    8.30    1.80
   4   6  -6    5.10    2.30
  -4   6   6    5.00    1.60
   4   6  -6   10.80    2.80
   4   6  -6    6.80    5.60
  -4   6   6    7.10    2.20
  -4   6   6   10.80    2.30
   4   6  -6    9.30    3.10
  -4   6   6    7.20    1.90
   4  -6  -6    9.20    2.30
   4  -6  -6    6.00    1.60
  -4  -6   6    9.40    2.10
  -4  -6   6    6.10    2.40
  -4  -6   6    4.60    1.50
   4  -6  -6    6.40    2.10
  -4  -6   6    3.90    3.00
   4  -6  -6    5.70    2.00
  -4  -6   6    8.50    2.00
   4  -6  -6    9.30    2.70
   4  -6  -6    9.20    2.40
  -4  -6   6    3.10    1.20
  -4   6   5   13.70    2.90
  -4   6   5    9.10    2.00
   4   6  -5    5.20    3.00
  -4   6   5    8.70    2.30
   4   6  -5    9.00    3.30
   4   6  -5    8.50    2.30
  -4   6   5   10.00    1.90
  -4   6   5   10.20    2.20
   4   6  -5    7.10    2.10
   4   6  -5    8.50    5.80
   4   6  -5    8.50    1.70
  -4  -6   5    8.00    2.00
   4  -6  -5    7.10    2.60
   4  -6  -5    5.80    1.90
   4  -6  -5    7.70    1.80
   4  -6  -5    6.30    2.10
  -4  -6   5    7.70    1.60
   4  -6  -5    4.50    2.60
  -4  -6   5    5.90    1.80
   4  -6  -5    9.50    2.60
  -4  -6   5    9.20    3.10
  -4  -6   5    6.80    1.50
  -4  -6   5    7.10    1.50
  -4  -6   5    9.40    2.20
  -4  -6   5   10.30    2.80
  -4  -6   5    6.70    1.70
  -4  -6   5    7.80    1.80
  -4   6   4  105.09    5.90
   4   6  -4  107.09    6.20
   4   6  -4  105.19    5.20
  -4   6   4  103.09    6.50
   4   6  -4  102.39    6.40
   4   6  -4  101.59    9.50
   4   6  -4  109.99    6.20
  -4   6   4  115.89    6.00
  -4   6   4  114.99    6.80
  -4   6   4  109.59    6.00
   4   6  -4  114.39    7.80
   4   6  -4  110.69    5.30
   4  -6  -4  118.69    5.90
   4  -6  -4  116.09    6.60
  -4  -6   4  109.29    8.10
  -4  -6   4  106.09    6.00
  -4  -6   4  116.79    5.40
   4  -6  -4  116.09    6.30
   4  -6  -4  105.59    5.70
  -4  -6   4  109.89    5.50
  -4  -6   4  108.39    5.80
  -4  -6   4  116.19    7.10
   4  -6  -4  116.09    7.40
  -4  -6   4  106.59    5.80
  -4  -6   4  110.09    6.30
  -4  -6   4  109.29    5.10
  -4  -6   4  100.79    6.10
   4   6  -3   77.89    9.70
  -4   6   3   71.99    4.40
   4   6  -3   69.19    4.50
   4   6  -3   73.99    4.70
   4   6  -3   78.39    4.70
  -4   6   3   59.19    4.50
  -4   6   3   72.59    4.60
   4   6  -3   77.59    4.80
   4   6  -3   75.29    4.00
   4   6  -3   73.39    8.10
   4   6  -3   74.49    3.90
   4   6  -3   69.89    4.60
   4   6  -3   58.59    5.20
   4   6  -3   63.59    5.20
  -4   6   3   69.89    5.10
   4   6  -3   65.79    4.80
  -4   6   3   72.89    4.50
  -4  -6   3   73.39    4.00
  -4  -6   3   70.09    4.50
  -4  -6   3   80.79    4.40
   4  -6  -3   82.79    4.90
   4  -6  -3   72.49    4.80
   4  -6  -3   72.39    4.60
   4  -6  -3   75.89    5.60
  -4  -6   3   66.49    3.80
  -4  -6   3   75.99    4.60
  -4  -6   3   67.69    4.60
   4  -6  -3   70.99    4.50
  -4  -6   3   75.49    4.90
  -4  -6   3   68.79    7.10
   4  -6  -3   75.29    5.90
  -4  -6   3   70.79    4.60
   4   6  -2   19.30    2.40
  -4   6   2   20.00    4.10
  -4   6   2   21.90    2.70
   4   6  -2   19.80    2.70
  -4   6   2   23.50    3.30
  -4   6   2   18.40    3.00
   4   6  -2   17.30    2.60
   4   6  -2   22.40    2.90
   4   6  -2   20.20    3.10
  -4   6   2   20.80    3.50
   4   6  -2   18.00    2.00
   4   6  -2   20.10    2.70
   4   6  -2   19.60    2.90
   4   6  -2   21.60    2.70
   4   6  -2   21.10    2.90
  -4  -6   2   16.60    4.00
  -4  -6   2   24.20    3.00
  -4  -6   2   23.40    4.00
   4  -6  -2   17.70    2.60
  -4  -6   2   23.50    3.00
   4  -6  -2   29.10    4.60
   4  -6  -2   15.50    2.60
  -4  -6   2   18.60    2.60
  -4  -6   2   19.30    2.50
  -4  -6   2   21.20    3.40
  -4  -6   2   19.00    2.20
  -4  -6   2   19.30    2.20
  -4  -6   2   21.50    3.50
   4  -6  -2   25.90    3.00
   4  -6  -2   28.30    4.40
   4   6  -1   46.10    4.00
  -4   6   1   48.10    3.60
  -4   6   1   48.20    3.80
  -4   6   1   43.30    3.50
   4   6  -1   48.30    3.80
   4   6  -1   46.30    3.40
   4   6  -1   48.20    4.60
   4   6  -1   45.40    2.90
   4   6  -1   46.90    3.00
   4   6  -1   49.99    3.50
  -4   6   1   46.20    4.10
   4   6  -1   42.80    3.90
   4   6  -1   47.80    3.40
  -4   6   1   37.40    4.00
  -4   6   1   49.10    6.10
   4  -6  -1   49.50    4.90
   4  -6  -1   47.40    3.50
  -4  -6   1   48.10    3.60
  -4  -6   1   43.90    4.50
  -4  -6   1   52.69    5.70
   4  -6  -1   44.10    5.10
   4  -6  -1   48.00    5.10
  -4  -6   1   42.20    3.50
  -4  -6   1   46.70    6.20
  -4  -6   1   42.60    3.10
  -4  -6   1   38.10    3.40
  -4  -6   1   47.40    3.70
  -4  -6   1   45.70    3.50
   4  -6  -1   47.90    4.60
  -4  -6   1   48.50    4.10
  -4   6   0   84.19    4.70
   4   6   0   82.59    5.00
   4   6   0   92.19    5.30
   4   6   0   87.09    4.70
   4   6   0   84.59    5.10
  -4   6   0   78.19    7.30
   4   6   0   82.59    5.50
   4   6   0   84.99    4.50
  -4   6   0   69.79    4.50
  -4   6   0   89.89    5.10
   4   6   0   86.19    4.70
  -4   6   0   82.09    6.50
   4   6   0   90.19    8.80
  -4   6   0   82.59    6.90
   4   6   0   84.19    5.40
   4   6   0   90.39    4.20
   4  -6   0   86.19    6.90
   4  -6   0   82.39    5.20
  -4  -6   0   88.49    4.80
   4  -6   0   85.39    5.70
  -4  -6   0   85.19    5.40
  -4  -6   0   81.49    5.00
  -4  -6   0   85.19    5.00
  -4  -6   0   84.69    4.80
  -4  -6   0   85.19    5.00
  -4  -6   0   85.09    6.40
  -4  -6   0   85.39    4.70
  -4  -6   0   93.29    5.40
  -4  -6   0   80.89    5.70
  -4  -6   0   83.89    6.70
  -4  -6   0   81.29    5.10
   4  -6   0   83.79    4.60
   4   6   1  129.79    6.40
  -4   6  -1  118.99    7.30
   4   6   1  112.19    7.90
  -4   6  -1  120.69    6.90
   4   6   1  125.19    5.90
   4   6   1  128.89    5.40
  -4   6  -1  133.69    6.10
   4   6   1  130.19    6.30
   4   6   1  136.99    7.60
   4   6   1  119.79    6.80
   4   6   1  124.79    6.90
   4   6   1  120.39    5.90
  -4   6  -1  120.99    5.90
   4   6   1  128.89    5.60
  -4  -6  -1  127.89    6.90
  -4  -6  -1  122.19    6.60
  -4  -6  -1  118.89    5.80
  -4  -6  -1  114.99    8.80
  -4  -6  -1  117.99    6.20
  -4  -6  -1  138.19    6.00
  -4  -6  -1  127.39    5.90
  -4  -6  -1  125.59    6.60
  -4  -6  -1  123.79    7.20
  -4  -6  -1  120.49    6.10
   4  -6   1  123.39    6.60
  -4  -6  -1  125.99    6.70
   4  -6   1  126.69    6.70
  -4  -6  -1  118.69    9.20
   4  -6   1  132.89    6.60
  -4   6  -2    0.60    1.30
  -4   6  -2    1.40    1.20
  -4   6  -2    1.40    1.80
   4   6   2    4.00    3.50
   4   6   2    1.80    1.40
   4   6   2    2.80    0.90
   4   6   2    3.90    1.60
   4   6   2    1.40    1.30
   4   6   2    0.40    1.00
  -4   6  -2   -0.40    1.10
   4   6   2    1.80    1.20
   4   6   2    0.30    1.10
   4   6   2    2.70    1.00
   4   6   2    0.70    0.90
   4  -6   2    1.20    1.40
  -4  -6  -2    0.80    1.20
   4  -6   2    1.60    1.40
   4  -6   2    0.00    1.30
  -4  -6  -2    1.90    1.40
  -4  -6  -2    1.50    1.20
  -4  -6  -2    1.60    1.20
  -4  -6  -2    0.70    1.20
  -4  -6  -2    2.80    2.00
   4  -6   2    1.60    1.60
  -4  -6  -2    2.80    1.40
  -4  -6  -2    0.70    0.90
  -4  -6  -2    0.80    1.00
  -4  -6  -2    2.90    1.20
  -4  -6  -2    2.50    1.30
  -4  -6  -2    0.70    0.90
   4   6   3    7.40    1.90
   4   6   3    2.10    1.00
   4   6   3    4.20    2.50
  -4   6  -3    1.80    1.30
  -4   6  -3    1.60    1.70
   4   6   3    4.00    1.20
   4   6   3    6.90    3.50
  -4   6  -3    3.50    1.50
  -4  -6  -3    6.50    1.70
  -4  -6  -3    2.40    1.20
  -4  -6  -3    6.50    1.70
   4  -6   3    5.20    1.70
  -4  -6  -3    3.50    1.40
  -4  -6  -3    3.80    1.80
  -4  -6  -3    4.30    1.60
  -4  -6  -3    3.00    1.60
  -4  -6  -3    2.60    1.60
   4  -6   3    3.90    1.80
  -4  -6  -3    4.50    1.50
  -4  -6  -3    3.40    1.30
  -4  -6  -3    3.30    2.00
  -4   6  -4    1.50    1.50
  -4   6  -4    1.30    1.40
  -4   6  -4    0.80    1.60
   4   6   4    3.10    3.10
   4   6   4    2.60    1.90
   4   6   4    3.90    1.50
   4   6   4    0.80    0.90
  -4   6  -4    2.40    1.30
  -4   6  -4    2.00    1.60
   4   6   4    2.40    2.10
  -4   6  -4    2.00    1.90
   4  -6   4    3.20    1.70
  -4  -6  -4    1.10    1.20
  -4  -6  -4    4.70    1.50
   4  -6   4    4.40    1.60
  -4  -6  -4    4.10    1.70
  -4  -6  -4    2.80    1.50
  -4  -6  -4    2.00    1.40
  -4  -6  -4    2.00    2.10
  -4  -6  -4    0.00    1.30
  -4  -6  -4    1.60    1.20
  -4  -6  -4    0.10    1.30
  -4  -6  -4    2.20    1.60
  -4  -6  -4    0.60    1.40
  -4   6  -5   14.10    2.60
   4   6   5    9.60    1.80
   4   6   5   13.20    2.80
   4   6   5   22.00    5.20
  -4   6  -5   15.10    2.70
  -4   6  -5   15.90    3.10
  -4   6  -5   12.30    2.70
  -4  -6  -5   10.00    2.30
  -4  -6  -5   15.60    2.60
  -4  -6  -5    9.60    2.30
  -4  -6  -5   12.50    2.90
  -4  -6  -5   15.50    2.40
  -4  -6  -5   13.10    2.50
  -4  -6  -5   13.70    2.70
   4  -6   5   14.50    2.40
  -4  -6  -5   18.80    2.90
  -4  -6  -5   11.80    2.30
  -4  -6  -5   14.10    2.50
  -4   6  -6   10.30    2.70
  -4   6  -6    6.00    2.20
   4   6   6   18.50    5.10
   4   6   6   12.40    2.50
  -4   6  -6    6.90    1.90
   4   6   6   10.40    3.60
  -4   6  -6    7.60    2.30
  -4  -6  -6    5.60    1.50
  -4  -6  -6    5.20    2.90
  -4  -6  -6    7.30    2.00
  -4  -6  -6    8.50    1.90
   4  -6   6    4.00    1.70
  -4  -6  -6    8.40    1.90
  -4  -6  -6    7.80    2.10
  -4  -6  -6    4.80    3.20
  -4  -6  -6    8.70    1.90
  -4  -6  -6    3.50    2.30
   4   6   7   25.30    3.80
  -4   6  -7   20.30    3.00
  -4   6  -7   21.80    3.50
  -4   6  -7   24.80    3.40
  -4   6  -7   16.90    4.70
  -4  -6  -7   27.30    4.00
  -4  -6  -7   21.20    3.20
   4  -6   7   17.10    2.80
  -4  -6  -7   21.00    3.00
  -4  -6  -7   23.00    3.60
  -4  -6  -7   20.70    3.10
  -4  -6  -7   19.90    2.30
  -4   6  -8   11.40    2.60
  -4   6  -8    3.60    1.80
  -4   6  -8    7.90    2.20
   4   6   8    6.90    2.40
  -4  -6  -8    8.20    1.80
  -4  -6  -8   11.80    2.20
  -4  -6  -8    9.20    2.70
  -4  -6  -8    6.00    1.20
   4  -6   8    8.30    1.90
  -4   7   9   -0.80    2.30
   4   7  -9    2.00    1.70
   4  -7  -9    0.90    1.10
  -4  -7   9   -3.20    1.20
   4  -7  -9   -0.20    1.10
   4   7  -8    0.00    1.80
   4   7  -8    0.60    1.90
  -4   7   8    2.50    1.90
  -4  -7   8    1.60    1.40
   4  -7  -8    0.30    1.50
  -4  -7   8    1.70    1.50
  -4  -7   8    2.80    3.50
   4  -7  -8   -0.30    1.20
  -4  -7   8    0.00    0.90
   4  -7  -8   -0.20    1.40
   4   7  -7   19.30    3.00
   4   7  -7   20.90    3.80
  -4   7   7   24.30    3.30
  -4   7   7   27.50    3.50
  -4   7   7   22.70    3.60
   4  -7  -7   21.70    3.20
   4  -7  -7   27.50    3.60
  -4  -7   7   24.10    2.90
  -4  -7   7   23.90    3.40
   4  -7  -7   22.10    3.70
  -4  -7   7   24.40    2.90
   4  -7  -7   25.80    3.10
  -4  -7   7   25.00    3.40
  -4  -7   7   28.00    4.40
   4   7  -6   -0.30    1.70
  -4   7   6   -0.70    1.50
   4   7  -6    1.50    1.80
  -4   7   6   -0.60    1.10
  -4   7   6    1.40    1.60
  -4   7   6    0.40    1.20
   4  -7  -6   -0.50    1.20
  -4  -7   6   -0.50    1.40
   4  -7  -6   -1.00    1.20
   4  -7  -6   -0.90    1.10
  -4  -7   6   -0.50    0.90
   4  -7  -6   -0.40    1.40
  -4  -7   6    0.20    0.80
  -4  -7   6   -0.20    0.80
  -4  -7   6   -0.80    0.90
  -4  -7   6    0.00    1.10
   4  -7  -6    1.80    1.20
  -4   7   5  167.08    9.00
  -4   7   5  164.08    8.20
   4   7  -5  175.28    8.20
  -4   7   5  170.38    8.90
   4   7  -5  170.38    9.70
   4   7  -5  147.29    8.80
   4   7  -5  163.58    8.20
   4   7  -5  175.28   12.00
  -4   7   5  162.68    8.00
   4  -7  -5  159.88    7.60
  -4  -7   5  161.08    8.60
   4  -7  -5  173.88    7.80
   4  -7  -5  174.08    8.20
  -4  -7   5  167.08    7.90
  -4  -7   5  168.98    7.50
  -4  -7   5  173.18    7.20
   4  -7  -5  170.18    8.20
  -4  -7   5  170.58    7.30
  -4  -7   5  166.68    9.10
  -4  -7   5  168.58    7.60
   4  -7  -5  163.68    8.90
  -4  -7   5  162.58    7.90
  -4  -7   5  172.68    8.30
   4   7  -4   27.30    3.70
   4   7  -4   28.10    4.40
   4   7  -4   20.30    5.80
  -4   7   4   33.00    4.30
  -4   7   4   24.80    3.80
   4   7  -4   30.30    6.20
   4   7  -4   44.90    7.60
  -4   7   4   26.30    3.40
  -4  -7   4   33.50    4.70
  -4  -7   4   25.90    3.50
   4  -7  -4   28.60    3.30
  -4  -7   4   31.40    3.60
   4  -7  -4   34.80    4.80
  -4  -7   4   32.10    5.90
   4  -7  -4   29.30    3.80
  -4  -7   4   27.30    2.90
  -4  -7   4   28.60    5.20
  -4  -7   4   25.60    2.90
   4  -7  -4   28.00    4.40
  -4  -7   4   32.50    3.60
   4  -7  -4   31.30    4.70
  -4   7   3  196.18    8.80
  -4   7   3  191.48   10.10
   4   7  -3  193.78    9.50
   4   7  -3  201.18    9.00
   4   7  -3  197.38    8.90
   4   7  -3  214.88    8.20
   4   7  -3  198.18   10.40
  -4   7   3  193.38    8.70
  -4   7   3  195.28    8.90
   4   7  -3  178.48    8.90
  -4  -7   3  192.18    9.20
  -4  -7   3  193.38    8.90
  -4  -7   3  198.78    8.90
  -4  -7   3  208.18    9.10
  -4  -7   3  181.38    9.00
   4  -7  -3  186.08    8.30
  -4  -7   3  186.88    9.90
  -4  -7   3  200.08    8.20
  -4  -7   3  197.08    7.90
   4  -7  -3  194.78    8.70
  -4  -7   3  185.78    9.90
   4  -7  -3  204.38    9.00
  -4  -7   3  201.48    8.20
   4  -7  -3  185.18    9.50
   4  -7  -3  199.48    8.70
   4  -7  -3  188.98   10.20
  -4   7   2    2.80    2.00
   4   7  -2    1.70    1.30
  -4   7   2    2.00    1.80
  -4   7   2    2.90    1.60
  -4   7   2    2.00    1.30
  -4   7   2    2.00    1.60
   4   7  -2    1.40    1.70
   4   7  -2    2.30    1.90
  -4   7   2    0.80    1.50
   4   7  -2    1.50    1.10
   4   7  -2    1.90    1.40
   4   7  -2    2.40    1.60
   4   7  -2    8.00    4.60
   4  -7  -2    2.20    1.40
  -4  -7   2    4.80    2.30
   4  -7  -2    1.60    1.60
  -4  -7   2    1.10    1.20
  -4  -7   2    1.70    1.30
   4  -7  -2    2.00    1.90
  -4  -7   2    2.50    1.60
  -4  -7   2    3.80    1.50
  -4  -7   2    2.00    1.10
  -4  -7   2    4.30    1.40
   4  -7  -2    2.50    2.50
   4  -7  -2    2.10    1.50
  -4  -7   2    1.20    1.20
   4  -7  -2   -0.30    2.00
  -4  -7   2    0.80    1.10
   4   7  -1  355.46   14.40
   4   7  -1  344.77   13.50
  -4   7   1  368.26   13.40
   4   7  -1  341.77   16.30
  -4   7   1  345.87   12.50
   4   7  -1  355.86   12.10
   4   7  -1  359.66   13.40
  -4   7   1  338.87   14.60
  -4   7   1  360.56   13.10
  -4   7   1  358.46   13.40
   4   7  -1  347.37   13.10
  -4   7   1  346.07   14.20
   4   7  -1  345.87   12.10
  -4  -7   1  351.76   12.50
   4  -7  -1  366.46   13.10
  -4  -7   1  345.47   12.80
   4  -7  -1  360.96   14.00
   4  -7  -1  354.36   13.10
  -4  -7   1  361.36   13.30
  -4  -7   1  327.57   13.20
  -4  -7   1  328.37   14.00
   4  -7  -1  343.57   16.70
   4  -7  -1  356.76   13.30
   4  -7  -1  347.27   13.30
  -4  -7   1  363.66   13.50
  -4  -7   1  359.06   13.70
  -4  -7   1  351.46   12.50
  -4  -7   1  347.27   13.40
  -4  -7   1  337.27   13.20
   4   7   0   50.09    3.50
   4   7   0   56.49    3.50
  -4   7   0   58.89    5.10
   4   7   0   52.99    4.90
  -4   7   0   51.69    4.80
   4   7   0   58.29    4.50
   4   7   0   47.90    4.60
   4   7   0   54.19    6.60
   4   7   0   50.49    4.30
  -4  -7   0   55.99    4.30
  -4  -7   0   53.99    4.40
  -4  -7   0   52.29    4.10
  -4  -7   0   51.79    4.00
  -4  -7   0   56.39    4.30
  -4  -7   0   55.39    4.40
  -4  -7   0   55.69    4.30
   4  -7   0   54.89    4.30
   4  -7   0   59.39    4.80
   4  -7   0   59.59    4.60
  -4  -7   0   62.09    4.50
  -4  -7   0   52.49    3.70
  -4  -7   0   52.29    3.80
  -4  -7   0   55.79    5.40
   4   7   1   12.40    2.50
   4   7   1   19.10    3.20
   4   7   1   12.80    1.80
   4   7   1   11.50    2.10
   4   7   1   15.30    2.10
  -4   7  -1   12.40    2.30
  -4   7  -1    9.00    2.50
   4   7   1   18.10    4.90
  -4  -7  -1   14.80    2.40
  -4  -7  -1   13.60    2.50
  -4  -7  -1   11.10    2.20
   4  -7   1   15.30    2.80
  -4  -7  -1   12.90    2.30
  -4  -7  -1   10.60    2.30
  -4  -7  -1   11.60    1.90
   4  -7   1   16.40    3.10
  -4  -7  -1   13.80    2.50
  -4  -7  -1   16.40    2.40
  -4  -7  -1   13.70    2.60
   4  -7   1   13.40    2.60
  -4  -7  -1    8.70    1.90
  -4  -7  -1   14.50    2.60
   4   7   2   70.89    5.00
   4   7   2   75.39    5.70
   4   7   2   73.29    6.10
  -4   7  -2   78.29    6.10
   4   7   2   82.99    4.70
   4   7   2   75.69    6.90
  -4   7  -2   85.79    4.80
   4   7   2   78.29    4.30
  -4   7  -2   74.59    5.10
   4  -7   2   75.29    4.90
  -4  -7  -2   72.49    4.70
  -4  -7  -2   76.09    5.40
  -4  -7  -2   57.79    7.00
  -4  -7  -2   67.19    6.20
  -4  -7  -2   77.19    5.00
  -4  -7  -2   72.69    5.10
   4  -7   2   76.29    7.70
  -4  -7  -2   74.29    5.00
   4  -7   2   81.79    5.30
  -4  -7  -2   78.59    5.10
  -4  -7  -2   73.89    5.70
   4  -7   2   74.89    7.80
   4   7   3    5.00    1.30
  -4   7  -3    5.00    1.50
  -4   7  -3    3.00    1.70
   4   7   3   10.80    2.90
  -4   7  -3    3.10    1.90
   4   7   3    8.30    3.70
  -4  -7  -3    5.00    1.80
  -4  -7  -3    2.70    1.40
  -4  -7  -3    3.50    1.70
  -4  -7  -3    3.00    1.60
  -4  -7  -3    5.40    1.80
  -4  -7  -3    3.70    1.50
   4  -7   3    5.50    1.70
   4  -7   3    2.20    1.60
  -4   7  -4   28.00    3.60
   4   7   4   30.10    4.00
  -4   7  -4   23.40    3.70
   4   7   4   40.50    6.40
  -4   7  -4   29.50    3.20
  -4  -7  -4   22.40    3.40
  -4  -7  -4   32.90    3.80
  -4  -7  -4   24.00    3.10
  -4  -7  -4   31.60    3.40
   4  -7   4   28.90    3.60
  -4  -7  -4   28.30    3.40
   4  -7   4   32.60    3.50
  -4  -7  -4   23.10    3.10
  -4  -7  -4   21.80    3.30
  -4   7  -5   13.60    4.30
  -4   7  -5   21.40    3.10
   4   7   5   26.20    3.50
   4   7   5   23.00    3.40
   4   7   5   38.10    6.50
  -4  -7  -5   23.00    3.10
  -4  -7  -5   21.20    3.20
  -4  -7  -5   20.40    2.70
  -4  -7  -5   22.40    3.00
  -4  -7  -5   25.90    3.50
  -4  -7  -5   24.00    3.10
  -4  -7  -5   17.30    2.70
   4  -7   5   22.00    2.90
   4   7   6    2.00    1.70
   4   7   6    2.00    2.00
  -4   7  -6    1.20    1.40
  -4  -7  -6    3.00    1.90
  -4  -7  -6    2.10    1.50
   4  -7   6    2.40    1.50
  -4  -7  -6    3.80    1.70
  -4  -7  -6    4.30    1.60
  -4  -7  -6    2.20    1.50
  -4  -7  -6    2.80    1.10
  -4  -7  -6    6.90    2.10
  -4   7  -7   12.20    2.40
   4   7   7   18.50    3.10
  -4   7  -7   13.70    2.60
  -4  -7  -7   19.10    3.90
  -4  -7  -7    7.80    2.00
  -4  -7  -7   10.50    1.50
  -4  -7  -7   15.80    2.90
   4  -7   7   14.80    2.40
  -4  -7  -7   11.40    2.30
  -4  -7  -7   14.10    2.80
   4  -7   8    4.60    1.30
  -4  -7  -8    2.20    0.70
  -4   8   8   23.00    3.30
   4   8  -8   11.20    2.90
   4  -8  -8    3.60    2.10
   4  -8  -8    5.00    3.00
  -4   8   7    3.20    2.00
  -4   8   7    2.40    1.80
   4   8  -7    4.30    2.40
   4  -8  -7    1.80    1.40
  -4  -8   7    8.20    4.10
   4  -8  -7    1.80    2.00
  -4  -8   7    3.10    1.10
   4  -8  -7    6.20    2.00
  -4  -8   7    2.60    1.40
  -4   8   6   21.50    3.40
   4   8  -6   18.90    3.60
  -4   8   6   15.20    2.90
  -4   8   6   20.60    3.20
  -4   8   6   25.90    3.70
  -4  -8   6   22.90    3.10
   4  -8  -6   25.00    3.00
  -4  -8   6   36.70    5.40
  -4  -8   6   21.30    2.60
   4  -8  -6   22.20    3.00
   4  -8  -6   24.10    3.60
   4  -8  -6   23.30    3.00
  -4  -8   6   22.70    2.50
  -4  -8   6   21.80    2.80
  -4   8   5   71.49    5.40
  -4   8   5   69.09    5.40
   4   8  -5   71.49    5.70
   4   8  -5   75.49    6.20
  -4   8   5   77.19    5.20
  -4   8   5   76.49    5.20
   4  -8  -5   74.89    5.00
  -4  -8   5   81.99    6.20
   4  -8  -5   73.89    5.10
  -4  -8   5   75.99    4.80
   4  -8  -5   68.99    4.60
  -4  -8   5   69.59    4.40
  -4  -8   5   73.09    5.00
   4  -8  -5   74.59    5.50
   4  -8  -5   54.59    6.10
  -4  -8   5   73.09    5.00
  -4  -8   5   72.49    4.40
  -4  -8   5   72.79    4.40
   4   8  -4    2.70    2.30
   4   8  -4    1.80    1.90
   4   8  -4    4.70    2.20
  -4   8   4    0.80    1.10
  -4   8   4    1.60    1.50
   4   8  -4    2.60    1.70
  -4   8   4    2.30    1.70
   4  -8  -4    2.10    1.30
  -4  -8   4    1.20    1.10
  -4  -8   4    0.00    2.90
  -4  -8   4    1.40    1.10
  -4  -8   4   -0.20    0.90
  -4  -8   4    0.50    1.80
   4  -8  -4    3.00    2.00
  -4  -8   4    2.20    1.50
   4  -8  -4    2.20    1.50
  -4  -8   4    1.20    1.10
   4  -8  -4    3.90    1.80
   4  -8  -4    2.20    1.70
   4  -8  -4    5.30    2.10
  -4  -8   4    1.90    1.20
  -4   8   3   82.09    6.10
   4   8  -3   82.59    5.50
   4   8  -3   86.09    8.30
  -4   8   3   85.09    5.60
   4   8  -3   89.19    5.80
   4   8  -3   83.69    6.50
  -4   8   3   85.59    5.60
   4   8  -3   86.89    6.40
  -4  -8   3   80.89    6.20
   4  -8  -3   84.09    5.10
  -4  -8   3   70.69    5.50
  -4  -8   3   81.89    5.40
  -4  -8   3   83.19    5.60
   4  -8  -3   83.99    5.20
  -4  -8   3   87.69    4.90
  -4  -8   3   83.49    4.90
  -4  -8   3   82.59    5.00
   4  -8  -3   87.09    5.50
  -4  -8   3   85.79    5.60
   4  -8  -3   80.39    5.40
   4  -8  -3   91.29    5.60
   4  -8  -3   84.99    6.20
  -4   8   2   26.60    3.90
  -4   8   2   35.20    4.00
   4   8  -2   31.10    3.90
  -4   8   2   30.80    4.30
   4   8  -2   44.50    7.50
   4   8  -2   19.80    3.70
  -4   8   2   40.60    4.40
   4   8  -2   30.00    3.80
  -4  -8   2   30.60    4.00
  -4  -8   2   27.30    3.10
   4  -8  -2   30.60    3.80
  -4  -8   2   28.30    3.20
  -4  -8   2   38.10    3.60
  -4  -8   2   28.30    3.60
   4  -8  -2   34.30    3.80
  -4  -8   2   25.30    3.20
   4  -8  -2   35.40    4.60
   4  -8  -2   26.20    3.30
   4  -8  -2   36.10    3.90
   4  -8  -2   34.60    3.70
  -4  -8   2   33.40    4.00
  -4   8   1  203.08    9.00
  -4   8   1  198.88    8.00
   4   8  -1  185.78   11.30
   4   8  -1  182.88    8.10
   4   8  -1  186.98    9.90
  -4   8   1  196.68    9.90
  -4   8   1  187.68   10.10
  -4   8   1  204.18    9.00
   4   8  -1  195.98    9.00
   4   8  -1  193.48    8.90
  -4  -8   1  183.28    8.30
   4  -8  -1  202.78    8.90
  -4  -8   1  192.38    8.90
   4  -8  -1  176.88    8.60
  -4  -8   1  193.88    8.40
   4  -8  -1  200.18    9.30
   4  -8  -1  189.08    8.60
  -4  -8   1  187.18    9.30
  -4  -8   1  180.38    8.90
   4  -8  -1  204.58    8.80
  -4  -8   1  195.78    9.20
   4   8   0    8.20    2.30
  -4   8   0    7.90    2.50
   4   8   0    8.40    1.60
   4   8   0    8.90    2.60
   4   8   0    7.50    2.20
  -4   8   0   13.50    2.80
   4   8   0   14.50    4.50
  -4  -8   0   12.80    2.50
  -4  -8   0   11.30    2.50
   4  -8   0    8.80    2.30
   4  -8   0   12.80    2.30
   4  -8   0    9.50    2.70
  -4  -8   0    8.40    2.10
  -4  -8   0   11.20    2.10
  -4  -8   0   12.40    2.50
  -4   8  -1  119.69    7.60
   4   8   1  117.19    6.50
   4   8   1  117.59    6.40
   4   8   1  116.89    8.50
   4   8   1  106.79    7.10
   4   8   1  109.49    7.00
   4   8   1  107.09    6.20
  -4  -8  -1  104.59    6.40
   4  -8   1  108.49    6.10
   4  -8   1  114.19    6.30
  -4  -8  -1   89.19    6.60
  -4  -8  -1  108.79    6.10
   4  -8   1  122.69    6.70
  -4  -8  -1  104.89    6.50
  -4  -8  -1  115.89    6.70
  -4  -8  -1  116.39    6.80
   4   8   2   74.89    5.00
   4   8   2   72.29    5.00
   4   8   2   73.79    6.00
   4   8   2   72.29    6.80
  -4   8  -2   69.79    5.80
  -4  -8  -2   77.89    5.40
  -4  -8  -2   66.39    6.50
  -4  -8  -2   85.19    5.20
   4  -8   2   74.49    4.90
  -4  -8  -2   69.89    5.10
   4  -8   2   71.69    4.60
  -4  -8  -2   72.79    4.50
  -4  -8  -2   51.39    7.40
  -4  -8  -2   72.29    5.00
  -4  -8  -2   78.39    5.10
   4   8   3   10.10    2.60
  -4   8  -3    6.90    2.30
   4   8   3   12.00    4.20
  -4   8  -3   12.50    2.40
  -4  -8  -3    8.10    2.20
   4  -8   3   12.90    2.20
  -4  -8  -3   11.70    3.00
  -4  -8  -3    7.00    1.80
   4  -8   3   11.20    2.20
  -4  -8  -3    7.70    1.80
  -4  -8  -3    6.40    1.80
  -4  -8  -3    7.30    1.80
  -4  -8  -3   12.80    2.40
   4   8   4   -1.00    1.30
   4   8   4   -0.10    1.70
   4   8   4    0.30    3.80
  -4   8  -4   -0.20    1.10
  -4   8  -4   -1.80    1.10
  -4  -8  -4   -0.10    1.10
  -4  -8  -4   -1.40    1.00
  -4  -8  -4    0.40    1.10
  -4  -8  -4    0.30    1.10
  -4  -8  -4   -0.80    1.50
   4  -8   4   -0.90    1.00
  -4  -8  -4    0.00    1.10
   4  -8   4   -0.80    0.80
  -4  -8  -4    1.10    1.00
  -4   8  -5   54.49    4.90
   4   8   5   64.19    5.10
  -4   8  -5   53.19    4.90
   4   8   5   48.50    5.90
  -4  -8  -5   50.79    3.90
  -4  -8  -5   55.49    4.80
  -4  -8  -5   53.89    6.10
  -4  -8  -5   52.49    4.10
  -4  -8  -5   53.19    4.40
  -4   8  -6    0.60    1.80
   4   8   6    4.80    1.80
   4   8   6    5.60    2.60
  -4  -8  -6    0.90    1.50
   4  -8   6    3.60    1.60
  -4  -8  -6    2.60    1.60
  -4  -8  -6    2.20    1.10
  -4  -8  -6    4.30    2.00
  -4  -8  -6    6.90    1.90
  -4  -8  -6    1.50    1.70
   4   9  -7   11.30    3.10
  -4   9   7    7.20    2.00
   4  -9  -7   12.00    2.10
   4   9  -6   11.40    3.20
  -4   9   6   11.30    2.30
  -4   9   6    7.30    1.90
  -4   9   6    7.40    2.10
   4  -9  -6    9.50    2.10
   4  -9  -6   11.00    2.40
   4  -9  -6    5.50    1.50
  -4  -9   6   10.80    1.90
  -4  -9   6   10.90    1.50
  -4   9   5   39.70    4.20
   4   9  -5   51.29    5.70
   4   9  -5   37.20    4.10
  -4   9   5   32.60    3.80
   4  -9  -5   42.30    3.80
   4  -9  -5   36.30    3.80
   4  -9  -5   42.20    3.90
  -4  -9   5   40.70    3.40
  -4  -9   5   33.70    3.70
   4   9  -4   19.10    2.90
   4   9  -4   18.20    3.40
   4   9  -4   16.60    3.20
  -4   9   4   15.20    3.00
   4   9  -4   16.20    3.80
  -4   9   4   18.40    3.00
  -4   9   4   15.70    2.70
  -4  -9   4   12.50    2.30
   4  -9  -4   16.90    2.50
  -4  -9   4   17.30    2.20
  -4  -9   4   13.40    2.40
   4  -9  -4   21.90    2.90
   4  -9  -4   13.80    2.40
   4  -9  -4   17.60    2.70
   4  -9  -4   15.30    2.30
   4   9  -3  106.29    6.70
   4   9  -3  100.69    6.00
  -4   9   3   96.79    6.50
   4   9  -3  101.59    6.90
  -4   9   3  103.69    6.10
   4   9  -3  100.39    6.20
  -4   9   3  110.69    6.00
  -4  -9   3  105.59    6.00
   4  -9  -3   88.89    5.90
   4  -9  -3  111.49    5.80
   4  -9  -3  102.99    5.60
  -4  -9   3  106.19    6.20
   4  -9  -3  104.69    5.70
   4  -9  -3  109.19    6.10
  -4  -9   3   97.79    5.30
   4   9  -2   10.00    2.70
   4   9  -2    9.50    2.60
  -4   9   2    4.20    1.80
  -4   9   2   12.40    2.70
   4   9  -2    7.40    2.00
  -4   9   2   11.40    2.50
  -4  -9   2    9.90    2.10
  -4  -9   2   11.70    2.00
   4  -9  -2    9.50    2.10
  -4  -9   2   12.00    2.40
   4  -9  -2   11.20    2.20
   4  -9  -2    6.10    1.80
   4  -9  -2   10.40    2.50
  -4   9   1   -1.90    1.60
  -4   9   1    0.60    1.30
  -4   9   1   -0.50    1.60
  -4   9   1    0.10    1.70
   4   9  -1   -0.70    1.10
   4   9  -1    0.60    1.30
   4   9  -1   -0.20    1.60
   4   9  -1   -0.50    1.50
  -4  -9   1    0.20    0.90
  -4  -9   1    0.30    1.00
  -4  -9   1    1.20    1.10
   4  -9  -1    4.00    2.00
   4  -9  -1   -0.30    1.00
  -4  -9   1   -1.10    1.00
  -4  -9   1   -1.10    0.80
   4  -9  -1    0.50    1.20
   4   9   0    1.60    1.50
   4   9   0    1.30    1.60
   4   9   0    1.00    1.90
  -4   9   0   -0.80    1.40
  -4   9   0    1.10    1.50
   4   9   0   -0.90    1.50
   4   9   0    6.30    4.00
  -4  -9   0   -0.90    1.00
   4  -9   0    0.70    1.40
   4  -9   0   -0.50    1.60
  -4  -9   0    0.00    1.00
   4  -9   0    2.30    1.40
  -4  -9   0    0.70    1.10
  -4  -9   0    1.20    1.10
  -4  -9   0   -0.10    0.90
   4   9   1   15.00    2.90
   4   9   1   13.10    2.70
   4   9   1   15.80    3.00
   4   9   1   15.60    2.90
  -4   9  -1   20.60    3.60
  -4  -9  -1   13.90    2.20
  -4  -9  -1   15.00    2.40
  -4  -9  -1   12.30    2.50
  -4  -9  -1   11.40    2.40
   4  -9   1   14.90    2.40
   4   9   2    1.50    1.70
   4   9   2    2.60    2.10
   4   9   2    0.00    1.80
  -4   9  -2    2.60    2.10
  -4  -9  -2    3.70    1.70
   4  -9   2    1.80    1.20
  -4  -9  -2    2.70    1.50
  -4  -9  -2    3.40    1.60
  -4  -9  -2    3.70    1.30
   4  -9   2    2.40    1.40
  -4   9  -3    0.80    2.90
   4   9   3   -1.40    3.30
  -4  -9  -3    3.50    2.10
  -4  -9  -3    0.70    1.70
  -4  -9  -3    2.00    1.50
  -4  -9  -3    2.30    1.90
  -4  -9  -3   -0.20    1.10
   4  -9   3    2.10    1.30
   4  -9   3    0.20    1.00
  -4   9  -4    0.90    1.90
   4   9   4   -1.90    2.00
  -4  -9  -4    3.50    1.70
  -4  -9  -4    0.60    1.30
  -4  -9  -4    1.60    1.00
   4  -9   4    0.60    1.20
  -4  -9  -4    2.50    1.40
   4  -9   4    3.00    1.40
  -4   9  -5    4.00    1.90
   4   9   5    1.50    2.10
  -4   9  -5    3.60    1.80
  -4  -9  -5    1.20    1.80
  -4  -9  -5    1.60    1.30
  -4  -9  -5    2.00    1.20
  -4  10   5    1.50    1.20
   4  10  -5   -2.30    2.00
   4  10  -5    0.80    1.50
   4 -10  -5   -0.20    1.40
   4 -10  -5   -2.40    1.20
  -4 -10   5   -0.20    1.00
   4  10  -4    1.20    1.40
  -4  10   4    1.80    1.30
  -4  10   4   -3.70    2.00
  -4 -10   4    2.80    1.10
  -4 -10   4    2.00    1.30
   4 -10  -4    0.40    1.40
   4  10  -3   10.80    2.00
  -4  10   3    9.40    2.00
   4  10  -3    7.90    2.10
  -4  10   3    6.60    1.90
   4 -10  -3    6.80    2.10
   4 -10  -3    7.90    1.80
  -4 -10   3    6.90    1.80
  -4 -10   3    7.90    1.40
   4 -10  -3    5.10    1.60
  -4  10   2   16.20    2.40
   4  10  -2   19.50    2.70
   4  10  -2   13.80    2.60
  -4  10   2   12.20    2.50
   4 -10  -2   24.20    2.90
  -4 -10   2   13.50    1.80
  -4 -10   2   14.50    2.40
   4 -10  -2   15.80    2.30
  -4  10   1    1.70    2.00
   4  10  -1   -1.00    1.20
   4  10  -1    0.50    1.40
  -4  10   1    0.10    1.10
  -4 -10   1    0.60    1.40
   4 -10  -1    3.10    1.60
  -4 -10   1    1.70    1.00
   4 -10  -1    4.90    1.50
  -4 -10   1    0.50    1.50
   4  10   0    0.30    1.70
  -4  10   0    1.10    1.40
  -4  10   0    2.20    2.10
   4  10   0    3.10    2.00
   4  10   0    1.90    1.60
  -4 -10   0    2.40    1.10
  -4 -10   0    1.00    1.50
  -4 -10   0    2.50    1.10
   4 -10   0    2.90    1.50
  -4 -10   0    2.80    1.60
  -4  10  -1   10.10    2.90
   4  10   1    4.70    1.70
   4  10   1    3.60    1.90
  -4 -10  -1    6.50    1.20
  -4 -10  -1   10.00    2.30
   4 -10   1    8.10    1.80
  -4 -10  -1   13.70    2.80
  -4 -10  -1    7.10    1.80
   4  10   2    1.70    1.90
  -4  10  -2    1.80    2.40
   4  10   2    0.90    1.80
   4 -10   2    2.20    1.30
  -4 -10  -2    1.40    1.30
  -4 -10  -2    3.50    1.00
  -4  10  -3   15.40    3.30
   4  10   3    5.40    2.20
   4 -10   3   12.80    2.10
  -4 -10  -3    9.40    1.10
   4 -10   3   12.70    1.80
  -4 -10  -3   23.60    4.30
  -5   0  12   83.39    5.80
   5   0 -12   66.59    4.60
   5   0 -11   -3.20    3.50
  -5   0  11   -0.20    1.40
   5   0 -11   -0.50    1.80
   5   0 -11   -0.30    1.50
   5   0 -11   -0.60    2.00
   5   0 -10  102.09    7.60
  -5   0  10  114.69    6.50
   5   0 -10   81.29    9.00
  -5   0  10  117.09    7.00
   5   0 -10  106.79    6.90
   5   0 -10  113.19    7.40
   5   0  -9    1.70    4.60
  -5   0   9    0.80    1.60
  -5   0   9   -0.30    1.00
   5   0  -9   -0.80    2.60
  -5   0   9    0.60    1.30
  -5   0   9    0.10    1.10
   5   0  -9   -1.00    2.10
   5   0  -9    1.30    2.10
  -5   0   9    0.30    2.10
  -5   0   8  158.88    7.90
   5   0  -8  158.38    9.90
  -5   0   8  149.09    8.20
   5   0  -8  159.18    9.20
  -5   0   8  139.99    7.40
   5   0  -8  150.08    8.40
  -5   0   8  156.08    7.40
   5   0  -8  148.39   12.00
  -5   0   8  135.69   10.20
  -5   0   8  153.38    6.70
  -5   0   8  167.78    6.80
  -5   0   7    0.80    0.90
   5   0  -7    1.30    1.20
  -5   0   7    1.40    2.40
  -5   0   7    1.20    0.90
  -5   0   7    1.00    1.00
  -5   0   7    1.30    1.50
   5   0  -7   -1.20    1.60
   5   0  -7    4.40    2.20
  -5   0   7    1.90    2.00
   5   0  -7    2.30    5.00
  -5   0   7    2.50    1.20
   5   0  -7    3.60    1.20
  -5   0   6  909.21   26.50
   5   0  -6  890.71   29.10
   5   0  -6  907.91   26.90
  -5   0   6  925.41   29.70
  -5   0   6  917.21   27.00
   5   0  -6  915.71   26.70
   5   0  -6  901.11   27.60
   5   0  -6  905.41   28.70
  -5   0   6  908.21   27.20
  -5   0   6  893.21   26.30
   5   0  -6  902.61   28.80
   5   0  -6  872.21   27.30
   5   0  -6  878.21   26.30
   5   0  -6  913.41   28.10
  -5   0   5    0.20    0.60
   5   0  -5    0.10    0.60
   5   0  -5   -0.90    0.80
   5   0  -5    0.60    0.60
   5   0  -5    0.00    0.50
  -5   0   5    0.20    0.80
  -5   0   5   -0.20    0.50
  -5   0   5    0.20    1.10
   5   0  -5    0.40    0.60
   5   0  -5    0.40    0.60
   5   0  -5   -0.40    0.50
   5   0  -5    0.30    0.70
   5   0  -4 1377.76   38.40
   5   0  -4 1356.86   38.30
  -5   0   4 1297.07   37.50
  -5   0   4 1342.07   38.10
   5   0  -4 1346.97   37.50
   5   0  -4 1312.17   37.70
  -5   0   4 1269.37   39.40
   5   0  -4 1351.06   37.40
   5   0  -3    1.30    0.50
  -5   0   3    1.70    1.10
   5   0  -3    1.60    0.70
  -5   0   3    1.90    0.70
   5   0  -3    2.00    0.60
   5   0  -3    1.00    0.60
   5   0  -3    1.50    0.70
   5   0  -3    1.20    0.40
   5   0  -3    1.30    1.10
  -5   0   2 3342.37   91.79
  -5   0   1    3.40    0.60
  -5   0   1    2.20    0.70
  -5   0   1    2.50    0.80
   5   0   0  576.24   16.20
  -5   0   0  592.34   17.30
  -5   0   0  576.24   16.90
   5   0   0  580.44   16.30
  -5   0  -1   10.60    1.60
   5   0   2  710.63   20.10
   5   0   2  704.43   21.20
  -5   0  -2  710.43   21.50
  -5   0  -2  681.83   20.90
   5   0   2  707.63   20.20
   5   0   2  692.73   19.80
   5   0   3    5.20    1.00
   5   0   3    5.00    0.90
  -5   0  -3    5.30    1.50
   5   0   3    2.80    0.90
  -5   0  -3   11.00    1.80
  -5   0  -3    5.80    1.50
  -5   0  -3    4.40    1.10
  -5   0  -3    3.20    1.10
  -5   0  -3    3.30    1.10
   5   0   3    6.80    1.60
  -5   0  -4  651.43   19.80
  -5   0  -4  644.44   20.90
  -5   0  -4  642.24   20.20
   5   0   4  622.24   19.10
   5   0   4  603.94   19.60
  -5   0  -4  623.44   20.30
   5   0   4  623.14   19.30
  -5   0  -4  624.74   19.70
   5   0   4  624.64   18.90
   5   0   4  645.04   19.60
  -5   0  -4  610.44   19.40
   5   0   4  642.24   20.50
  -5   0  -4  653.93   20.10
   5   0   5    0.10    0.60
  -5   0  -5   -0.30    3.30
  -5   0  -5    0.30    1.30
   5   0   5    0.10    1.70
  -5   0  -5    1.30    1.60
  -5   0  -5    0.70    1.20
  -5   0  -5    1.10    2.30
   5   0   5   -0.10    1.00
  -5   0  -5    0.20    0.90
  -5   0  -5    1.10    1.10
   5   0   5    0.40    0.70
  -5   0  -5    0.50    1.30
  -5   0  -5   -0.70    0.90
   5   0   5    1.00    1.00
  -5   0  -5    0.00    1.10
  -5   0  -5    0.20    1.00
   5   0   5    0.60    1.00
   5   0   6   45.10    3.30
  -5   0  -6   43.90    4.70
  -5   0  -6   45.50    4.30
  -5   0  -6   48.80    4.00
   5   0   6   43.00    5.70
  -5   0  -6   48.50    4.80
  -5   0  -6   49.00    3.80
   5   0   6   35.10    4.10
   5   0   6   40.30    4.50
   5   0   6   42.30    3.40
  -5   0  -6   46.10    3.70
  -5   0  -6   40.60    5.60
  -5   0  -6   46.90    3.50
   5   0   6   48.80    6.00
  -5   0  -6   41.10    4.90
   5   0   6   42.70    3.60
  -5   0  -6   41.50    4.20
   5   0   7   -0.80    0.90
   5   0   7    0.20    2.10
  -5   0  -7    1.20    2.70
  -5   0  -7    0.40    1.90
  -5   0  -7   -0.20    1.40
   5   0   7   -0.40    1.00
  -5   0  -7   -2.20    1.00
   5   0   7   -0.80    3.80
   5   0   7    0.40    1.40
  -5   0  -7   -0.50    1.10
  -5   0  -7    1.70    1.60
  -5   0  -7    2.90    1.90
  -5   0  -8   10.30    2.70
   5   0   8   22.50    6.50
   5   0   8    7.90    2.70
  -5   0  -8    7.20    2.10
  -5   0  -8    6.30    2.50
  -5   0  -8   14.40    2.10
   5   0   8    9.70    2.90
  -5   0  -8   10.70    2.30
  -5   0  -8    7.20    3.30
   5   0   9    1.20    2.80
  -5   0  -9    0.50    0.80
  -5   0  -9   -1.60    1.20
   5   0   9   -1.30    1.50
   5   0   9    0.50    1.80
  -5   0 -10   31.00    2.20
   5   0  10   44.40    3.20
  -5   0 -10   41.20    3.40
   5   1 -11   -1.20    1.50
  -5   1  11   -1.10    1.20
   5   1 -11   -1.00    3.70
   5   1 -11   -0.10    1.90
   5   1 -11    0.80    1.70
   5  -1 -11    1.90    2.80
   5  -1 -11    4.30    2.40
  -5  -1  11    2.00    1.90
   5  -1 -11   -2.30    1.40
   5  -1 -11    3.30    4.10
   5   1 -10   46.50    5.10
   5   1 -10   41.80    4.90
   5   1 -10   33.40   10.10
  -5   1  10   35.60    5.30
   5   1 -10   41.60    7.30
   5   1 -10   33.10    5.40
  -5   1  10   38.80    6.10
  -5  -1  10   38.00    4.80
  -5  -1  10   48.90    6.10
   5  -1 -10   39.60    4.60
   5  -1 -10   48.80    5.40
  -5   1   9    4.10    1.80
  -5   1   9    6.20    2.10
   5   1  -9    7.40    4.60
  -5   1   9    3.80    2.40
   5   1  -9    0.90    2.30
   5   1  -9    3.40    2.50
   5   1  -9    0.70    2.50
   5   1  -9    6.10    2.60
  -5   1   9    4.10    1.70
   5  -1  -9    3.90    4.80
   5  -1  -9    7.40    3.40
  -5  -1   9    3.90    1.70
   5  -1  -9    5.90    1.90
  -5  -1   9    3.80    1.50
   5  -1  -9    7.10    3.10
  -5  -1   9    3.80    1.60
   5  -1  -9    2.40    2.50
  -5   1   8   98.49    5.90
  -5   1   8  108.39    6.30
   5   1  -8   93.89    7.80
  -5   1   8  108.19    5.30
   5   1  -8   98.19    6.10
  -5   1   8   96.59    5.70
   5   1  -8  110.39    6.90
  -5   1   8   90.69    6.60
   5   1  -8  108.59    9.90
   5   1  -8   97.89    7.20
   5  -1  -8  108.29   11.30
  -5  -1   8   98.99    6.60
  -5  -1   8   93.49    6.20
  -5  -1   8  104.39    5.90
  -5  -1   8  103.49    5.60
   5  -1  -8  105.89    8.30
  -5  -1   8   90.09    5.20
   5  -1  -8   96.79    5.80
  -5  -1   8  110.59    8.40
  -5  -1   8   99.29    6.00
   5  -1  -8   90.59    7.20
   5  -1  -8   96.79    6.80
   5   1  -7   42.30    3.30
  -5   1   7   45.80    3.20
  -5   1   7   50.19    6.20
   5   1  -7   41.50    5.30
  -5   1   7   42.50    3.80
   5   1  -7   42.00    3.60
   5   1  -7   47.70    3.40
   5   1  -7   46.10    5.60
   5   1  -7   52.49    8.00
   5   1  -7   43.00    5.00
  -5   1   7   44.90    3.10
  -5   1   7   42.10    3.10
   5   1  -7   41.70    3.00
  -5   1   7   38.70    3.60
  -5   1   7   43.80    3.00
  -5   1   7   43.30    3.70
  -5   1   7   51.99    5.40
  -5  -1   7   41.40    3.60
  -5  -1   7   48.40    5.20
  -5  -1   7   41.30    3.20
   5  -1  -7   46.30    5.20
  -5  -1   7   40.90    3.30
  -5  -1   7   46.90    4.60
   5  -1  -7   47.60    4.90
   5  -1  -7   38.70    3.40
   5  -1  -7   44.30   10.50
  -5  -1   7   31.90    3.20
  -5  -1   7   42.60    3.30
  -5  -1   7   51.69    6.10
  -5  -1   7   38.30    3.50
  -5  -1   7   28.60    5.00
   5  -1  -7   44.00    3.30
  -5   1   6  809.52   27.50
  -5   1   6  801.42   24.00
  -5   1   6  811.62   24.30
   5   1  -6  796.42   26.30
   5   1  -6  806.92   25.60
   5   1  -6  817.32   25.10
   5   1  -6  817.82   23.90
   5   1  -6  790.82   26.20
  -5   1   6  847.02   24.60
   5   1  -6  787.12   24.80
   5   1  -6  794.92   24.50
  -5   1   6  814.52   24.00
   5   1  -6  811.02   26.10
   5   1  -6  792.92   24.70
  -5   1   6  839.32   24.70
   5   1  -6  840.02   24.30
   5  -1  -6  832.22   25.40
  -5  -1   6  774.72   24.10
   5  -1  -6  813.02   25.20
  -5  -1   6  843.12   24.50
   5  -1  -6  813.82   26.00
   5  -1  -6  757.12   26.10
   5  -1  -6  762.32   26.30
  -5  -1   6  819.82   24.80
  -5  -1   6  817.12   23.80
   5  -1  -6  825.12   24.40
   5  -1  -6  793.82   25.20
  -5  -1   6  804.32   23.90
  -5  -1   6  798.02   27.00
   5  -1  -6  822.72   24.30
   5  -1  -6  838.42   24.10
  -5   1   5  440.36   15.90
   5   1  -5  415.76   13.60
   5   1  -5  427.86   13.10
   5   1  -5  427.06   13.40
   5   1  -5  431.96   16.10
  -5   1   5  420.66   13.50
   5   1  -5  426.36   15.10
  -5   1   5  440.56   13.90
   5   1  -5  436.86   14.20
  -5   1   5  419.96   13.60
  -5   1   5  454.45   14.10
   5   1  -5  425.76   13.70
   5   1  -5  450.65   17.40
   5   1  -5  427.36   13.70
   5   1  -5  420.56   15.00
   5  -1  -5  429.96   15.10
  -5  -1   5  426.06   14.20
   5  -1  -5  420.66   14.90
   5  -1  -5  438.16   13.30
   5  -1  -5  429.76   14.10
  -5  -1   5  433.96   13.70
  -5  -1   5  423.96   13.30
  -5  -1   5  438.76   15.50
  -5  -1   5  425.76   13.70
   5  -1  -5  420.36   13.50
  -5  -1   5  408.16   13.70
   5  -1  -5  433.46   13.70
   5  -1  -5  431.26   14.50
   5  -1  -5  426.36   14.00
   5   1  -4  384.56   12.30
  -5   1   4  384.46   13.90
   5   1  -4  398.66   13.00
   5   1  -4  415.56   12.90
   5   1  -4  399.26   12.70
  -5   1   4  395.96   12.70
   5   1  -4  371.26   12.20
   5   1  -4  389.16   12.20
   5   1  -4  383.76   13.10
   5   1  -4  406.06   12.20
   5  -1  -4  397.56   12.50
   5  -1  -4  399.96   13.30
   5  -1  -4  387.76   12.50
  -5  -1   4  393.96   12.10
  -5  -1   4  405.86   13.00
  -5  -1   4  376.06   13.70
   5  -1  -4  409.46   12.60
   5  -1  -4  398.96   13.40
   5   1  -3  574.74   16.60
   5   1  -3  563.24   16.40
   5   1  -3  574.94   16.80
   5   1  -3  581.34   16.00
  -5   1   3  561.14   17.00
   5   1  -3  554.64   16.10
   5   1  -3  546.15   15.70
   5   1  -3  565.14   16.60
  -5   1   3  533.95   18.70
   5  -1  -3  529.55   16.00
   5  -1  -3  551.44   16.50
  -5  -1   3  557.74   17.10
   5  -1  -3  576.94   17.20
   5  -1  -3  568.34   16.60
  -5  -1   3  555.34   16.80
   5  -1  -3  568.24   16.80
  -5  -1   3  561.54   16.70
   5  -1  -3  584.64   17.30
  -5   1   2 1523.35   41.10
   5   1  -2 1374.76   40.60
  -5   1   2 1427.46   41.20
  -5  -1   2 1563.54   41.00
   5  -1  -2 1484.25   40.80
  -5  -1   2 1509.05   41.20
  -5  -1   2 1380.56   40.60
  -5   1   1  530.45   15.80
  -5   1   1  511.65   16.00
   5  -1  -1  560.84   15.90
   5  -1  -1  521.05   15.60
   5  -1  -1  546.85   15.80
  -5  -1   1  519.65   15.80
  -5  -1   1  529.15   16.00
  -5  -1   1  548.45   16.20
   5  -1  -1  548.85   15.20
   5  -1  -1  552.84   15.40
  -5   1   0  253.37    8.40
  -5   1   0  243.78    8.90
   5  -1   0  264.57    7.80
  -5  -1   0  252.77    8.50
   5  -1   0  268.87    7.90
  -5  -1   0  258.57    8.30
  -5  -1   0  256.67    8.90
   5   1   1   21.70    1.20
  -5   1  -1   22.90    3.60
   5   1   1   21.70    1.20
  -5   1  -1   19.10    1.50
  -5  -1  -1   24.30    1.90
   5  -1   1   20.70    1.50
  -5  -1  -1   21.20    2.00
   5  -1   1   17.30    1.40
  -5  -1  -1   21.00    1.80
   5  -1   1   21.00    1.50
  -5   1  -2  914.51   27.30
  -5   1  -2  908.81   26.70
   5   1   2  919.61   26.10
  -5   1  -2  923.01   27.50
   5   1   2  942.11   26.00
   5   1   2  929.11   25.60
  -5   1  -2  940.91   27.00
   5  -1   2  899.01   26.00
  -5  -1  -2  875.21   27.70
   5  -1   2  913.41   28.10
   5  -1   2  951.40   26.40
  -5  -1  -2  926.11   27.10
   5  -1   2  929.71   26.60
  -5  -1  -2  926.51   27.50
  -5  -1  -2  943.01   27.70
  -5   1  -3  126.69    5.90
  -5   1  -3  114.79    5.70
  -5   1  -3  123.09    5.50
  -5   1  -3  125.19    5.60
  -5   1  -3  118.59    5.60
   5   1   3  127.69    5.40
   5   1   3  115.79    6.70
   5   1   3  123.59    5.40
   5   1   3  122.19    4.80
  -5  -1  -3  130.39    6.90
  -5  -1  -3  124.79    5.70
  -5  -1  -3  117.29    5.20
   5  -1   3  121.69    4.90
   5  -1   3  121.89    4.70
   5  -1   3  117.19    6.90
   5  -1   3  120.99    5.60
  -5  -1  -3  128.39    7.70
   5  -1   3  121.49    5.00
  -5  -1  -3  126.39    6.20
  -5  -1  -3  119.99    6.70
  -5   1  -4  115.39    6.20
  -5   1  -4  115.69    6.10
  -5   1  -4  118.09    5.80
  -5   1  -4  124.49    5.80
   5   1   4  119.39    5.30
  -5   1  -4  115.79    5.20
   5   1   4  117.29    6.10
   5   1   4  112.49    5.00
  -5   1  -4  113.69    5.60
   5   1   4  118.19    5.20
  -5   1  -4  123.59    5.60
  -5  -1  -4  128.49    6.00
  -5  -1  -4  117.39    5.60
  -5  -1  -4  119.19    5.60
   5  -1   4  114.69    5.50
  -5  -1  -4  116.99    6.40
  -5  -1  -4  121.99    6.00
   5  -1   4  124.49    5.50
   5  -1   4  122.79    5.10
  -5  -1  -4  117.59    5.40
   5  -1   4  120.49    5.20
   5  -1   4  123.39    6.10
   5  -1   4  123.99    5.60
   5   1   5    2.30    0.90
  -5   1  -5    1.90    1.60
  -5   1  -5    3.80    1.70
   5   1   5    2.10    0.90
  -5   1  -5    0.00    1.30
  -5   1  -5    1.50    2.70
  -5   1  -5    3.30    1.80
  -5   1  -5    2.40    1.50
   5   1   5    2.00    1.20
   5   1   5    2.90    1.30
  -5   1  -5    2.70    1.40
  -5   1  -5    1.90    2.50
  -5   1  -5    1.10    1.10
  -5   1  -5    2.90    1.80
   5   1   5    2.60    1.40
   5   1   5    2.00    1.10
  -5   1  -5    4.00    2.10
  -5   1  -5    4.30    1.60
  -5   1  -5    1.20    1.20
   5  -1   5    2.60    1.60
  -5  -1  -5    1.50    1.30
  -5  -1  -5    2.20    1.20
  -5  -1  -5    5.10    1.60
  -5  -1  -5    1.70    1.00
   5  -1   5    3.90    2.10
   5  -1   5    3.00    1.40
  -5  -1  -5    3.00    1.70
  -5  -1  -5    2.10    1.20
   5  -1   5    1.90    1.40
   5  -1   5    2.40    1.20
   5  -1   5    1.70    0.90
  -5  -1  -5    2.20    2.00
  -5  -1  -5    0.60    1.30
  -5  -1  -5    2.60    1.60
  -5   1  -6  248.08   11.00
   5   1   6  237.88    9.10
  -5   1  -6  235.88   11.20
  -5   1  -6  218.78   11.00
  -5   1  -6  249.38   12.80
  -5   1  -6  228.88   10.80
   5   1   6  237.58    9.80
   5   1   6  224.28   11.90
  -5   1  -6  238.78   10.10
  -5   1  -6  225.48   10.10
  -5   1  -6  223.28   10.60
  -5   1  -6  223.28   12.00
   5   1   6  232.78    9.40
   5   1   6  239.58   10.80
   5   1   6  233.88    9.70
  -5  -1  -6  217.18   11.00
  -5  -1  -6  235.28   10.00
  -5  -1  -6  232.28   10.50
  -5  -1  -6  239.48    9.40
   5  -1   6  229.78    9.60
  -5  -1  -6  240.78    9.70
   5  -1   6  240.38    9.70
   5  -1   6  227.38   11.30
  -5  -1  -6  245.78   10.80
  -5  -1  -6  227.38    9.60
  -5  -1  -6  242.78   11.30
  -5  -1  -6  243.88   11.10
  -5  -1  -6  239.18    9.90
   5  -1   6  221.38   12.40
   5  -1   6  226.68    9.20
  -5  -1  -6  241.88   10.10
   5  -1   6  238.08   10.50
  -5   1  -7    2.10    1.70
   5   1   7   -0.60    3.20
  -5   1  -7    2.50    2.90
  -5   1  -7    1.90    1.90
   5   1   7    0.30    1.00
   5   1   7    3.10    1.90
  -5   1  -7    2.10    2.00
  -5   1  -7    2.80    2.10
  -5   1  -7   -0.50    1.40
  -5   1  -7    1.10    1.40
   5   1   7    2.00    2.30
  -5   1  -7    1.00    1.30
   5   1   7    1.40    1.20
  -5  -1  -7    2.00    1.40
   5  -1   7    0.80    1.10
   5  -1   7    3.70    2.60
  -5  -1  -7   -0.10    1.40
  -5  -1  -7    4.80    1.70
   5  -1   7    2.30    4.20
  -5  -1  -7    3.20    1.30
  -5  -1  -7    0.70    1.60
   5  -1   7    3.30    1.80
  -5  -1  -7   -1.30    1.30
  -5  -1  -7    2.90    1.80
  -5  -1  -7    1.60    1.90
   5   1   8   39.00    7.40
   5   1   8   19.30    5.30
  -5   1  -8   15.80    5.00
   5   1   8   26.30    4.30
  -5   1  -8   14.40    3.30
  -5   1  -8   20.50    3.20
   5   1   8   26.20    3.50
  -5   1  -8   20.60    2.50
  -5   1  -8   17.40    4.10
  -5   1  -8   23.20    3.00
  -5  -1  -8   23.30    3.40
   5  -1   8   21.80    2.90
  -5  -1  -8   29.20    3.10
  -5  -1  -8   22.40    3.00
  -5  -1  -8   21.40    3.70
   5  -1   8   19.60    3.50
   5  -1   8   20.90    5.20
  -5  -1  -8   20.30    3.70
   5  -1   8   15.90    3.10
  -5  -1  -8   24.80    3.30
  -5   1  -9   27.90    3.30
  -5   1  -9   25.30    2.60
   5   1   9   29.50    4.20
   5   1   9   22.70    3.50
   5   1   9   31.50    7.70
   5  -1   9   21.00    3.10
  -5  -1  -9   24.50    3.10
  -5  -1  -9   48.20    9.40
  -5  -1  -9   21.40    3.90
  -5   1 -10    3.00    3.50
   5   1  10    2.60    1.30
  -5   1 -10    0.30    0.50
  -5   1 -10   -1.30    1.30
  -5  -1 -10    0.40    1.40
  -5  -1 -10    0.30    0.60
   5  -1  10   -0.20    1.40
   5  -1  10    0.10    5.60
   5   2 -12    1.40    1.90
  -5   2  12    6.80    3.40
   5   2 -12    1.70    1.40
   5   2 -11    0.60    2.00
   5   2 -11    1.00    1.60
  -5   2  11   -1.00    1.20
   5   2 -11   -1.40    3.60
   5   2 -11   -0.40    1.90
   5  -2 -11   -0.20    1.80
  -5  -2  11    0.90    1.70
   5  -2 -11   -1.10    3.60
  -5  -2  11    0.70    3.10
  -5   2  10    6.60    2.10
  -5   2  10    5.40    2.00
   5   2 -10    3.70    3.00
   5   2 -10    7.20    2.70
  -5   2  10    6.10    1.80
   5   2 -10    0.60    2.10
   5   2 -10    5.70    3.70
  -5  -2  10    4.70    1.50
   5  -2 -10    3.40    3.90
  -5  -2  10    6.80    2.10
  -5  -2  10    3.00    1.40
   5  -2 -10    3.40    1.50
  -5  -2  10    8.70    2.70
   5   2  -9  298.07   13.70
   5   2  -9  298.77   12.50
   5   2  -9  290.07   13.10
   5   2  -9  290.07   12.60
  -5   2   9  283.47   12.00
  -5   2   9  277.97   12.20
  -5   2   9  293.47   11.40
   5   2  -9  298.47   15.10
   5   2  -9  276.47   12.50
  -5   2   9  295.87   12.30
  -5  -2   9  309.67   12.40
   5  -2  -9  277.27   13.40
  -5  -2   9  267.67   10.70
   5  -2  -9  271.17   12.20
   5  -2  -9  315.27   13.50
   5  -2  -9  283.27   15.60
   5  -2  -9  292.77   11.60
  -5  -2   9  283.37   11.70
  -5  -2   9  300.37   11.10
  -5  -2   9  271.37   11.50
  -5  -2   9  286.77   12.60
  -5   2   8  272.27   12.20
   5   2  -8  282.07   12.20
   5   2  -8  290.97   15.00
   5   2  -8  267.07   12.60
  -5   2   8  275.07   11.60
  -5   2   8  295.17   10.50
   5   2  -8  285.97   13.40
   5   2  -8  295.77   12.40
  -5   2   8  297.77   12.20
   5   2  -8  307.07   13.10
  -5   2   8  282.07   11.10
  -5  -2   8  285.17   11.30
  -5  -2   8  295.07   10.70
   5  -2  -8  288.27   11.70
  -5  -2   8  292.27   11.50
   5  -2  -8  264.17   16.00
  -5  -2   8  280.37   11.70
  -5  -2   8  265.27   11.90
  -5  -2   8  295.47   10.80
   5  -2  -8  285.57   13.80
   5  -2  -8  303.77   12.60
   5  -2  -8  300.27   13.30
   5   2  -7   80.09    5.30
  -5   2   7   86.29    7.50
   5   2  -7   84.59    5.00
  -5   2   7   79.39    6.10
   5   2  -7   78.89    4.30
  -5   2   7   79.39    6.00
  -5   2   7   84.39    4.60
   5   2  -7   79.79    7.00
   5   2  -7   87.69    4.80
  -5   2   7   88.39    6.60
  -5   2   7   71.89    4.60
  -5   2   7   77.59    4.30
  -5   2   7   82.39    5.70
   5   2  -7   87.99    6.40
   5   2  -7   88.39    5.90
   5  -2  -7   91.19    5.00
  -5  -2   7   79.19    4.60
  -5  -2   7   81.79    7.50
  -5  -2   7   86.39    6.90
  -5  -2   7   81.69    4.90
  -5  -2   7   87.29    4.40
   5  -2  -7   88.89    8.20
  -5  -2   7   84.49    5.50
  -5  -2   7   62.09    6.00
  -5  -2   7   88.89    5.20
   5  -2  -7   90.29   11.00
   5  -2  -7   76.29    5.50
   5   2  -6   19.00    3.20
   5   2  -6   19.60    2.50
  -5   2   6   20.30    2.30
   5   2  -6   18.80    2.80
  -5   2   6   22.60    2.40
  -5   2   6   19.00    2.50
   5   2  -6   18.30    2.90
  -5   2   6   16.90    3.20
   5   2  -6   23.80    3.30
   5   2  -6   17.50    2.00
   5   2  -6   18.20    2.40
   5   2  -6   18.20    2.20
   5   2  -6   20.30    3.20
  -5   2   6   17.80    2.20
   5   2  -6   16.80    2.40
  -5  -2   6   18.50    2.00
   5  -2  -6   16.90    2.20
  -5  -2   6   16.00    1.90
  -5  -2   6   14.80    2.70
  -5  -2   6   18.50    2.30
  -5  -2   6   16.90    2.10
   5  -2  -6   22.60    2.50
  -5  -2   6   22.30    2.70
   5  -2  -6   24.80    3.30
  -5  -2   6   17.50    2.00
   5  -2  -6   18.00    2.10
  -5   2   5  142.19    6.40
   5   2  -5  165.88    7.10
   5   2  -5  152.98    7.00
   5   2  -5  151.78    6.50
  -5   2   5  154.08    6.20
  -5   2   5  134.49    7.90
   5   2  -5  145.89    6.20
   5   2  -5  155.48    6.90
   5   2  -5  156.58    5.90
   5   2  -5  161.38    7.10
   5   2  -5  155.98    6.20
   5   2  -5  145.39    7.30
  -5   2   5  149.29    6.10
   5   2  -5  150.38    5.60
[truncated: 760,794 more chars]
