# Supplementary material for: Synthesis, crystal structure and Hirshfeld surface analysis of 2-[(2,4-di­methyl­benz­yl)sulfan­yl]pyrimidine-4,6-di­amine
Source: Acta Crystallogr E Crystallogr Commun. 2025 Mar 25;81(Pt 4):328–31. doi: 10.1107/S2056989025002440 (PMC11974338; doi:10.1107/S2056989025002440)
Supplement: Supplementary file 2 [file e-81-00328-Isup3.hkl]

data_I                                                                          
_shelx_title ' G24 in P2(1)/c'                                                  
_shelx_refln_list_code          4                                               
_shelx_F_calc_maximum      113.31                                               
_exptl_crystal_F_000       552.00                                               
_reflns_d_resolution_high  0.8399                                               
                                                                                
loop_                                                                           
 _space_group_symop_operation_xyz                                               
 'x, y, z'                                                                      
 '-x, y+1/2, -z+1/2'                                                            
 '-x, -y, -z'                                                                   
 'x, -y-1/2, z-1/2'                                                             
                                                                                
_cell_length_a    14.4818                                                       
_cell_length_b     9.3850                                                       
_cell_length_c    10.5897                                                       
_cell_angle_alpha  90.000                                                       
_cell_angle_beta  108.069                                                       
_cell_angle_gamma  90.000                                                       
                                                                                
_shelx_F_squared_multiplier     1.000                                           
                                                                                
loop_                                                                           
 _refln_index_h                                                                 
 _refln_index_k                                                                 
 _refln_index_l                                                                 
 _refln_F_squared_calc                                                          
 _refln_F_squared_meas                                                          
 _refln_F_squared_sigma                                                         
 _refln_observed_status                                                         
   3   0   0       1847.84       1477.69        52.16 o                         
   4   0   0       2705.94       2449.87       159.32 o                         
   5   0   0        650.93        771.36        11.05 o                         
   6   0   0         61.33         40.36         2.30 o                         
   7   0   0         43.88         45.38         3.32 o                         
   8   0   0         83.07         89.99         2.57 o                         
   9   0   0         89.26        100.29         2.65 o                         
  10   0   0        196.60        199.87         7.68 o                         
  11   0   0         66.32         71.86         2.13 o                         
  12   0   0        311.81        310.34         5.74 o                         
   1   1   0        923.29        931.48        18.16 o                         
   2   1   0       1832.95       1684.56        47.90 o                         
   3   1   0       3939.13       3830.18        71.73 o                         
   4   1   0       3277.57       3164.96        49.93 o                         
   5   1   0        393.73        342.17         4.19 o                         
   6   1   0        246.20        230.99         3.71 o                         
   7   1   0        519.18        489.57         5.25 o                         
   8   1   0        245.73        224.93         2.95 o                         
   9   1   0        358.00        378.10         4.48 o                         
  10   1   0        140.18        142.58         2.00 o                         
  11   1   0         36.25         33.77         1.07 o                         
  12   1   0          0.23          0.47         0.50 o                         
  13   1   0          4.56          1.16         0.84 o                         
  14   1   0          6.91          3.94         0.96 o                         
  15   1   0         26.63         23.02         2.53 o                         
   0   2   0        161.04        227.68         4.81 o                         
   1   2   0        667.40        753.59         6.71 o                         
   2   2   0       1197.41       1088.84         8.56 o                         
   3   2   0        611.72        667.57         6.15 o                         
   4   2   0       4584.69       4337.93       103.07 o                         
   5   2   0       1647.23       1637.18        31.69 o                         
   6   2   0         62.05         79.70         1.33 o                         
   7   2   0        547.48        539.42         4.92 o                         
   8   2   0        228.92        193.91         2.31 o                         
   9   2   0        282.55        255.78         2.69 o                         
  10   2   0        116.28        118.00         1.87 o                         
  11   2   0          6.94          6.49         0.66 o                         
  12   2   0        120.86        119.02         2.03 o                         
  13   2   0         12.57         13.83         1.32 o                         
  14   2   0         79.42         78.26         2.26 o                         
  15   2   0          3.24          2.22         0.91 o                         
  16   2   0          1.52          0.16         1.08 o                         
   1   3   0       1829.93       1778.61        13.27 o                         
   2   3   0        853.53        915.58        10.03 o                         
   3   3   0         59.58         81.18         1.34 o                         
   4   3   0          8.80         21.86         0.93 o                         
   5   3   0        934.96       1063.67         8.61 o                         
   6   3   0        451.84        442.71         3.60 o                         
   7   3   0        137.95        134.33         1.59 o                         
   8   3   0         20.68         22.83         0.61 o                         
   9   3   0         21.23         23.00         0.69 o                         
  10   3   0         74.95         90.28         1.28 o                         
  11   3   0        513.36        536.38         4.97 o                         
  12   3   0          3.30          3.37         0.53 o                         
  13   3   0         87.31         95.35         1.82 o                         
  14   3   0         75.40         78.48         2.66 o                         
  15   3   0          0.32         -0.14         1.13 o                         
   0   4   0        100.92        109.67         1.80 o                         
   1   4   0          1.75          6.47         0.43 o                         
   2   4   0       3597.25       3784.82        73.85 o                         
   3   4   0        216.35        177.45         1.66 o                         
   4   4   0         60.58         37.27         0.72 o                         
   5   4   0         56.69         51.31         0.72 o                         
   6   4   0          8.64         11.97         0.44 o                         
   7   4   0        655.39        662.36         4.89 o                         
   8   4   0         15.57         13.80         0.51 o                         
   9   4   0        140.91        134.69         1.34 o                         
  10   4   0        256.39        254.33         2.31 o                         
  11   4   0        185.98        187.82         1.98 o                         
  12   4   0         13.80         15.01         0.88 o                         
  13   4   0          2.55          2.19         0.53 o                         
  14   4   0         22.47         23.99         1.94 o                         
  15   4   0          0.71          0.39         0.82 o                         
   1   5   0       1097.37       1055.65         7.21 o                         
   2   5   0         45.12         39.53         0.84 o                         
   3   5   0         37.74         26.69         0.64 o                         
   4   5   0        223.20        212.74         1.86 o                         
   5   5   0         73.96         81.41         1.06 o                         
   6   5   0        283.96        287.70         1.99 o                         
   7   5   0        169.26        161.33         1.36 o                         
   8   5   0          5.66          4.12         0.33 o                         
   9   5   0        302.00        291.72         2.42 o                         
  10   5   0         47.23         49.06         1.11 o                         
  11   5   0          2.48          2.68         0.39 o                         
  12   5   0        107.76        113.90         1.62 o                         
  13   5   0          0.09          0.08         0.49 o                         
  14   5   0          3.67          2.41         1.36 o                         
   0   6   0        520.76        642.47         8.61 o                         
   1   6   0         16.96         17.28         0.82 o                         
   2   6   0        381.95        372.06         3.69 o                         
   3   6   0        435.09        406.30         2.88 o                         
   4   6   0        104.52        112.70         1.23 o                         
   5   6   0         42.68         49.44         0.86 o                         
   6   6   0        233.68        208.29         1.85 o                         
   7   6   0          0.40          0.24         0.26 o                         
   8   6   0         14.41         17.71         0.64 o                         
   9   6   0          6.39          8.43         0.48 o                         
  10   6   0         15.38         13.55         0.72 o                         
  11   6   0         27.72         26.35         0.91 o                         
  12   6   0          7.59         11.61         0.65 o                         
  13   6   0         18.89         17.12         1.53 o                         
   1   7   0          2.31          2.22         0.38 o                         
   2   7   0         16.22         17.57         0.74 o                         
   3   7   0        324.39        323.97         3.12 o                         
   4   7   0         67.38         72.61         1.20 o                         
   5   7   0          1.03          1.55         0.37 o                         
   6   7   0        139.80        139.75         1.53 o                         
   7   7   0          0.63          0.50         0.31 o                         
   8   7   0         15.68         15.87         0.72 o                         
   9   7   0         67.95         82.34         1.46 o                         
  10   7   0          0.27          1.66         0.41 o                         
  11   7   0          4.88          4.07         0.55 o                         
  12   7   0          6.82          6.15         1.06 o                         
   0   8   0          0.08          0.98         0.61 o                         
   1   8   0         30.62         33.17         1.08 o                         
   2   8   0         73.89         82.48         1.52 o                         
   3   8   0         10.88          9.56         0.65 o                         
   4   8   0         16.30         13.77         0.80 o                         
   5   8   0        113.14        113.82         1.76 o                         
   6   8   0         67.36         68.79         1.52 o                         
   7   8   0        135.59        135.20         1.85 o                         
   8   8   0          8.69          6.20         0.58 o                         
   9   8   0         16.68         15.00         1.52 o                         
  11   8   0          5.14          4.49         0.72 o                         
   1   9   0          0.56          0.35         0.46 o                         
   2   9   0          7.85          6.07         0.64 o                         
   3   9   0         15.38         10.30         0.69 o                         
   4   9   0          0.25          0.73         0.45 o                         
   5   9   0          0.15          0.01         0.48 o                         
   6   9   0          2.49          1.79         0.56 o                         
   7   9   0          1.79          2.41         0.63 o                         
   8   9   0          1.68          0.52         0.70 o                         
   9   9   0          7.05          6.87         2.03 o                         
   0  10   0          0.00          1.37         0.91 o                         
   1  10   0          0.54          0.71         0.57 o                         
   2  10   0          0.66          1.48         0.58 o                         
   3  10   0          3.17          2.52         0.56 o                         
   4  10   0          3.07          2.69         0.62 o                         
   5  10   0          0.83         -0.54         0.54 o                         
   6  10   0          8.98          7.96         1.31 o                         
   7  10   0          1.16          6.21         1.35 o                         
   1  11   0          0.16         -0.34         0.66 o                         
   2  11   0          0.42         10.22         2.26 o                         
 -14   1   1          9.51          3.28         1.38 o                         
 -13   1   1          0.99          0.72         0.56 o                         
 -12   1   1         40.15         36.26         1.61 o                         
 -11   1   1        133.32        148.97         2.88 o                         
 -10   1   1         28.00         33.58         1.37 o                         
  -9   1   1          5.11          8.22         0.96 o                         
  -8   1   1        117.09        166.19         2.76 o                         
  -7   1   1        561.23        581.02         6.42 o                         
  -6   1   1        221.47        225.97         2.47 o                         
  -5   1   1        726.26        713.53         6.62 o                         
  -4   1   1       4802.14       4785.03       133.12 o                         
  -3   1   1       9146.40       9338.62       179.28 o                         
  -2   1   1       2724.29       2536.66        50.61 o                         
  -1   1   1        174.31        332.02         5.28 o                         
   0   1   1       1384.48       1401.24        38.36 o                         
   1   1   1       7576.99       7250.40       221.77 o                         
   2   1   1       9615.93       8573.08       188.14 o                         
   3   1   1       5563.50       5260.18       124.05 o                         
   4   1   1          4.39          0.68         0.20 o                         
   5   1   1         26.10         27.81         0.65 o                         
   6   1   1         66.69         48.97         0.90 o                         
   7   1   1        342.04        355.42         3.27 o                         
   8   1   1          0.45          2.04         0.29 o                         
   9   1   1         76.04         87.89         1.32 o                         
  10   1   1          8.41         10.79         0.54 o                         
  11   1   1          1.10          0.77         0.34 o                         
  12   1   1          2.41          2.48         0.44 o                         
  13   1   1          1.10          1.52         0.57 o                         
  14   1   1          9.27          7.16         1.04 o                         
  15   1   1          7.62          5.77         1.20 o                         
 -16   2   1          0.05         -1.81         2.12 o                         
 -15   2   1         10.53          7.82         1.33 o                         
 -14   2   1         35.08         29.46         1.32 o                         
 -13   2   1          5.80          2.93         0.63 o                         
 -12   2   1         19.69         20.49         0.98 o                         
 -11   2   1        241.92        232.14         2.86 o                         
 -10   2   1         61.72         68.11         1.36 o                         
  -9   2   1         15.43         15.78         0.75 o                         
  -8   2   1          0.19          0.48         0.24 o                         
  -7   2   1         20.29         15.80         0.59 o                         
  -6   2   1         10.93         16.01         0.56 o                         
  -5   2   1          1.02          2.12         0.23 o                         
  -4   2   1        361.50        344.82         2.95 o                         
  -3   2   1       1930.24       1918.03        26.82 o                         
  -2   2   1        196.11         91.90         0.97 o                         
  -1   2   1        356.68        274.29         2.29 o                         
   0   2   1        186.27        169.38         1.96 o                         
   1   2   1       6628.84       6591.65       165.62 o                         
   2   2   1      11844.47      11750.19       257.94 o                         
   3   2   1       1932.72       2290.12        44.90 o                         
   4   2   1          6.75          6.82         0.43 o                         
   5   2   1         10.39         16.39         0.71 o                         
   6   2   1          4.28          6.45         0.40 o                         
   7   2   1        260.47        267.80         2.65 o                         
   8   2   1         33.71         37.97         0.94 o                         
   9   2   1         45.42         46.11         1.06 o                         
  10   2   1          7.35          3.36         0.40 o                         
  11   2   1          6.70          7.85         0.50 o                         
  12   2   1         67.53         70.19         1.87 o                         
  13   2   1         36.89         34.03         1.25 o                         
  14   2   1         40.63         43.21         1.52 o                         
  15   2   1         18.58         15.02         2.51 o                         
 -16   3   1          0.02         -0.17         0.93 o                         
 -15   3   1          3.38          3.41         0.75 o                         
 -14   3   1         25.55         27.60         1.21 o                         
 -13   3   1         18.19         19.08         1.06 o                         
 -12   3   1         31.28         31.85         1.12 o                         
 -11   3   1          0.12          0.69         0.45 o                         
 -10   3   1          4.27          5.15         0.44 o                         
  -9   3   1         26.98         31.20         0.85 o                         
  -8   3   1        137.26        144.16         1.50 o                         
  -7   3   1         96.22         95.87         1.11 o                         
  -6   3   1          2.59          3.17         0.32 o                         
  -5   3   1        259.03        257.61         2.13 o                         
  -4   3   1       1003.33        978.17         7.83 o                         
  -3   3   1          8.50         21.70         0.47 o                         
  -2   3   1         50.41         38.01         0.78 o                         
  -1   3   1        432.91        386.16         2.98 o                         
   0   3   1        192.68        168.71         1.68 o                         
   1   3   1          1.28          4.19         0.41 o                         
   2   3   1        861.52        836.49         7.11 o                         
   3   3   1          1.27          3.64         0.31 o                         
   4   3   1         25.97         30.62         0.92 o                         
   5   3   1       1944.44       1955.14        15.41 o                         
   6   3   1        514.71        507.54         4.35 o                         
   7   3   1        103.60         99.53         1.28 o                         
   8   3   1         63.99         70.56         1.22 o                         
   9   3   1         38.53         36.77         0.74 o                         
  10   3   1         16.01         15.22         0.63 o                         
  11   3   1         48.77         40.06         1.00 o                         
  12   3   1         72.70         75.93         1.59 o                         
  13   3   1          6.15          6.10         0.66 o                         
  14   3   1         22.12         25.48         1.20 o                         
 -15   4   1          0.18         -0.82         0.82 o                         
 -14   4   1          0.23         -0.22         0.57 o                         
 -13   4   1         19.88         19.77         0.99 o                         
 -12   4   1         77.28         70.37         1.54 o                         
 -11   4   1          0.95          0.40         0.30 o                         
 -10   4   1        172.81        165.40         1.75 o                         
  -9   4   1        166.59        154.22         1.41 o                         
  -8   4   1        125.43        124.34         1.21 o                         
  -7   4   1          1.44          4.13         0.28 o                         
  -6   4   1        952.61        978.88         5.84 o                         
  -5   4   1          1.97          2.42         0.25 o                         
  -4   4   1         32.28         39.50         0.68 o                         
  -3   4   1         13.09          9.41         0.50 o                         
  -2   4   1        869.82        860.33         7.48 o                         
  -1   4   1         83.53         83.50         1.18 o                         
   0   4   1        139.79        166.00         1.88 o                         
   1   4   1        898.63        988.86        10.27 o                         
   2   4   1        692.07        919.89         8.29 o                         
   3   4   1        499.00        584.68         4.78 o                         
   4   4   1         34.55         33.59         0.66 o                         
   5   4   1        282.30        287.76         2.38 o                         
   6   4   1       1360.58       1324.78         9.02 o                         
   7   4   1        410.02        418.74         3.29 o                         
   8   4   1        103.79        103.45         1.10 o                         
   9   4   1        239.79        233.59         1.94 o                         
  10   4   1          1.78          2.15         0.35 o                         
  11   4   1        148.14        156.80         2.19 o                         
  12   4   1         16.63         14.95         0.68 o                         
  13   4   1          5.34          4.69         0.73 o                         
  14   4   1         15.59         15.85         1.66 o                         
 -15   5   1         15.96         18.75         5.39 o                         
 -14   5   1          8.02          9.53         0.96 o                         
 -13   5   1          6.75          9.20         0.82 o                         
 -12   5   1          2.20          2.19         0.43 o                         
 -11   5   1         21.87         19.93         0.67 o                         
 -10   5   1        107.04        115.82         1.39 o                         
  -9   5   1        522.07        530.65         3.56 o                         
  -8   5   1        210.08        203.59         1.58 o                         
  -7   5   1          1.38          1.47         0.24 o                         
  -6   5   1        333.24        334.34         2.39 o                         
  -5   5   1        113.28        118.49         1.28 o                         
  -4   5   1        399.84        380.31         2.85 o                         
  -3   5   1        441.21        406.34         3.09 o                         
  -2   5   1         27.80         24.42         0.68 o                         
  -1   5   1       1571.34       1536.00        13.35 o                         
   0   5   1        171.96        165.83         2.44 o                         
   1   5   1         25.19         21.20         0.73 o                         
   2   5   1         21.36         21.04         0.60 o                         
   3   5   1        997.86       1032.15         6.98 o                         
   4   5   1          0.91          1.65         0.27 o                         
   5   5   1         30.83         25.99         0.67 o                         
   6   5   1         13.94         12.08         0.50 o                         
   7   5   1        233.81        220.14         1.75 o                         
   8   5   1        395.93        405.22         2.72 o                         
   9   5   1         91.78         89.74         1.21 o                         
  10   5   1         25.83         25.14         0.72 o                         
  11   5   1         23.47         24.89         0.77 o                         
  12   5   1          7.64          7.01         0.56 o                         
  13   5   1          1.88          1.29         0.48 o                         
 -14   6   1          0.17         -0.70         1.02 o                         
 -13   6   1         30.64         34.13         1.26 o                         
 -12   6   1          7.50          5.67         0.56 o                         
 -11   6   1         11.79         13.66         0.58 o                         
 -10   6   1          0.89          1.01         0.35 o                         
  -9   6   1        140.44        149.55         1.61 o                         
  -8   6   1        392.60        390.99         3.10 o                         
  -7   6   1        106.17         99.21         1.19 o                         
  -6   6   1        152.31        147.24         1.45 o                         
  -5   6   1        191.04        196.96         1.74 o                         
  -4   6   1         59.18         61.19         0.93 o                         
  -3   6   1         82.77         70.89         1.00 o                         
  -2   6   1         69.03         75.10         1.36 o                         
  -1   6   1        828.49        824.27         8.71 o                         
   0   6   1        360.33        389.77         4.74 o                         
   1   6   1         56.16         43.15         1.35 o                         
   2   6   1        213.74        221.81         2.64 o                         
   3   6   1         19.20         16.84         0.53 o                         
   4   6   1        173.57        166.50         1.60 o                         
   5   6   1          5.41          8.07         0.40 o                         
   6   6   1         81.74         75.37         1.08 o                         
   7   6   1         11.52         15.43         0.63 o                         
   8   6   1         81.85         76.48         1.19 o                         
   9   6   1         54.82         55.20         1.11 o                         
  10   6   1         47.91         39.76         0.99 o                         
  11   6   1          3.54          3.79         0.50 o                         
  12   6   1         20.96         26.38         0.96 o                         
  13   6   1         21.29         23.06         1.24 o                         
 -13   7   1          2.23         70.60         7.03 o                         
 -12   7   1         27.35         28.47         1.61 o                         
 -11   7   1         26.57         24.61         1.24 o                         
 -10   7   1          1.30          0.59         0.39 o                         
  -9   7   1         27.83         25.11         0.87 o                         
  -8   7   1          9.31         11.76         0.54 o                         
  -7   7   1        119.26        113.87         1.54 o                         
  -6   7   1         35.43         30.36         0.86 o                         
  -5   7   1        876.11        847.55         4.92 o                         
  -4   7   1        479.07        466.25         3.30 o                         
  -3   7   1        149.34        170.52         1.88 o                         
  -2   7   1        540.13        517.94         4.28 o                         
  -1   7   1         16.71         18.69         0.75 o                         
   0   7   1         15.11         13.12         0.63 o                         
   1   7   1          4.17          3.18         0.44 o                         
   2   7   1         57.17         54.19         1.11 o                         
   3   7   1        214.13        201.15         2.40 o                         
   4   7   1         17.68         17.75         0.67 o                         
   5   7   1        223.10        206.58         2.31 o                         
   6   7   1          5.11          5.04         0.46 o                         
   7   7   1         39.67         43.89         1.12 o                         
   8   7   1          0.37          0.04         0.38 o                         
   9   7   1         25.43         30.71         1.21 o                         
  10   7   1         22.65         23.08         1.41 o                         
  11   7   1          3.59         18.85         5.57 o                         
  12   7   1          7.40         54.69         4.25 o                         
 -11   8   1          0.20          0.11         0.59 o                         
 -10   8   1          2.49          4.39         0.62 o                         
  -9   8   1         13.51         12.03         1.10 o                         
  -8   8   1         35.45         38.14         1.04 o                         
  -7   8   1         19.85         15.95         0.66 o                         
  -6   8   1         98.78         98.99         1.53 o                         
  -5   8   1          0.83          1.20         0.38 o                         
  -4   8   1        264.14        255.94         2.60 o                         
  -3   8   1        160.34        153.10         2.02 o                         
  -2   8   1          7.16          6.86         0.58 o                         
  -1   8   1        153.53        150.44         2.06 o                         
   0   8   1          2.12          1.54         0.42 o                         
   1   8   1        118.46        127.65         1.77 o                         
   2   8   1          3.72          4.46         0.54 o                         
   3   8   1          8.85         11.43         0.71 o                         
   4   8   1        166.76        147.92         2.21 o                         
   5   8   1        112.30        116.85         1.93 o                         
   6   8   1         30.91         30.47         1.04 o                         
   7   8   1          3.14          3.56         0.64 o                         
   8   8   1         58.82         62.73         1.91 o                         
   9   8   1         12.93         19.01         1.50 o                         
 -10   9   1          6.10          3.16         0.93 o                         
  -9   9   1         34.11         34.47         2.31 o                         
  -8   9   1         13.63         13.24         1.00 o                         
  -7   9   1         71.70         81.50         2.16 o                         
  -6   9   1         56.71         55.78         2.08 o                         
  -5   9   1         25.26         21.84         1.02 o                         
  -4   9   1          0.16         -0.04         0.39 o                         
  -3   9   1         49.12         49.48         1.33 o                         
  -2   9   1         31.33         28.64         1.22 o                         
  -1   9   1          8.65          7.68         0.76 o                         
   0   9   1         70.67         70.45         2.21 o                         
   1   9   1         31.93         31.67         1.20 o                         
   2   9   1        104.56        103.27         1.96 o                         
   3   9   1         54.61         53.59         1.61 o                         
   4   9   1         29.82         19.41         1.10 o                         
   5   9   1         58.45         66.18         2.08 o                         
   6   9   1          4.85          7.55         1.04 o                         
   7   9   1         18.03         25.79         2.20 o                         
   8   9   1          9.20         13.81         2.76 o                         
   9   9   1         10.71         19.62         2.85 o                         
  -7  10   1          0.95          0.32         0.61 o                         
  -6  10   1         27.17         33.36         3.19 o                         
  -5  10   1         16.37         17.04         0.95 o                         
  -4  10   1          1.37          1.67         0.62 o                         
  -3  10   1          8.75          8.75         0.74 o                         
  -2  10   1          7.35         10.47         0.85 o                         
  -1  10   1         26.01         24.95         1.56 o                         
   0  10   1          2.71          2.46         0.73 o                         
   1  10   1         18.89         19.13         1.15 o                         
   2  10   1          3.37          2.12         0.57 o                         
   3  10   1         14.01         15.16         0.96 o                         
   4  10   1          7.81         10.24         1.25 o                         
   5  10   1          0.95          0.17         1.69 o                         
   6  10   1         48.22         42.42         5.27 o                         
  -3  11   1         20.51         24.42         2.92 o                         
  -2  11   1         29.85         26.32         1.82 o                         
  -1  11   1          0.71         -0.18         0.71 o                         
   0  11   1          1.55         -0.19         0.74 o                         
   1  11   1          0.52          1.64         0.91 o                         
   2  11   1          4.92          3.88         0.90 o                         
 -11   0   2         57.65         46.85         5.18 o                         
 -10   0   2       1027.69       1095.79        24.02 o                         
  -9   0   2       2624.90       2402.68        92.67 o                         
  -8   0   2       1476.58       1509.03        21.83 o                         
  -6   0   2         18.98         31.61         1.27 o                         
  -5   0   2       5114.41       4436.39       121.83 o                         
  -4   0   2      12838.80      13271.85       359.53 o                         
  -3   0   2       9626.11      10225.69       278.44 o                         
  -2   0   2        354.55        378.98         8.06 o                         
   1   0   2        483.63        384.39         4.89 o                         
   2   0   2        487.96        424.38         6.45 o                         
   3   0   2       4483.44       3761.91       148.65 o                         
   4   0   2         11.91         24.68         0.76 o                         
   5   0   2       1133.19        930.95        11.16 o                         
   6   0   2        101.76        137.96         2.01 o                         
   7   0   2        241.11        200.25         2.78 o                         
   8   0   2          2.82          6.02         0.62 o                         
   9   0   2          2.52          1.54         0.42 o                         
  10   0   2         56.79         45.07         1.37 o                         
  11   0   2          3.25          2.53         0.64 o                         
  12   0   2         66.01         67.17         2.23 o                         
  13   0   2          0.05         -0.10         0.56 o                         
  14   0   2         23.19         21.55         1.31 o                         
  15   0   2         52.91         40.95         5.64 o                         
 -14   1   2          1.24         -0.44         1.95 o                         
 -13   1   2         21.21         19.01         1.16 o                         
 -12   1   2         53.00         50.12         2.71 o                         
 -11   1   2         42.70         43.55         1.43 o                         
 -10   1   2        605.59        567.97         7.20 o                         
  -9   1   2        138.19        125.63         3.79 o                         
  -8   1   2        468.59        491.94         5.16 o                         
  -7   1   2         58.67         73.08         1.05 o                         
  -6   1   2        527.22        585.57         4.91 o                         
  -5   1   2       1982.79       1949.51        33.18 o                         
  -4   1   2        190.45        204.82         2.38 o                         
  -3   1   2      10106.30       9670.11       187.08 o                         
  -2   1   2        172.41        194.61         1.60 o                         
  -1   1   2        888.91        945.76         7.23 o                         
   0   1   2        367.61        461.14         4.19 o                         
   1   1   2         70.03         80.36         1.14 o                         
   2   1   2       7092.62       7043.14       168.80 o                         
   3   1   2          0.13          1.78         0.28 o                         
   4   1   2        237.29        234.46         2.44 o                         
   5   1   2       1214.15       1225.68         9.20 o                         
   6   1   2        274.73        277.90         2.75 o                         
   7   1   2        509.13        499.93         4.32 o                         
   8   1   2         43.83         38.80         0.75 o                         
   9   1   2        165.29        188.58         1.76 o                         
  10   1   2          2.66          3.76         0.37 o                         
  11   1   2        163.91        171.05         2.11 o                         
  12   1   2          5.52          4.84         0.51 o                         
  13   1   2         51.76         54.14         1.41 o                         
  14   1   2          6.24          4.62         0.70 o                         
  15   1   2          7.38          7.11         1.36 o                         
 -15   2   2          5.53          5.03         1.87 o                         
 -14   2   2        100.59        101.91         3.85 o                         
 -13   2   2         18.28         18.85         1.14 o                         
 -12   2   2         32.22         37.10         1.35 o                         
 -11   2   2        180.49        161.93         2.47 o                         
 -10   2   2          0.47          0.29         0.34 o                         
  -9   2   2        255.00        229.93         3.12 o                         
  -8   2   2          0.21          0.32         0.20 o                         
  -7   2   2        120.13        122.05         1.23 o                         
  -6   2   2         68.31        100.37         1.23 o                         
  -5   2   2       2709.52       2908.87        30.10 o                         
  -4   2   2       2782.39       2728.34        40.52 o                         
  -3   2   2         33.01         28.71         0.56 o                         
  -2   2   2        768.62        920.17         8.38 o                         
  -1   2   2        224.85        243.23         2.25 o                         
   0   2   2       1726.36       1976.20        16.52 o                         
   1   2   2       2205.58       2149.06        21.37 o                         
   2   2   2       2332.84       2295.88        32.53 o                         
   3   2   2       3481.92       3466.02        61.20 o                         
   4   2   2         33.32         37.77         1.08 o                         
   5   2   2         91.86        150.19         1.90 o                         
   6   2   2        219.49        244.42         2.38 o                         
   7   2   2        144.79        152.10         1.69 o                         
   8   2   2        148.00        164.58         1.68 o                         
   9   2   2          6.36          6.37         0.36 o                         
  10   2   2         14.16         17.68         0.65 o                         
  11   2   2         86.18         89.90         1.46 o                         
  12   2   2          7.53          8.99         0.58 o                         
  13   2   2        104.88        117.75         2.18 o                         
  14   2   2          2.14          2.69         0.95 o                         
  15   2   2          0.19         -0.38         0.80 o                         
 -16   3   2          2.43          2.39         1.00 o                         
 -15   3   2          4.49          4.91         0.85 o                         
 -14   3   2          7.34          8.27         0.79 o                         
 -13   3   2         82.00         80.48         1.99 o                         
 -12   3   2        198.36        186.11         2.73 o                         
 -11   3   2         98.36         95.30         1.73 o                         
 -10   3   2        123.50        113.25         1.44 o                         
  -9   3   2        207.00        236.79         1.97 o                         
  -8   3   2        315.10        283.14         2.27 o                         
  -7   3   2        102.04        100.68         1.09 o                         
  -6   3   2          1.36          8.49         0.32 o                         
  -5   3   2        167.57        151.83         1.35 o                         
  -4   3   2        252.59        225.65         2.06 o                         
  -3   3   2         11.25         13.08         0.43 o                         
  -2   3   2        321.08        337.82         2.75 o                         
  -1   3   2        663.80        558.54         4.64 o                         
   0   3   2          9.34         24.64         0.70 o                         
   1   3   2       2154.67       1949.29        17.28 o                         
   2   3   2        895.81        945.56         7.55 o                         
   3   3   2        322.16        330.37         3.38 o                         
   4   3   2       7504.96       8137.11       325.30 o                         
   5   3   2       1311.63       1257.42         8.89 o                         
   6   3   2        225.97        194.25         2.01 o                         
   7   3   2         92.28         91.62         1.11 o                         
   8   3   2         71.28         71.75         0.96 o                         
   9   3   2         24.86         19.77         0.61 o                         
  10   3   2         10.19         11.59         0.52 o                         
  11   3   2          0.23          0.02         0.30 o                         
  12   3   2          5.41          4.54         0.54 o                         
  13   3   2         10.68          8.32         0.80 o                         
  14   3   2          0.80          2.17         1.51 o                         
 -15   4   2         15.93         17.26         1.13 o                         
 -14   4   2         20.19         25.13         1.41 o                         
 -13   4   2          0.21          0.52         0.49 o                         
 -12   4   2        130.03        135.12         2.10 o                         
 -11   4   2         21.26         20.40         0.68 o                         
 -10   4   2          0.46          0.82         0.27 o                         
  -9   4   2        477.27        470.09         2.94 o                         
  -8   4   2         36.76         32.55         0.69 o                         
  -7   4   2        806.81        824.18         5.11 o                         
  -6   4   2          9.59          7.47         0.32 o                         
  -5   4   2          1.66          1.81         0.22 o                         
  -4   4   2         90.09         73.00         0.95 o                         
  -3   4   2         98.68         92.01         1.18 o                         
  -2   4   2         17.96         17.60         0.63 o                         
  -1   4   2        501.84        479.15         4.60 o                         
   0   4   2        524.79        601.88         7.46 o                         
   1   4   2       2222.11       2212.72        17.96 o                         
   2   4   2          8.22          1.91         0.31 o                         
   3   4   2         48.06         54.77         0.98 o                         
   4   4   2         37.86         28.20         0.70 o                         
   5   4   2        399.77        406.76         3.31 o                         
   6   4   2         33.66         27.29         0.63 o                         
   7   4   2        332.75        323.75         2.34 o                         
   8   4   2        162.94        167.63         1.56 o                         
   9   4   2         42.12         39.46         0.86 o                         
  10   4   2          5.22          6.26         0.44 o                         
  11   4   2          5.85          4.74         0.43 o                         
  12   4   2         11.24         12.00         0.59 o                         
  13   4   2          6.33          8.25         0.90 o                         
  14   4   2          1.09          1.85         0.70 o                         
 -15   5   2          0.16          0.61         1.07 o                         
 -14   5   2          4.53          3.67         0.79 o                         
 -13   5   2          2.43          2.69         0.56 o                         
 -12   5   2          2.21          1.99         0.39 o                         
 -11   5   2         71.09         79.68         1.23 o                         
 -10   5   2        146.04        147.76         1.58 o                         
  -9   5   2         11.59         13.03         0.45 o                         
  -8   5   2        245.64        244.22         1.80 o                         
  -7   5   2         68.77         70.58         0.87 o                         
  -6   5   2        229.80        240.20         1.82 o                         
  -5   5   2          9.44          7.21         0.38 o                         
  -4   5   2         84.60         79.87         1.08 o                         
  -3   5   2        183.93        210.74         1.93 o                         
  -2   5   2        287.67        271.50         2.41 o                         
  -1   5   2        783.44        821.77         7.58 o                         
   0   5   2       1141.73       1200.52        13.98 o                         
   1   5   2         28.68         34.87         1.16 o                         
   2   5   2         30.23         31.24         0.86 o                         
   3   5   2          0.06          0.07         0.23 o                         
   4   5   2         19.93         27.82         0.77 o                         
   5   5   2         42.38         53.69         0.99 o                         
   6   5   2          0.66          0.37         0.24 o                         
   7   5   2        136.29        128.85         1.40 o                         
   8   5   2          2.55          2.38         0.35 o                         
   9   5   2        253.51        259.63         2.21 o                         
  10   5   2         13.53         12.20         0.65 o                         
  11   5   2        119.44        133.50         1.57 o                         
  12   5   2          3.09          2.43         0.47 o                         
  13   5   2          0.45         -0.33         0.52 o                         
 -14   6   2         14.89         18.08         1.74 o                         
 -13   6   2          5.23          6.68         0.62 o                         
 -12   6   2         12.49         16.19         0.71 o                         
 -11   6   2         14.05         12.63         0.62 o                         
 -10   6   2          0.90          1.37         0.31 o                         
  -9   6   2          0.65          0.95         0.29 o                         
  -8   6   2        159.86        152.73         1.68 o                         
  -7   6   2        455.57        453.05         2.95 o                         
  -6   6   2        177.85        168.82         1.50 o                         
  -5   6   2          4.00          3.41         0.33 o                         
  -4   6   2         33.52         27.36         0.69 o                         
  -3   6   2          2.69          6.21         0.40 o                         
  -2   6   2         63.26         63.46         1.06 o                         
  -1   6   2        206.95        202.55         3.01 o                         
   0   6   2         27.89         25.03         1.08 o                         
   1   6   2         49.28         37.62         1.16 o                         
   2   6   2        191.02        181.87         2.55 o                         
   3   6   2         19.77         27.87         0.95 o                         
   4   6   2          1.66          1.91         0.29 o                         
   5   6   2          1.76          1.57         0.32 o                         
   6   6   2        263.38        246.82         2.67 o                         
   7   6   2         63.23         62.30         1.13 o                         
   8   6   2          0.22          0.27         0.30 o                         
   9   6   2         56.43         56.61         1.15 o                         
  10   6   2         24.49         26.03         0.86 o                         
  11   6   2          0.27          0.48         0.44 o                         
  12   6   2          5.89          6.16         0.71 o                         
 -13   7   2          3.22          2.37         0.82 o                         
 -12   7   2          0.53          0.29         0.49 o                         
 -11   7   2          0.15          0.74         0.44 o                         
 -10   7   2         19.17         23.84         0.97 o                         
  -9   7   2         53.24         53.60         1.22 o                         
  -8   7   2          0.63          0.58         0.31 o                         
  -7   7   2        289.71        286.46         2.48 o                         
  -6   7   2        169.89        170.21         1.75 o                         
  -5   7   2        131.58        122.57         1.38 o                         
  -4   7   2          2.74          2.76         0.37 o                         
  -3   7   2         78.27         75.81         1.19 o                         
  -2   7   2         40.98         39.26         1.04 o                         
  -1   7   2         22.41         27.73         0.85 o                         
   0   7   2         34.74         31.15         0.95 o                         
   1   7   2         32.57         31.61         1.09 o                         
   2   7   2        406.50        416.27         3.95 o                         
   3   7   2         12.65         14.64         0.74 o                         
   4   7   2         97.43        101.09         1.53 o                         
   5   7   2         12.52          9.37         0.55 o                         
   6   7   2          0.92          0.83         0.35 o                         
   7   7   2         25.38         27.52         1.04 o                         
   8   7   2          0.54          1.25         0.38 o                         
   9   7   2          0.37         -0.02         0.38 o                         
  10   7   2          4.95          4.15         0.58 o                         
  11   7   2          2.29          0.99         0.57 o                         
 -11   8   2          4.63          3.35         0.98 o                         
 -10   8   2         18.90         23.29         1.11 o                         
  -9   8   2         17.80         20.78         0.80 o                         
  -8   8   2         65.49         71.82         1.23 o                         
  -7   8   2          9.74          7.85         0.50 o                         
  -6   8   2          0.01          0.25         0.34 o                         
  -5   8   2         41.38         43.42         1.00 o                         
  -4   8   2         45.61         41.89         1.30 o                         
  -3   8   2         53.75         54.38         1.34 o                         
  -2   8   2        214.77        241.75         2.67 o                         
  -1   8   2          0.02          0.22         0.39 o                         
   0   8   2        107.29        116.29         1.69 o                         
   1   8   2         27.09         25.85         0.98 o                         
   2   8   2         25.97         25.14         1.04 o                         
   3   8   2          2.91          3.67         0.52 o                         
   4   8   2        104.55         97.70         1.83 o                         
   5   8   2          9.01         10.89         0.73 o                         
   6   8   2         19.17         22.92         1.07 o                         
   7   8   2          2.93          3.58         0.58 o                         
   8   8   2         17.83         19.46         1.13 o                         
   9   8   2         10.36          9.70         1.38 o                         
  10   8   2          5.48          7.98         1.15 o                         
 -10   9   2          0.08          0.37         1.82 o                         
  -8   9   2          3.05          2.95         0.53 o                         
  -7   9   2         11.94         10.35         0.88 o                         
  -6   9   2          8.98          8.24         0.68 o                         
  -5   9   2          0.09          1.00         0.44 o                         
  -4   9   2         12.01         13.03         0.81 o                         
  -3   9   2         30.33         35.10         1.30 o                         
  -2   9   2         60.83         56.33         1.45 o                         
  -1   9   2         29.16         27.78         1.05 o                         
   0   9   2          0.56          1.34         0.42 o                         
   1   9   2          2.07          1.38         0.46 o                         
   2   9   2          0.01          0.71         0.44 o                         
   3   9   2          0.04          0.74         0.55 o                         
   4   9   2          3.46          3.27         0.66 o                         
   5   9   2          4.17          2.61         0.73 o                         
   6   9   2          0.42          1.24         0.64 o                         
   8   9   2         14.79         14.00         1.32 o                         
  -7  10   2          0.00         -0.24         0.56 o                         
  -6  10   2          5.17          2.72         0.75 o                         
  -5  10   2          6.43          5.20         0.72 o                         
  -4  10   2         18.64         21.65         1.44 o                         
  -3  10   2         39.13         39.62         1.70 o                         
  -2  10   2         37.57         38.49         1.60 o                         
  -1  10   2          0.06         -0.27         0.51 o                         
   0  10   2         23.41         21.26         1.17 o                         
   1  10   2         10.87         12.53         0.87 o                         
   2  10   2          3.20          2.79         0.67 o                         
   3  10   2          0.72         -0.27         0.47 o                         
   4  10   2          3.13          2.84         0.77 o                         
   5  10   2          7.05          1.65         2.12 o                         
  -2  11   2          9.20         10.12         1.45 o                         
  -1  11   2          9.94          6.61         1.19 o                         
   0  11   2          0.05          0.05         0.81 o                         
 -14   1   3          7.24          5.76         0.91 o                         
 -13   1   3          1.27          1.33         0.57 o                         
 -12   1   3          1.32          2.23         0.65 o                         
 -11   1   3          3.51          4.74         0.56 o                         
 -10   1   3        199.93        200.46         2.43 o                         
  -9   1   3        133.11        141.57         1.71 o                         
  -8   1   3          8.97          6.83         0.35 o                         
  -7   1   3       2865.18       3146.37        29.08 o                         
  -6   1   3         82.34        113.87         1.32 o                         
  -5   1   3        654.07        745.91         5.22 o                         
  -4   1   3       1233.96       1301.50         8.49 o                         
  -3   1   3        781.51        781.55         5.60 o                         
  -2   1   3        710.89        727.63         5.24 o                         
  -1   1   3       2123.46       2086.31        14.56 o                         
   0   1   3        115.44         66.41         0.94 o                         
   1   1   3         63.75         58.18         1.12 o                         
   2   1   3        329.81        265.02         2.80 o                         
   3   1   3        551.54        584.17         5.56 o                         
   4   1   3         11.97         11.01         0.52 o                         
   5   1   3        114.52        162.42         1.68 o                         
   6   1   3        146.17        123.03         1.29 o                         
   7   1   3        402.22        396.99         2.80 o                         
   8   1   3        107.30        117.52         1.21 o                         
   9   1   3         12.44         10.81         0.46 o                         
  10   1   3          5.25          5.23         0.45 o                         
  11   1   3         25.17         27.40         0.85 o                         
  12   1   3          1.22          0.71         0.40 o                         
  13   1   3         31.66         37.23         1.29 o                         
  14   1   3          3.28          2.81         0.82 o                         
 -16   2   3          0.47         -0.11         1.79 o                         
 -15   2   3          0.20          0.46         0.74 o                         
 -14   2   3         24.51         19.35         1.39 o                         
 -13   2   3          5.34          6.02         0.73 o                         
 -12   2   3         17.38         16.11         0.98 o                         
 -11   2   3          0.13          0.52         0.41 o                         
 -10   2   3         23.36         27.69         0.93 o                         
  -9   2   3          0.50          5.87         0.39 o                         
  -8   2   3        246.93        249.25         2.00 o                         
  -7   2   3        540.38        587.73         4.15 o                         
  -6   2   3        135.03        122.03         1.16 o                         
  -5   2   3        131.87        133.90         1.33 o                         
  -4   2   3        106.43        112.56         1.11 o                         
  -3   2   3        134.75        142.36         1.41 o                         
  -2   2   3          3.10          1.13         0.20 o                         
  -1   2   3         35.75         24.58         1.30 o                         
   0   2   3        756.30        836.46         8.36 o                         
   1   2   3          5.15          4.08         0.34 o                         
   2   2   3         97.82        135.87         1.64 o                         
   3   2   3         29.18         17.83         0.77 o                         
   4   2   3        623.44        678.86         4.89 o                         
   5   2   3         47.17         69.24         1.07 o                         
   6   2   3        471.92        502.59         3.92 o                         
   7   2   3        223.43        209.92         2.24 o                         
   8   2   3          0.16          0.37         0.23 o                         
   9   2   3         44.70         42.86         0.93 o                         
  10   2   3         71.47         75.58         1.17 o                         
  11   2   3          1.24          1.08         0.36 o                         
  12   2   3          5.61          3.40         0.49 o                         
  13   2   3          6.03          5.87         0.67 o                         
  14   2   3         11.79          8.22         0.82 o                         
 -16   3   3          0.28          0.79         0.91 o                         
 -15   3   3          2.58          1.87         0.81 o                         
 -14   3   3         56.48         60.18         1.80 o                         
 -13   3   3         53.08         51.14         1.96 o                         
 -12   3   3          0.01          0.34         0.44 o                         
 -11   3   3          1.43          0.66         0.36 o                         
 -10   3   3          3.88          2.79         0.34 o                         
  -9   3   3         35.49         28.43         0.58 o                         
  -8   3   3         45.55         48.05         0.72 o                         
  -7   3   3        179.78        190.85         1.56 o                         
  -6   3   3         86.82         95.11         1.05 o                         
  -5   3   3        531.75        575.50         3.96 o                         
  -4   3   3       2093.87       2300.94        15.39 o                         
  -3   3   3        537.63        541.97         4.17 o                         
  -2   3   3         25.83         20.96         0.65 o                         
  -1   3   3        454.51        431.03         3.96 o                         
   0   3   3        742.01        767.46         6.18 o                         
   1   3   3        137.61        158.67         1.99 o                         
   2   3   3        409.45        429.89         4.12 o                         
   3   3   3        232.86        269.10         2.38 o                         
   4   3   3        904.02        928.36         7.14 o                         
   5   3   3         15.20         17.88         0.59 o                         
   6   3   3         42.53         36.21         0.73 o                         
   7   3   3         21.26         26.20         0.64 o                         
   8   3   3         57.94         53.35         0.87 o                         
   9   3   3         12.90         11.36         0.47 o                         
  10   3   3         50.06         47.48         0.97 o                         
  11   3   3          6.53          6.15         0.47 o                         
  12   3   3         29.25         28.63         1.11 o                         
  14   3   3          1.06          2.26         1.59 o                         
 -16   4   3          1.92         -0.24         2.15 o                         
 -15   4   3         22.52         20.75         1.28 o                         
 -14   4   3          0.06          0.55         0.64 o                         
 -13   4   3         58.69         60.68         1.87 o                         
 -12   4   3          5.64          4.63         0.49 o                         
 -11   4   3          5.19          5.10         0.43 o                         
 -10   4   3         21.00         25.10         0.64 o                         
  -9   4   3         16.18         21.55         0.53 o                         
  -8   4   3        431.60        427.15         2.88 o                         
  -7   4   3        729.35        771.68         4.63 o                         
  -6   4   3         78.21         58.06         0.76 o                         
  -5   4   3         22.07         19.60         0.51 o                         
  -4   4   3        462.12        473.04         3.78 o                         
  -3   4   3        816.69        827.79         6.01 o                         
  -2   4   3        759.54        856.50         6.83 o                         
  -1   4   3        424.15        423.75         4.61 o                         
   0   4   3        747.17        829.81         8.04 o                         
   1   4   3        697.83        757.43         6.10 o                         
   2   4   3        820.61        873.63         7.52 o                         
   3   4   3         70.28         89.21         1.35 o                         
   4   4   3         41.88         27.34         0.78 o                         
   5   4   3         94.44         95.57         1.11 o                         
   6   4   3         52.31         61.65         0.91 o                         
   7   4   3         49.19         39.81         0.76 o                         
   8   4   3          1.58          0.98         0.29 o                         
   9   4   3          5.29          5.96         0.40 o                         
  10   4   3          0.01          0.45         0.36 o                         
  11   4   3         24.41         21.77         0.74 o                         
  12   4   3          0.00          0.10         0.41 o                         
  13   4   3          4.30          2.99         0.73 o                         
 -15   5   3          0.12          0.09         0.59 o                         
 -14   5   3         10.16         12.97         0.96 o                         
 -13   5   3          6.70          4.89         0.56 o                         
 -12   5   3         47.72         47.47         1.13 o                         
 -11   5   3        179.45        161.66         1.65 o                         
 -10   5   3         12.16         14.70         0.52 o                         
  -9   5   3        111.58        102.02         1.14 o                         
  -8   5   3        104.97        103.04         1.04 o                         
  -7   5   3         52.24         49.18         0.78 o                         
  -6   5   3         88.99         87.76         1.15 o                         
  -5   5   3        239.53        219.95         2.06 o                         
  -4   5   3        321.20        288.26         2.49 o                         
  -3   5   3         17.34         20.06         0.63 o                         
  -2   5   3       1053.32       1013.96         8.01 o                         
  -1   5   3         47.98         56.06         1.11 o                         
   0   5   3        248.30        239.74         3.29 o                         
   1   5   3        443.81        470.78         6.52 o                         
   2   5   3         57.44         52.84         1.16 o                         
   3   5   3        201.17        174.96         1.82 o                         
   4   5   3        148.84        158.37         1.67 o                         
   5   5   3         67.34         71.86         1.01 o                         
   6   5   3        183.87        175.70         1.67 o                         
   7   5   3         11.03         11.00         0.54 o                         
   8   5   3        197.43        193.46         1.81 o                         
   9   5   3         19.12         17.66         0.63 o                         
  10   5   3          0.62          0.81         0.34 o                         
  11   5   3         13.37         15.11         0.74 o                         
  12   5   3         12.62         12.94         0.96 o                         
 -14   6   3         15.97         15.59         1.16 o                         
 -13   6   3         11.30         11.34         0.80 o                         
 -12   6   3         63.93         65.88         1.25 o                         
 -11   6   3          0.02          0.10         0.30 o                         
 -10   6   3         59.45         56.69         1.04 o                         
  -9   6   3         20.96         18.92         0.65 o                         
  -8   6   3         11.03          7.51         0.45 o                         
  -7   6   3         91.56         92.46         1.12 o                         
  -6   6   3         29.24         31.57         0.72 o                         
  -5   6   3        206.28        206.58         1.71 o                         
  -4   6   3         90.41         95.94         1.12 o                         
  -3   6   3        352.63        324.77         2.89 o                         
  -2   6   3          1.64          1.36         0.32 o                         
  -1   6   3         13.29         12.11         0.62 o                         
   0   6   3         40.18         31.67         1.08 o                         
   1   6   3         66.92         73.58         1.63 o                         
   2   6   3         33.19         29.99         1.11 o                         
   3   6   3         39.97         46.22         1.07 o                         
   4   6   3          5.18          5.19         0.44 o                         
   5   6   3         68.83         72.21         1.39 o                         
   6   6   3        294.48        293.92         2.58 o                         
   7   6   3        231.79        218.29         2.23 o                         
   8   6   3        117.03        120.07         1.81 o                         
   9   6   3         21.89         20.17         0.76 o                         
  10   6   3          5.53          4.49         0.55 o                         
 -13   7   3         54.23         57.45         2.12 o                         
 -12   7   3         12.83         17.21         1.72 o                         
 -11   7   3          8.53         11.24         0.83 o                         
 -10   7   3         23.01         24.95         0.81 o                         
  -9   7   3          4.66          4.66         0.45 o                         
  -8   7   3          8.72          7.85         0.48 o                         
  -7   7   3         56.78         52.39         0.98 o                         
  -6   7   3        229.43        235.05         2.05 o                         
  -5   7   3         40.32         40.48         0.94 o                         
  -4   7   3        269.50        259.53         2.34 o                         
  -3   7   3         27.55         28.00         0.85 o                         
  -2   7   3        671.82        653.27         4.90 o                         
  -1   7   3          0.31          1.04         0.37 o                         
   0   7   3         80.59         74.30         1.48 o                         
   1   7   3          5.93          2.83         0.47 o                         
   2   7   3          1.85          2.24         0.56 o                         
   3   7   3         62.33         63.88         1.42 o                         
   4   7   3          3.62          5.91         0.63 o                         
   5   7   3         82.95         79.98         1.43 o                         
   6   7   3         15.91         18.93         0.94 o                         
   7   7   3          6.45          7.14         0.51 o                         
   8   7   3          3.01          6.64         0.56 o                         
   9   7   3         35.40         33.79         1.64 o                         
 -12   8   3          2.74          0.95         1.13 o                         
 -10   8   3         24.14         30.33         1.76 o                         
  -9   8   3          9.77          9.23         0.71 o                         
  -8   8   3          9.69         11.54         0.60 o                         
  -7   8   3          4.52          2.88         0.39 o                         
  -6   8   3        183.03        191.00         2.33 o                         
  -5   8   3        347.40        341.38         3.05 o                         
  -4   8   3        115.25        111.72         1.59 o                         
  -3   8   3         32.48         26.59         0.94 o                         
  -2   8   3         51.99         54.44         1.31 o                         
  -1   8   3        176.59        182.09         2.28 o                         
   0   8   3         50.45         55.91         1.37 o                         
   1   8   3        117.46        118.75         1.97 o                         
   2   8   3         77.86         78.35         1.67 o                         
   3   8   3          2.30          1.78         0.60 o                         
   4   8   3          8.44         12.93         0.89 o                         
   5   8   3          4.63          4.18         0.59 o                         
   6   8   3          4.59          5.27         0.60 o                         
   7   8   3         19.15         20.07         1.25 o                         
   8   8   3          0.01         -0.21         0.53 o                         
   9   8   3          7.27         10.35         1.12 o                         
 -10   9   3          0.26          0.07         0.61 o                         
  -9   9   3         43.06         36.05         1.78 o                         
  -8   9   3          0.43          0.14         0.45 o                         
  -7   9   3         29.45         31.76         1.05 o                         
  -6   9   3         35.13         39.13         1.29 o                         
  -5   9   3         45.87         54.17         1.45 o                         
  -4   9   3        136.56        137.24         2.07 o                         
  -3   9   3          6.38          8.41         0.67 o                         
  -2   9   3         83.42         82.95         1.65 o                         
  -1   9   3         92.65        100.92         1.92 o                         
   0   9   3          1.88          3.36         0.58 o                         
   1   9   3         83.41         69.74         1.64 o                         
   2   9   3          6.86          2.11         0.53 o                         
   3   9   3         10.19          9.56         0.86 o                         
   4   9   3          0.88          1.45         0.67 o                         
   5   9   3         27.28         30.65         1.21 o                         
   7   9   3          0.41          0.49         0.60 o                         
  -7  10   3         18.76         19.32         2.22 o                         
  -6  10   3          0.12         -0.01         0.53 o                         
  -5  10   3          3.74          3.07         0.69 o                         
  -4  10   3         11.58         10.46         0.80 o                         
  -3  10   3         20.44         23.34         1.26 o                         
  -2  10   3          0.41          0.57         0.68 o                         
  -1  10   3         81.41         90.67         3.93 o                         
   0  10   3         84.46         86.27         4.23 o                         
   1  10   3          0.78          0.78         0.68 o                         
   2  10   3          6.75          6.17         1.07 o                         
   3  10   3          7.22          2.68         1.13 o                         
   4  10   3         17.18         15.61         2.59 o                         
 -13   0   4         26.48         32.88         1.84 o                         
 -12   0   4        133.97        143.17         3.09 o                         
 -11   0   4         22.42         25.16         0.87 o                         
 -10   0   4        313.59        339.41         3.52 o                         
  -9   0   4        158.07        187.98         3.15 o                         
  -8   0   4       5949.19       6005.94       116.28 o                         
  -7   0   4       2667.22       2830.73        32.31 o                         
  -6   0   4       1453.49       1465.17        15.02 o                         
  -5   0   4       1768.77       1769.08        17.84 o                         
  -4   0   4          3.15          8.06         0.53 o                         
  -3   0   4        794.01        770.35         7.87 o                         
  -2   0   4       3043.24       3236.98        45.03 o                         
  -1   0   4       1343.37       1428.07        13.81 o                         
   0   0   4        317.84        361.95         5.60 o                         
   1   0   4         21.97         60.57         1.47 o                         
   2   0   4         11.32         12.26         1.09 o                         
   3   0   4        791.38        845.19         9.83 o                         
   4   0   4        284.45        305.36         4.67 o                         
   5   0   4        770.04        838.34         7.28 o                         
   6   0   4        315.67        330.14         3.18 o                         
   7   0   4        170.31        184.70         2.17 o                         
   8   0   4        463.54        484.06         4.97 o                         
   9   0   4        258.39        254.60         3.48 o                         
  10   0   4         12.33         16.25         0.98 o                         
  11   0   4          1.50          3.26         0.68 o                         
  12   0   4          0.10          0.67         0.68 o                         
  13   0   4          0.40         -0.76         0.76 o                         
 -15   1   4         22.33         22.25         1.87 o                         
 -14   1   4          1.69          1.48         0.60 o                         
 -13   1   4          3.15          5.43         0.73 o                         
 -12   1   4        168.67        153.31         2.33 o                         
 -11   1   4         50.26         48.58         0.90 o                         
 -10   1   4        503.13        497.56         3.89 o                         
  -9   1   4          4.63          5.03         0.33 o                         
  -8   1   4       1176.02       1211.19         7.64 o                         
  -7   1   4        226.83        239.60         2.27 o                         
  -6   1   4          4.63          1.42         0.19 o                         
  -5   1   4        502.16        523.90         3.99 o                         
  -4   1   4         86.94        131.20         1.37 o                         
  -3   1   4       3590.49       3547.75        42.79 o                         
  -2   1   4        386.96        391.12         3.25 o                         
  -1   1   4        125.32        142.34         2.28 o                         
   0   1   4       1831.62       1671.26        18.46 o                         
   1   1   4         51.06         52.94         1.03 o                         
   2   1   4       2251.96       2112.02        16.59 o                         
   3   1   4         11.89         12.15         0.50 o                         
   4   1   4        526.96        555.78         3.97 o                         
   5   1   4        171.17        158.51         1.55 o                         
   6   1   4         43.44         33.56         0.78 o                         
   7   1   4          8.21          5.89         0.36 o                         
   8   1   4          1.32          0.74         0.26 o                         
   9   1   4         25.57         30.20         0.80 o                         
  10   1   4         79.80         86.31         1.36 o                         
  11   1   4         27.59         25.66         0.88 o                         
  12   1   4         12.13         11.83         0.85 o                         
  13   1   4          0.48         11.11         2.32 o                         
 -16   2   4         46.84         46.37         3.49 o                         
 -15   2   4          1.43          2.17         0.80 o                         
 -14   2   4         83.63         82.28         1.99 o                         
 -13   2   4        161.94        149.20         2.89 o                         
 -12   2   4          0.13          0.63         0.41 o                         
 -11   2   4        284.50        271.29         2.48 o                         
 -10   2   4          0.99          0.42         0.22 o                         
  -9   2   4        195.12        184.58         1.54 o                         
  -8   2   4         17.50         15.25         0.47 o                         
  -7   2   4        849.96        906.50         5.39 o                         
  -6   2   4       3390.33       3469.20        23.39 o                         
  -5   2   4         68.38         96.11         1.06 o                         
  -4   2   4        654.86        616.33         4.52 o                         
  -3   2   4         50.34         54.12         0.80 o                         
  -2   2   4          3.82          1.70         0.23 o                         
  -1   2   4        421.24        373.21         4.05 o                         
   0   2   4          0.34          3.16         0.49 o                         
   1   2   4       1585.47       1489.68        13.58 o                         
   2   2   4          1.69          1.90         0.32 o                         
   3   2   4        532.05        512.18         3.76 o                         
   4   2   4        494.16        471.27         3.42 o                         
   5   2   4         13.38         21.76         0.63 o                         
   6   2   4        162.85        138.08         1.43 o                         
   7   2   4         70.79         70.52         0.96 o                         
   8   2   4          7.01          4.55         0.44 o                         
   9   2   4         89.04         89.79         1.19 o                         
  10   2   4          0.60          1.22         0.40 o                         
  11   2   4          2.05          1.69         0.42 o                         
  12   2   4          0.57          0.96         0.46 o                         
  13   2   4         34.31         36.07         1.91 o                         
 -16   3   4         36.10         34.77         2.94 o                         
 -15   3   4         34.08         39.77         1.85 o                         
 -14   3   4         11.29         14.54         1.02 o                         
 -13   3   4         10.75         10.49         1.29 o                         
 -12   3   4        314.17        314.86         3.53 o                         
 -11   3   4          2.13          0.93         0.35 o                         
 -10   3   4        545.12        536.24         3.58 o                         
  -9   3   4         34.41         29.28         0.62 o                         
  -8   3   4        209.76        215.00         1.74 o                         
  -7   3   4        763.78        714.56         4.44 o                         
  -6   3   4          1.01          1.37         0.21 o                         
  -5   3   4        710.88        737.87         4.80 o                         
  -4   3   4          6.67          9.54         0.37 o                         
  -3   3   4        627.53        772.90         6.03 o                         
  -2   3   4        301.53        257.31         2.63 o                         
  -1   3   4        445.22        397.73         4.58 o                         
   0   3   4         13.73         15.52         0.74 o                         
   1   3   4          6.45          9.82         0.52 o                         
   2   3   4        229.67        262.32         2.65 o                         
   3   3   4        551.92        564.11         4.56 o                         
   4   3   4        133.00        118.10         1.56 o                         
   5   3   4         59.65         77.80         1.15 o                         
   6   3   4         11.83         18.30         0.54 o                         
   7   3   4        116.13        131.08         1.35 o                         
   8   3   4          0.22          1.17         0.29 o                         
   9   3   4         58.31         61.17         1.07 o                         
  10   3   4          0.35          0.90         0.32 o                         
  11   3   4          0.77          0.44         0.34 o                         
  12   3   4          1.24          1.00         0.58 o                         
 -16   4   4         22.97         25.61         3.95 o                         
 -15   4   4         34.42         37.50         1.83 o                         
 -14   4   4         16.61         22.90         1.29 o                         
 -13   4   4          4.19          2.63         0.51 o                         
 -12   4   4         17.09         14.13         0.63 o                         
 -11   4   4        109.08        108.28         1.49 o                         
 -10   4   4        175.73        172.21         2.36 o                         
  -9   4   4        100.33         95.19         1.01 o                         
  -8   4   4        187.93        173.80         1.40 o                         
  -7   4   4          4.16          1.82         0.23 o                         
  -6   4   4         55.51         34.85         0.68 o                         
  -5   4   4        856.85        839.23         5.79 o                         
  -4   4   4        401.54        376.52         3.10 o                         
  -3   4   4         55.40         64.74         1.05 o                         
  -2   4   4        643.95        634.66         5.51 o                         
  -1   4   4       1012.19       1043.57        10.61 o                         
   0   4   4         63.24         74.54         1.64 o                         
   1   4   4        419.38        393.67         4.27 o                         
   2   4   4        176.56        190.15         2.12 o                         
   3   4   4         41.39         53.48         1.15 o                         
   4   4   4         32.55         30.67         0.88 o                         
   5   4   4        110.56        108.68         1.24 o                         
   6   4   4        142.60        149.03         1.54 o                         
   7   4   4         16.69         18.58         0.64 o                         
   8   4   4         15.60         21.12         0.65 o                         
   9   4   4          4.20          3.86         0.43 o                         
  10   4   4          2.08          3.06         0.39 o                         
  11   4   4          8.23          7.43         0.61 o                         
  12   4   4          0.46          0.42         0.52 o                         
 -15   5   4          6.10          2.68         1.29 o                         
 -14   5   4          0.87          0.12         0.56 o                         
 -13   5   4          9.27          9.15         0.68 o                         
 -12   5   4          1.26          0.44         0.32 o                         
 -11   5   4         12.13         12.60         0.51 o                         
 -10   5   4         23.73         22.13         0.62 o                         
  -9   5   4         27.51         26.89         0.67 o                         
  -8   5   4         89.19         81.31         0.97 o                         
  -7   5   4         46.33         43.51         0.79 o                         
  -6   5   4        356.75        333.95         2.41 o                         
  -5   5   4        150.52        139.37         1.58 o                         
  -4   5   4         41.85         39.72         0.79 o                         
  -3   5   4          7.50         22.64         0.76 o                         
  -2   5   4          9.54          6.74         0.51 o                         
  -1   5   4        364.98        344.23         4.32 o                         
   0   5   4        273.31        252.10         3.44 o                         
   1   5   4         52.33         54.70         1.27 o                         
   2   5   4        232.13        211.74         2.66 o                         
   3   5   4        118.47        117.07         1.46 o                         
   4   5   4        431.17        410.92         3.05 o                         
   5   5   4          0.26          0.61         0.29 o                         
   6   5   4         43.02         45.92         0.95 o                         
   7   5   4         48.14         46.05         0.98 o                         
   8   5   4        161.67        145.37         1.79 o                         
   9   5   4          0.74          0.10         0.31 o                         
  10   5   4          1.92          2.14         0.47 o                         
 -14   6   4          6.02          8.37         1.00 o                         
 -13   6   4          0.03          0.25         0.44 o                         
 -12   6   4          3.38          3.91         0.45 o                         
 -11   6   4          5.16          4.48         0.42 o                         
 -10   6   4         27.67         26.21         0.88 o                         
  -9   6   4        158.06        158.21         1.65 o                         
  -8   6   4         58.98         60.57         1.03 o                         
  -7   6   4         37.45         39.58         0.97 o                         
  -6   6   4         90.57         79.32         1.06 o                         
  -5   6   4         71.61         65.21         0.94 o                         
  -4   6   4        139.05        146.02         1.57 o                         
  -3   6   4        114.48        120.08         1.38 o                         
  -2   6   4        258.77        248.05         2.25 o                         
  -1   6   4         26.52         27.42         0.86 o                         
   0   6   4          3.87          3.49         0.47 o                         
   1   6   4        178.71        185.90         2.28 o                         
   2   6   4         48.78         56.06         1.57 o                         
   3   6   4         76.34         90.56         1.67 o                         
   4   6   4          3.84          2.69         0.40 o                         
   5   6   4          0.99          0.17         0.32 o                         
   6   6   4         20.67         25.04         0.81 o                         
   7   6   4          0.20          0.09         0.34 o                         
   8   6   4         20.45         21.00         0.79 o                         
   9   6   4          7.73          6.33         0.76 o                         
  11   6   4         40.48         46.98         1.80 o                         
 -13   7   4          4.06          4.00         0.98 o                         
 -12   7   4          2.21          2.23         0.95 o                         
 -11   7   4          0.16          0.50         0.45 o                         
 -10   7   4         40.06         41.18         1.17 o                         
  -9   7   4          0.66          1.09         0.35 o                         
  -8   7   4          2.65          2.26         0.40 o                         
  -7   7   4          2.09          1.39         0.32 o                         
  -6   7   4          6.12          7.76         0.48 o                         
  -5   7   4        427.84        429.31         3.48 o                         
  -4   7   4         38.64         38.81         1.17 o                         
  -3   7   4         76.53         79.02         1.46 o                         
  -2   7   4         61.66         61.88         1.43 o                         
  -1   7   4          2.55          2.88         0.55 o                         
   0   7   4         28.91         33.99         1.15 o                         
   1   7   4         92.73         90.94         1.65 o                         
   2   7   4          0.06          0.46         0.45 o                         
   3   7   4         26.36         22.15         0.96 o                         
   4   7   4         44.16         37.33         1.46 o                         
   5   7   4         13.78         15.07         0.81 o                         
   6   7   4          0.04          0.24         0.35 o                         
   7   7   4          6.17          9.86         0.63 o                         
   8   7   4          4.54          1.20         0.55 o                         
 -10   8   4         18.53         19.80         1.72 o                         
  -9   8   4          1.31          0.73         0.78 o                         
  -8   8   4          6.20          6.01         0.52 o                         
  -7   8   4          6.18          6.57         0.53 o                         
  -6   8   4          0.65          1.56         0.41 o                         
  -5   8   4         19.64         20.51         0.95 o                         
  -4   8   4          1.20          2.48         0.42 o                         
  -3   8   4         94.59         95.76         1.58 o                         
  -2   8   4         21.53         19.61         0.89 o                         
  -1   8   4         20.38         20.37         0.89 o                         
   0   8   4         18.50         18.56         0.84 o                         
   1   8   4          3.31          3.82         0.76 o                         
   2   8   4         21.45         19.52         1.08 o                         
   3   8   4         28.73         28.68         1.10 o                         
   4   8   4          0.04         -0.40         0.40 o                         
   5   8   4          1.25          0.86         0.45 o                         
   6   8   4          9.96         10.35         0.93 o                         
   7   8   4         16.01         15.02         0.94 o                         
  -9   9   4          1.64          1.18         0.57 o                         
  -8   9   4          0.60          0.27         0.49 o                         
  -7   9   4          1.91          1.97         0.51 o                         
  -6   9   4          9.00          8.77         0.76 o                         
  -5   9   4         37.71         35.27         1.23 o                         
  -4   9   4         21.45         22.00         0.92 o                         
  -3   9   4         33.71         35.50         1.19 o                         
  -2   9   4         11.10         10.09         0.69 o                         
  -1   9   4          3.44          4.26         0.60 o                         
   0   9   4          0.45         -0.10         0.48 o                         
   1   9   4          0.32         -0.39         0.49 o                         
   2   9   4          2.39          3.36         0.77 o                         
   3   9   4          3.59          3.39         0.72 o                         
   4   9   4          3.74          1.90         0.65 o                         
   5   9   4         28.58         29.86         1.44 o                         
   6   9   4          8.83          2.71         0.69 o                         
  -6  10   4          0.59          1.80         0.61 o                         
  -5  10   4          1.25          1.31         0.70 o                         
  -4  10   4          3.86          1.44         0.88 o                         
  -3  10   4         14.40         13.14         1.56 o                         
  -2  10   4          4.04          2.29         0.78 o                         
  -1  10   4          0.14         -0.19         1.01 o                         
   0  10   4          1.98          1.41         0.97 o                         
   1  10   4         14.69         16.53         1.93 o                         
   2  10   4          8.74          7.07         1.67 o                         
   3  10   4          2.61         -1.39         1.46 o                         
 -16   1   5          0.10          0.46         1.59 o                         
 -15   1   5          2.62          0.67         0.74 o                         
 -14   1   5         33.66         33.66         1.33 o                         
 -13   1   5          1.08          1.14         0.36 o                         
 -12   1   5         30.40         25.83         0.73 o                         
 -11   1   5        456.84        454.58         3.13 o                         
 -10   1   5        107.80        124.66         1.20 o                         
  -9   1   5        180.99        188.79         1.79 o                         
  -8   1   5        220.08        236.44         1.92 o                         
  -7   1   5         61.60         61.60         0.81 o                         
  -6   1   5          2.79          6.04         0.30 o                         
  -5   1   5        553.80        569.58         3.49 o                         
  -4   1   5        289.35        327.47         2.48 o                         
  -3   1   5         91.97         95.39         1.08 o                         
  -2   1   5         42.63         61.57         2.20 o                         
  -1   1   5       1994.38       2142.35        24.92 o                         
   0   1   5        581.84        547.98         6.63 o                         
   1   1   5         13.48          8.61         0.51 o                         
   2   1   5         61.85        113.08         1.67 o                         
   3   1   5          2.36          2.85         0.29 o                         
   4   1   5          1.14         -0.07         0.21 o                         
   5   1   5          1.82          3.04         0.30 o                         
   6   1   5        153.88        150.91         1.29 o                         
   7   1   5          2.33          4.64         0.36 o                         
   8   1   5          0.23          0.45         0.31 o                         
   9   1   5          2.92          5.05         0.44 o                         
  10   1   5         49.92         46.99         1.10 o                         
  11   1   5          4.04          3.50         0.60 o                         
 -16   2   5         18.02         18.04         1.51 o                         
 -15   2   5         59.74         51.40         2.06 o                         
 -14   2   5         47.23         52.14         1.80 o                         
 -13   2   5         97.69         88.67         1.49 o                         
 -12   2   5        104.18        105.16         1.38 o                         
 -11   2   5         13.81         12.02         0.54 o                         
 -10   2   5         40.78         44.21         0.78 o                         
  -9   2   5          9.64          7.46         0.37 o                         
  -8   2   5        115.83        121.24         1.21 o                         
  -7   2   5        444.57        446.00         2.88 o                         
  -6   2   5         59.61         86.92         0.91 o                         
  -5   2   5        160.13        200.78         1.69 o                         
  -4   2   5       1263.60       1329.22         7.64 o                         
  -3   2   5         72.00         50.45         0.90 o                         
  -2   2   5         39.19         49.11         1.15 o                         
  -1   2   5        727.60        720.78         7.63 o                         
   0   2   5         30.36         33.11         1.40 o                         
   1   2   5         30.49         48.98         1.10 o                         
   2   2   5          0.20          2.38         0.31 o                         
   3   2   5         60.36         51.21         0.93 o                         
   4   2   5         47.04         48.40         0.85 o                         
   5   2   5          3.20          4.40         0.34 o                         
   6   2   5        101.50        101.55         1.16 o                         
   7   2   5        100.76         93.60         1.20 o                         
   8   2   5          3.54          1.02         0.32 o                         
   9   2   5         54.57         55.59         1.19 o                         
  10   2   5          0.02          0.22         0.36 o                         
  11   2   5          4.52          3.19         0.53 o                         
  12   2   5          0.39         -0.53         0.56 o                         
 -16   3   5         14.70         10.32         2.34 o                         
 -15   3   5         25.01         25.28         1.71 o                         
 -14   3   5         21.81         28.19         1.26 o                         
 -13   3   5         60.80         63.95         1.81 o                         
 -12   3   5         46.64         44.78         0.98 o                         
 -11   3   5         19.93         25.41         0.72 o                         
 -10   3   5         24.74         26.38         0.70 o                         
  -9   3   5         26.54         25.88         0.62 o                         
  -8   3   5         51.57         59.21         0.88 o                         
  -7   3   5         28.72         26.98         0.63 o                         
  -6   3   5        400.97        416.99         3.02 o                         
  -5   3   5        314.19        346.30         2.64 o                         
  -4   3   5        459.98        512.96         3.92 o                         
  -3   3   5          0.90          1.78         0.31 o                         
  -2   3   5        347.85        348.83         4.14 o                         
  -1   3   5        400.82        396.14         5.03 o                         
   0   3   5        140.66        143.77         2.12 o                         
   1   3   5         32.39         27.57         0.92 o                         
   2   3   5          4.25          5.77         0.47 o                         
   3   3   5        359.75        323.81         2.62 o                         
   4   3   5         29.35         34.12         0.86 o                         
   5   3   5          5.08          1.93         0.33 o                         
   6   3   5         36.31         33.25         0.81 o                         
   7   3   5          1.40          1.26         0.32 o                         
   8   3   5          0.07         -0.29         0.29 o                         
   9   3   5          6.74          7.22         0.47 o                         
  10   3   5         32.94         30.58         0.83 o                         
  11   3   5         38.71         40.33         1.34 o                         
  12   3   5          3.81         37.81         5.24 o                         
 -15   4   5         40.72         40.90         3.05 o                         
 -14   4   5        198.67        178.28         4.92 o                         
 -13   4   5          5.42          6.14         0.52 o                         
 -12   4   5         86.53         82.17         1.41 o                         
 -11   4   5         70.03         55.14         0.98 o                         
 -10   4   5         26.05         20.87         0.71 o                         
  -9   4   5         77.24         71.78         0.93 o                         
  -8   4   5          0.57          0.27         0.22 o                         
  -7   4   5         44.34         38.75         0.86 o                         
  -6   4   5         81.27         95.29         1.22 o                         
  -5   4   5        135.66        120.90         1.58 o                         
  -4   4   5          0.35          0.54         0.26 o                         
  -3   4   5          8.54          7.38         0.51 o                         
  -2   4   5         89.73         95.70         2.31 o                         
  -1   4   5          9.75         14.98         0.79 o                         
   0   4   5        167.48        148.50         2.58 o                         
   1   4   5          5.63          7.77         0.50 o                         
   2   4   5        215.72        221.02         2.09 o                         
   3   4   5         47.89         39.92         0.95 o                         
   4   4   5         86.28         90.67         1.26 o                         
   5   4   5          5.12          3.47         0.38 o                         
   6   4   5         18.80         17.97         0.72 o                         
   7   4   5          3.05          2.66         0.39 o                         
   8   4   5          1.15          1.86         0.40 o                         
   9   4   5         29.34         28.45         0.86 o                         
  10   4   5          4.54          2.29         0.44 o                         
  11   4   5          1.30          0.75         0.69 o                         
 -15   5   5          8.81          8.69         2.77 o                         
 -14   5   5          3.26          2.31         0.65 o                         
 -13   5   5         32.62         31.88         1.18 o                         
 -12   5   5          0.32          0.21         0.33 o                         
 -11   5   5        224.85        203.51         2.00 o                         
 -10   5   5         83.17         77.05         1.03 o                         
  -9   5   5         76.39         77.87         1.12 o                         
  -8   5   5          0.91          1.43         0.39 o                         
  -7   5   5         59.68         68.09         1.00 o                         
  -6   5   5         89.96         91.44         1.09 o                         
  -5   5   5        134.13        127.61         1.32 o                         
  -4   5   5        128.20        124.19         1.48 o                         
  -3   5   5          0.57          0.34         0.36 o                         
  -2   5   5        203.22        192.41         2.45 o                         
  -1   5   5        444.56        456.40         5.66 o                         
   0   5   5        114.80        117.26         1.78 o                         
   1   5   5        162.98        156.02         1.85 o                         
   2   5   5          7.56          8.14         0.67 o                         
   3   5   5        163.58        167.32         1.93 o                         
   4   5   5          3.00          2.84         0.45 o                         
   5   5   5         43.15         47.58         1.10 o                         
   6   5   5         24.23         22.15         0.73 o                         
   7   5   5          6.99          6.02         0.50 o                         
   8   5   5          5.05          5.86         0.46 o                         
   9   5   5          2.84          2.13         0.48 o                         
  11   5   5          1.84         -1.06         2.12 o                         
 -13   6   5          0.02          0.42         0.40 o                         
 -12   6   5         36.62         45.44         1.62 o                         
 -11   6   5         13.70         14.06         0.60 o                         
 -10   6   5        141.97        132.52         1.57 o                         
  -9   6   5         13.80         11.83         0.54 o                         
  -8   6   5          0.13         -0.26         0.26 o                         
  -7   6   5         81.25         80.47         1.15 o                         
  -6   6   5         59.29         61.38         1.15 o                         
  -5   6   5        217.40        204.17         1.98 o                         
  -4   6   5         13.33         10.75         0.53 o                         
  -3   6   5        391.50        370.60         3.51 o                         
  -2   6   5        248.38        253.75         2.63 o                         
  -1   6   5         62.52         58.05         1.22 o                         
   0   6   5        650.84        674.98         6.25 o                         
   1   6   5         53.69         54.68         1.77 o                         
   2   6   5         16.02         16.94         0.93 o                         
   3   6   5          1.73          2.46         0.50 o                         
   4   6   5         21.81         18.21         0.80 o                         
   5   6   5        134.34        133.63         2.23 o                         
   6   6   5          2.62          1.55         0.40 o                         
   7   6   5         16.16         15.50         0.64 o                         
   8   6   5          0.10         -0.24         0.38 o                         
 -13   7   5         50.24         54.99         3.51 o                         
 -12   7   5          3.08         17.39         5.18 o                         
 -11   7   5         63.14         69.82         1.39 o                         
 -10   7   5          2.07          1.20         0.38 o                         
  -9   7   5        103.87        111.71         1.48 o                         
  -8   7   5          1.38          1.28         0.33 o                         
  -7   7   5         66.89         65.94         1.54 o                         
  -6   7   5          8.14          6.27         0.46 o                         
  -5   7   5         83.17         83.04         1.52 o                         
  -4   7   5        221.92        222.43         2.29 o                         
  -3   7   5        589.64        563.47         4.91 o                         
  -2   7   5         22.26         25.02         0.90 o                         
  -1   7   5         10.75          8.47         0.64 o                         
   0   7   5        106.05        115.45         1.97 o                         
   1   7   5        131.34        126.81         2.26 o                         
   2   7   5         16.76         15.87         0.90 o                         
   3   7   5         47.07         44.74         1.64 o                         
   4   7   5         31.13         30.04         1.31 o                         
   5   7   5          1.22          1.46         0.48 o                         
   6   7   5          0.11          0.42         0.49 o                         
   7   7   5          1.40          0.01         0.47 o                         
   8   7   5         37.39         38.97         2.28 o                         
 -11   8   5          0.04         -0.42         0.72 o                         
 -10   8   5         23.43         29.09         1.43 o                         
  -9   8   5         13.84         13.61         0.80 o                         
  -8   8   5        103.64        112.08         2.36 o                         
  -7   8   5        162.92        160.01         1.94 o                         
  -6   8   5          0.03          0.59         0.38 o                         
  -5   8   5         31.47         29.69         0.95 o                         
  -4   8   5         93.12         96.82         1.60 o                         
  -3   8   5          6.82          6.56         0.63 o                         
  -2   8   5         31.86         26.23         1.15 o                         
  -1   8   5          1.42          1.42         0.43 o                         
   0   8   5         33.96         37.22         1.31 o                         
   1   8   5          0.20         -0.32         0.44 o                         
   2   8   5         35.84         43.99         1.45 o                         
   3   8   5          2.45          0.12         0.44 o                         
   4   8   5         56.80         71.83         2.10 o                         
   5   8   5         12.48         20.05         1.12 o                         
   7   8   5         27.41         39.76         2.57 o                         
  -9   9   5         14.48        152.50        14.07 o                         
  -8   9   5         65.24         62.85         1.84 o                         
  -7   9   5         45.38         47.35         1.37 o                         
  -6   9   5          3.90          5.59         0.58 o                         
  -5   9   5          3.74          3.64         0.57 o                         
  -4   9   5         54.89         52.19         1.93 o                         
  -3   9   5         12.38         18.42         1.19 o                         
  -2   9   5          9.23          8.54         1.07 o                         
  -1   9   5         15.24         23.10         1.36 o                         
   0   9   5         15.07         17.42         1.81 o                         
   1   9   5         47.95         57.04         2.62 o                         
   2   9   5          2.87          2.75         0.69 o                         
   3   9   5          7.12          4.12         1.88 o                         
   4   9   5          2.95          2.99         0.86 o                         
   5   9   5          2.20          0.45         0.66 o                         
  -4  10   5          0.08         -0.50         0.73 o                         
  -3  10   5         22.86         22.62         1.28 o                         
  -2  10   5         36.98         34.62         2.61 o                         
  -1  10   5          0.02         -0.65         0.65 o                         
   0  10   5         37.81         44.26         3.47 o                         
   1  10   5          1.18         -1.52         3.08 o                         
 -16   0   6         13.17         13.88         4.11 o                         
 -15   0   6        237.78        214.54         6.86 o                         
 -14   0   6         76.26         72.00         1.67 o                         
 -13   0   6          4.64          5.43         0.59 o                         
 -12   0   6       1127.05       1128.04         8.97 o                         
 -11   0   6        235.75        230.52         2.94 o                         
 -10   0   6        555.29        544.30         4.65 o                         
  -9   0   6          0.75          0.81         0.31 o                         
  -8   0   6       1669.32       1677.68        11.93 o                         
  -7   0   6         23.14         23.67         0.83 o                         
  -6   0   6       1888.13       1842.59        13.93 o                         
  -5   0   6       1101.02       1198.35         9.76 o                         
  -4   0   6        837.32        800.80         7.07 o                         
  -3   0   6       1868.35       1878.93        22.45 o                         
  -2   0   6        213.25        263.93         5.28 o                         
  -1   0   6         32.80         14.28         1.16 o                         
   0   0   6          1.19          0.66         0.53 o                         
   1   0   6         12.32         23.03         1.32 o                         
   2   0   6          0.48          1.08         0.49 o                         
   3   0   6        228.22        189.74         4.37 o                         
   4   0   6        144.90        120.76         1.88 o                         
   5   0   6         66.43         59.04         1.34 o                         
   6   0   6         27.19         27.41         1.05 o                         
   7   0   6         81.51         78.13         1.51 o                         
   8   0   6         10.13          6.40         0.85 o                         
   9   0   6         13.54         16.65         1.02 o                         
  10   0   6          7.29          6.62         1.15 o                         
 -16   1   6          5.23          4.62         1.04 o                         
 -15   1   6         90.94         87.68         1.71 o                         
 -14   1   6         16.59         19.17         0.75 o                         
 -13   1   6         40.05         45.36         1.12 o                         
 -12   1   6        270.45        273.37         2.28 o                         
 -11   1   6        460.45        448.52         3.10 o                         
 -10   1   6         99.67        100.97         1.08 o                         
  -9   1   6        390.22        375.39         2.31 o                         
  -8   1   6         50.45         42.51         0.80 o                         
  -7   1   6        830.11        831.28         5.06 o                         
  -6   1   6        204.53        229.14         1.79 o                         
  -5   1   6       1083.83       1076.02         5.95 o                         
  -4   1   6         83.30         85.66         1.09 o                         
  -3   1   6        230.19        202.60         2.59 o                         
  -2   1   6         17.33         16.37         0.79 o                         
  -1   1   6         25.66         25.42         0.92 o                         
   0   1   6        673.83        703.39         6.69 o                         
   1   1   6        571.70        585.36         6.07 o                         
   2   1   6          3.83          4.37         0.52 o                         
   3   1   6        206.73        191.14         2.15 o                         
   4   1   6        187.54        193.01         1.84 o                         
   5   1   6        299.35        311.12         2.44 o                         
   6   1   6          9.56          8.75         0.46 o                         
   7   1   6          3.07          3.53         0.38 o                         
   8   1   6          7.83          5.72         0.50 o                         
   9   1   6          4.73          4.29         0.49 o                         
  10   1   6         10.28         10.23         0.76 o                         
  11   1   6          0.00         37.03        13.14 o                         
 -16   2   6         60.25         56.33         4.27 o                         
 -15   2   6         61.64         68.87         2.00 o                         
 -14   2   6          4.82          3.91         0.47 o                         
 -13   2   6        190.99        192.68         2.36 o                         
 -12   2   6        131.41        129.33         1.48 o                         
 -11   2   6         63.50         61.84         0.97 o                         
 -10   2   6         42.82         35.34         0.73 o                         
  -9   2   6          0.71          0.98         0.23 o                         
  -8   2   6         87.80         81.10         0.96 o                         
  -7   2   6          5.62          2.95         0.27 o                         
  -6   2   6        962.23        984.95         5.70 o                         
  -5   2   6         28.76         25.06         0.63 o                         
  -4   2   6        426.77        417.28         3.17 o                         
  -3   2   6          6.58         14.80         0.78 o                         
  -2   2   6        385.37        377.01         5.80 o                         
  -1   2   6        848.90        909.65         9.60 o                         
   0   2   6          0.62          1.42         0.41 o                         
   1   2   6        625.41        662.21         6.51 o                         
   2   2   6        128.35        135.84         1.52 o                         
   3   2   6         11.08          9.07         0.52 o                         
   4   2   6        240.89        243.15         2.07 o                         
   5   2   6         83.56         73.18         1.06 o                         
   6   2   6        162.00        173.65         1.82 o                         
   7   2   6          0.82          1.26         0.36 o                         
   8   2   6        105.30        119.54         1.60 o                         
   9   2   6          0.37          0.34         0.36 o                         
  10   2   6          4.59          4.67         0.64 o                         
  11   2   6          4.72          3.15         0.67 o                         
 -16   3   6         46.95         54.36         5.48 o                         
 -15   3   6          1.03          0.77         0.63 o                         
 -14   3   6         22.64         20.51         0.88 o                         
 -13   3   6         81.10         76.58         1.26 o                         
 -12   3   6          1.01          1.47         0.33 o                         
 -11   3   6          5.46          5.51         0.42 o                         
 -10   3   6        129.17        118.16         1.53 o                         
  -9   3   6         57.37         45.75         0.84 o                         
  -8   3   6         47.37         42.60         0.73 o                         
  -7   3   6        122.07        100.53         1.10 o                         
  -6   3   6          5.45          4.17         0.34 o                         
  -5   3   6        475.31        451.20         3.24 o                         
  -4   3   6       1079.79       1057.89         9.45 o                         
  -3   3   6        193.04        153.08         2.52 o                         
  -2   3   6        242.81        249.48         4.36 o                         
  -1   3   6        121.71        120.20         2.80 o                         
   0   3   6         85.85         87.67         1.50 o                         
   1   3   6          0.95          0.69         0.31 o                         
   2   3   6        337.70        292.22         2.48 o                         
   3   3   6        174.57        167.28         1.68 o                         
   4   3   6         10.69         15.99         0.59 o                         
   5   3   6         41.04         46.61         1.14 o                         
   6   3   6         16.08         11.56         0.61 o                         
   7   3   6         48.55         43.65         1.20 o                         
   8   3   6          3.79          4.35         0.47 o                         
   9   3   6          0.63          0.52         0.46 o                         
  10   3   6          4.37          4.09         0.70 o                         
 -15   4   6          1.64          1.08         0.66 o                         
 -14   4   6         96.93         90.82         1.69 o                         
 -13   4   6        100.60         97.22         1.43 o                         
 -12   4   6          1.38          1.28         0.35 o                         
 -11   4   6         37.45         46.06         0.95 o                         
 -10   4   6         37.76         39.35         0.86 o                         
  -9   4   6          0.64          0.27         0.31 o                         
  -8   4   6        265.95        245.13         1.92 o                         
  -7   4   6          3.24          2.65         0.31 o                         
  -6   4   6        165.56        156.32         1.54 o                         
  -5   4   6          0.48          0.61         0.27 o                         
  -4   4   6        131.94        115.38         2.45 o                         
  -3   4   6        185.77        185.93         2.48 o                         
  -2   4   6        153.41        150.35         2.19 o                         
  -1   4   6        347.34        328.93         4.01 o                         
   0   4   6        143.14        145.41         1.71 o                         
   1   4   6         28.39         33.31         0.86 o                         
   2   4   6         83.26         82.32         1.16 o                         
   3   4   6         18.71         26.63         0.80 o                         
   4   4   6         47.71         42.67         1.11 o                         
   5   4   6          0.56          0.15         0.32 o                         
   6   4   6         46.56         44.28         1.06 o                         
   7   4   6         15.20         17.13         0.66 o                         
   8   4   6          1.79          0.63         0.40 o                         
   9   4   6          1.01          0.37         0.44 o                         
  10   4   6          0.13         -0.26         0.62 o                         
 -14   5   6         28.44         38.79         2.67 o                         
 -13   5   6         43.36         37.64         1.33 o                         
 -12   5   6         50.47         50.94         1.01 o                         
 -11   5   6          0.75          0.23         0.30 o                         
 -10   5   6         69.22         65.75         1.12 o                         
  -9   5   6        376.70        346.56         2.81 o                         
  -8   5   6          0.73          0.46         0.31 o                         
  -7   5   6        169.18        176.78         1.88 o                         
  -6   5   6          1.38          1.86         0.33 o                         
  -5   5   6         60.29         60.20         1.08 o                         
  -4   5   6         38.58         36.55         1.08 o                         
  -3   5   6        302.71        298.21         3.09 o                         
  -2   5   6        392.74        395.34         3.56 o                         
  -1   5   6        160.32        137.40         1.73 o                         
   0   5   6        104.61         84.90         1.35 o                         
   1   5   6        158.82        132.95         1.96 o                         
   2   5   6          6.39          9.05         0.75 o                         
   3   5   6        105.15        101.23         1.58 o                         
   4   5   6          7.70          5.04         0.48 o                         
   5   5   6          1.02          2.92         0.50 o                         
   6   5   6          0.03         -0.20         0.32 o                         
   7   5   6          4.69          9.46         0.56 o                         
   8   5   6          2.21          2.56         0.49 o                         
   9   5   6          3.49          3.94         0.78 o                         
 -13   6   6          4.70          7.72         0.96 o                         
 -12   6   6          4.99          3.77         0.56 o                         
 -11   6   6         13.06         13.39         0.84 o                         
 -10   6   6          6.99          4.51         0.46 o                         
  -9   6   6         51.92         48.46         1.13 o                         
  -8   6   6        238.81        225.15         2.23 o                         
  -7   6   6         20.74         18.16         0.68 o                         
  -6   6   6        387.83        361.33         3.16 o                         
  -5   6   6         37.10         33.32         0.94 o                         
  -4   6   6          9.73          9.56         0.59 o                         
  -3   6   6         16.79         13.27         0.77 o                         
  -2   6   6        231.92        240.93         2.90 o                         
  -1   6   6         37.23         50.54         1.28 o                         
   0   6   6          4.67          3.05         0.49 o                         
   1   6   6        107.18        106.54         2.15 o                         
   2   6   6         46.96         56.71         1.44 o                         
   3   6   6          0.09         -0.13         0.41 o                         
   4   6   6          8.69         10.30         0.82 o                         
   5   6   6          0.07          1.03         0.44 o                         
   6   6   6         15.07         20.13         1.09 o                         
   7   6   6          0.51          0.84         0.52 o                         
   8   6   6          3.82          2.15         1.40 o                         
 -12   7   6         10.88          9.64         0.91 o                         
 -10   7   6         15.26         21.41         0.78 o                         
  -9   7   6         32.81         31.93         0.90 o                         
  -8   7   6          5.28          3.62         0.46 o                         
  -7   7   6         10.59          6.47         0.58 o                         
  -6   7   6        202.92        203.27         2.56 o                         
  -5   7   6          4.72          4.74         0.64 o                         
  -4   7   6          0.06         -0.16         0.36 o                         
  -3   7   6          4.53          2.74         0.47 o                         
  -2   7   6          2.54          2.05         0.47 o                         
  -1   7   6         15.69         12.87         1.05 o                         
   0   7   6         40.33         44.64         2.66 o                         
   1   7   6         22.45         20.56         1.05 o                         
   2   7   6         24.41         26.62         1.12 o                         
   3   7   6         26.93         26.81         1.15 o                         
   4   7   6          6.91          3.83         0.63 o                         
   5   7   6         13.22          9.10         0.80 o                         
   6   7   6         16.56         16.89         1.44 o                         
 -10   8   6         10.28         10.26         1.89 o                         
  -9   8   6          1.11          0.83         0.47 o                         
  -8   8   6          1.51          0.15         0.46 o                         
  -7   8   6          7.10          6.39         0.73 o                         
  -6   8   6         78.33         71.89         1.46 o                         
  -5   8   6         73.78         76.68         1.47 o                         
  -4   8   6         26.13         30.17         1.11 o                         
  -3   8   6         43.89         43.24         1.37 o                         
  -2   8   6          0.38          0.08         0.52 o                         
  -1   8   6         35.07         40.03         1.80 o                         
   0   8   6         15.90         13.87         0.90 o                         
   1   8   6          0.47          0.13         0.53 o                         
   2   8   6          9.67          9.27         0.81 o                         
   3   8   6          0.86          0.65         0.52 o                         
   4   8   6          3.54          4.18         0.77 o                         
   5   8   6          0.48          0.76         0.76 o                         
  -7   9   6          5.01          4.57         1.02 o                         
  -6   9   6         10.23          7.44         0.77 o                         
  -5   9   6         14.09         12.63         1.21 o                         
  -4   9   6         15.11         12.72         0.86 o                         
  -3   9   6          0.08          0.17         0.65 o                         
  -2   9   6          4.56          4.44         1.03 o                         
  -1   9   6          2.60          1.20         0.82 o                         
   0   9   6          0.36         -0.77         0.89 o                         
   1   9   6         13.38         11.58         1.23 o                         
   2   9   6         20.53         24.05         2.77 o                         
 -16   1   7         14.06         13.12         2.04 o                         
 -15   1   7         84.74         74.98         1.40 o                         
 -14   1   7          0.63          0.49         0.35 o                         
 -13   1   7         39.96         46.33         1.03 o                         
 -12   1   7         39.46         40.46         0.84 o                         
 -11   1   7        596.49        586.29         3.73 o                         
 -10   1   7        865.15        856.26         4.82 o                         
  -9   1   7        592.56        599.86         3.33 o                         
  -8   1   7          9.35          6.64         0.35 o                         
  -7   1   7         98.34        107.47         1.09 o                         
  -6   1   7         28.14         25.06         0.62 o                         
  -5   1   7         52.99         57.06         0.91 o                         
  -4   1   7         24.96         39.34         1.33 o                         
  -3   1   7        116.92        111.60         2.01 o                         
  -2   1   7          2.88          4.43         0.54 o                         
  -1   1   7          0.45          0.44         0.34 o                         
   0   1   7        146.04        134.80         1.93 o                         
   1   1   7        159.94        155.92         1.86 o                         
   2   1   7         19.01         16.11         0.66 o                         
   3   1   7         39.12         53.13         1.12 o                         
   4   1   7          0.51          0.85         0.43 o                         
   5   1   7          0.84          2.07         0.42 o                         
   6   1   7         89.33         98.13         1.50 o                         
   7   1   7          0.73          0.69         0.40 o                         
   8   1   7          0.00          0.51         0.44 o                         
   9   1   7          0.10          0.84         0.50 o                         
  10   1   7          2.77          1.75         0.80 o                         
 -16   2   7          0.35          2.24         1.37 o                         
 -15   2   7          1.88          2.44         0.52 o                         
 -14   2   7        116.49        111.51         1.69 o                         
 -13   2   7        105.57        110.65         1.51 o                         
 -12   2   7          3.09          2.43         0.42 o                         
 -11   2   7          2.93          4.07         0.37 o                         
 -10   2   7         41.04         45.11         0.83 o                         
  -9   2   7        117.00        117.70         1.19 o                         
  -8   2   7         58.60         60.30         0.86 o                         
  -7   2   7          1.10          1.23         0.26 o                         
  -6   2   7         25.24         25.78         0.62 o                         
  -5   2   7        104.31        109.79         1.40 o                         
  -4   2   7        295.48        276.71         3.48 o                         
  -3   2   7          0.20         -0.18         0.43 o                         
  -2   2   7         44.31         45.99         1.39 o                         
  -1   2   7         98.80         96.61         1.95 o                         
   0   2   7          0.87          2.22         0.40 o                         
   1   2   7         11.51         13.75         0.63 o                         
   2   2   7        163.07        169.21         1.92 o                         
   3   2   7        160.72        162.59         1.90 o                         
   4   2   7         86.40        109.69         1.47 o                         
   5   2   7         45.59         35.63         0.96 o                         
   6   2   7         32.67         29.12         1.11 o                         
   7   2   7          4.44          2.90         0.46 o                         
   8   2   7          0.00         -0.15         0.43 o                         
   9   2   7          0.40          1.25         0.67 o                         
  10   2   7          2.89          0.31         0.76 o                         
 -15   3   7         62.07         52.32         1.47 o                         
 -14   3   7         38.83         41.73         1.51 o                         
 -13   3   7          3.15          3.55         0.42 o                         
 -12   3   7          0.98          0.67         0.31 o                         
 -11   3   7         24.86         27.05         0.72 o                         
 -10   3   7         53.12         59.30         0.99 o                         
  -9   3   7          1.94          1.94         0.33 o                         
  -8   3   7         51.63         59.18         0.93 o                         
  -7   3   7        163.90        152.11         1.42 o                         
  -6   3   7        247.91        238.83         1.90 o                         
  -5   3   7        125.33        123.80         1.57 o                         
  -4   3   7          9.67         11.76         0.66 o                         
  -3   3   7         54.70         57.29         1.45 o                         
  -2   3   7          5.30          5.68         0.58 o                         
  -1   3   7          1.77          2.72         0.50 o                         
   0   3   7          1.40          2.49         0.42 o                         
   1   3   7        206.17        213.65         2.24 o                         
   2   3   7        286.68        267.52         2.38 o                         
   3   3   7          0.60          1.25         0.38 o                         
   4   3   7         16.97         16.59         0.69 o                         
   5   3   7         35.51         35.94         1.00 o                         
   6   3   7          6.45          7.65         0.52 o                         
   7   3   7          2.89          3.72         0.49 o                         
   8   3   7          1.62          1.58         0.45 o                         
   9   3   7          4.54        166.17        14.87 o                         
 -15   4   7         14.91         14.32         1.66 o                         
 -14   4   7         10.91          9.26         0.62 o                         
 -13   4   7          0.30         -0.08         0.43 o                         
 -12   4   7         14.61         17.90         0.66 o                         
 -11   4   7          1.71          2.79         0.37 o                         
 -10   4   7         17.44         16.55         0.62 o                         
  -9   4   7        111.81        115.72         1.33 o                         
  -8   4   7          4.29          3.06         0.37 o                         
  -7   4   7         87.82         83.67         1.29 o                         
  -6   4   7         23.07         20.20         0.70 o                         
  -5   4   7        249.95        241.40         2.64 o                         
  -4   4   7         36.30         48.95         1.22 o                         
  -3   4   7         53.93         52.15         1.36 o                         
  -2   4   7         46.88         47.35         1.31 o                         
  -1   4   7         96.20         83.84         1.52 o                         
   0   4   7        459.82        457.89         4.21 o                         
   1   4   7        444.61        457.38         4.39 o                         
   2   4   7          0.96          0.74         0.34 o                         
   3   4   7         63.27         54.23         1.10 o                         
   4   4   7          1.27          1.38         0.39 o                         
   5   4   7          0.67          0.64         0.37 o                         
   6   4   7          0.12          0.10         0.36 o                         
   7   4   7          0.11         -0.05         0.47 o                         
   8   4   7          0.01          0.76         0.48 o                         
   9   4   7          3.42          4.12         1.72 o                         
 -14   5   7         12.68         11.18         0.86 o                         
 -13   5   7          3.68          2.75         0.48 o                         
 -12   5   7         46.74         43.90         1.23 o                         
 -11   5   7          6.19          6.29         0.50 o                         
 -10   5   7         19.60         24.57         0.83 o                         
  -9   5   7         52.43         48.85         1.39 o                         
  -8   5   7         57.45         54.70         1.06 o                         
  -7   5   7          1.23          1.32         0.34 o                         
  -6   5   7        187.15        194.46         2.19 o                         
  -5   5   7          4.13          5.89         0.54 o                         
  -4   5   7        281.97        294.19         3.51 o                         
  -3   5   7        280.78        268.17         3.79 o                         
  -2   5   7         26.28         25.28         0.98 o                         
  -1   5   7        113.51        104.08         1.66 o                         
   0   5   7        189.72        180.38         2.25 o                         
   1   5   7          8.31          9.98         0.63 o                         
   2   5   7          0.17          0.36         0.39 o                         
   3   5   7         64.19         62.57         2.16 o                         
   4   5   7         29.65         28.15         1.00 o                         
   5   5   7          1.31          1.26         0.43 o                         
   6   5   7          7.00          8.18         0.89 o                         
   7   5   7          0.53          0.22         0.56 o                         
   8   5   7          2.68          4.47         1.18 o                         
 -13   6   7         22.89         26.86         2.01 o                         
 -11   6   7         97.98         98.58         1.66 o                         
 -10   6   7         62.06         73.39         1.64 o                         
  -9   6   7         27.25         28.25         0.86 o                         
  -8   6   7         16.15         15.79         0.71 o                         
  -7   6   7         24.39         25.92         1.03 o                         
  -6   6   7          4.38          2.66         0.46 o                         
  -5   6   7         84.79         89.99         1.65 o                         
  -4   6   7         86.70         78.72         1.64 o                         
  -3   6   7        198.29        205.04         2.95 o                         
  -2   6   7         78.42         73.07         1.57 o                         
  -1   6   7         14.96         15.18         0.73 o                         
   0   6   7        110.37        115.26         2.03 o                         
   1   6   7         39.50         30.77         1.34 o                         
   2   6   7         47.69         49.14         1.44 o                         
   3   6   7          1.21          1.81         0.56 o                         
   4   6   7         22.79         28.62         1.23 o                         
   5   6   7         26.55         31.95         1.68 o                         
   6   6   7          0.01         -0.56         0.56 o                         
   7   6   7          8.39         10.18         0.92 o                         
 -11   7   7         25.68         27.21         1.74 o                         
 -10   7   7        204.73        211.57         2.48 o                         
  -9   7   7         60.78         61.83         1.30 o                         
  -8   7   7        148.90        140.34         2.26 o                         
  -7   7   7         13.51         12.31         0.70 o                         
  -6   7   7         15.38         17.02         0.87 o                         
  -5   7   7         39.42         43.93         1.38 o                         
  -4   7   7         32.42         32.09         1.19 o                         
  -3   7   7          0.27          0.73         0.43 o                         
  -2   7   7         51.44         45.16         1.53 o                         
  -1   7   7         82.10         86.92         2.01 o                         
   0   7   7          1.22          0.62         0.50 o                         
   1   7   7         46.46         56.62         1.71 o                         
   2   7   7         43.19         49.27         2.14 o                         
   3   7   7         21.03         24.24         1.31 o                         
   4   7   7         14.52         17.53         1.23 o                         
   5   7   7          0.83          0.22         0.56 o                         
   6   7   7          0.93          0.93         1.19 o                         
  -9   8   7         52.34         54.32         1.68 o                         
  -7   8   7         86.89         87.57         2.30 o                         
  -6   8   7         18.23         22.31         1.69 o                         
  -5   8   7          5.13          6.33         0.82 o                         
  -4   8   7          2.86          4.40         0.75 o                         
  -3   8   7         33.59         38.69         1.53 o                         
  -2   8   7         59.39         57.68         3.81 o                         
  -1   8   7          7.48          8.94         0.98 o                         
   0   8   7         14.49         14.55         1.57 o                         
   1   8   7          3.60          2.69         0.83 o                         
   2   8   7         28.60         31.26         3.64 o                         
   3   8   7         37.51         38.99         3.71 o                         
  -6   9   7         43.79         38.13         2.57 o                         
  -4   9   7         15.70         13.72         1.80 o                         
  -3   9   7         46.28         39.58         2.54 o                         
  -2   9   7          5.44          6.31         1.59 o                         
  -1   9   7         25.15         27.94         2.16 o                         
   0   9   7          8.04          7.41         1.29 o                         
 -16   0   8         10.15          9.98         2.82 o                         
 -15   0   8        383.26        366.04         7.15 o                         
 -14   0   8          0.30          1.47         0.55 o                         
 -13   0   8        435.85        414.89         4.28 o                         
 -12   0   8        292.44        313.34         3.29 o                         
 -11   0   8         26.33         29.07         1.18 o                         
 -10   0   8        130.78        132.43         1.88 o                         
  -9   0   8        212.28        201.72         2.28 o                         
  -8   0   8         85.61         79.74         1.46 o                         
  -7   0   8         38.97         36.66         1.15 o                         
  -6   0   8        274.10        258.80         3.64 o                         
  -5   0   8        227.07        204.32         3.28 o                         
  -4   0   8        142.65        128.40         3.18 o                         
  -3   0   8        542.04        497.63         5.80 o                         
  -2   0   8          8.93          5.03         0.74 o                         
  -1   0   8        102.16        105.86         2.07 o                         
   0   0   8        100.63        109.92         2.09 o                         
   1   0   8          3.61          6.68         0.76 o                         
   2   0   8        191.25        208.72         3.65 o                         
   3   0   8         59.93         69.10         2.20 o                         
   4   0   8         23.26         28.39         1.56 o                         
   5   0   8          8.44         14.14         1.61 o                         
   6   0   8         91.80        105.11         2.60 o                         
   7   0   8        112.58        105.11         7.93 o                         
   8   0   8          1.95          0.31         0.63 o                         
 -15   1   8         10.99         11.41         0.75 o                         
 -14   1   8        136.87        140.34         1.72 o                         
 -13   1   8         47.40         50.64         0.98 o                         
 -12   1   8         33.47         31.52         0.79 o                         
 -11   1   8         37.76         37.84         0.82 o                         
 -10   1   8         98.26         98.01         1.14 o                         
  -9   1   8        473.71        465.40         2.93 o                         
  -8   1   8        678.34        665.38         5.29 o                         
  -7   1   8          3.26          1.69         0.34 o                         
  -6   1   8        147.10        141.72         1.84 o                         
  -5   1   8        141.12        132.94         1.84 o                         
  -4   1   8        358.66        331.90         2.97 o                         
  -3   1   8         18.46         16.50         0.84 o                         
  -2   1   8        212.89        208.08         2.35 o                         
  -1   1   8         57.01         65.19         1.20 o                         
   0   1   8         32.53         32.50         1.00 o                         
   1   1   8          5.68          3.96         0.61 o                         
   2   1   8         18.12         20.60         0.88 o                         
   3   1   8        304.88        299.98         3.19 o                         
   4   1   8         20.36         22.36         1.03 o                         
   5   1   8         30.92         29.77         1.16 o                         
   6   1   8         24.76         22.23         0.91 o                         
   7   1   8          1.03          0.31         0.47 o                         
   8   1   8          8.05          6.03         0.82 o                         
   9   1   8          0.22         -0.66         0.82 o                         
 -15   2   8         23.54         25.75         1.12 o                         
 -14   2   8         21.19         22.35         0.87 o                         
 -13   2   8         29.70         32.25         0.86 o                         
 -12   2   8          0.60          0.34         0.34 o                         
 -11   2   8        239.65        236.33         2.08 o                         
 -10   2   8         64.85         65.04         0.95 o                         
  -9   2   8         43.68         41.58         0.83 o                         
  -8   2   8        695.29        673.66         4.35 o                         
  -7   2   8        600.49        592.30         4.39 o                         
  -6   2   8        155.26        141.87         1.66 o                         
  -5   2   8        419.33        381.60         3.44 o                         
  -4   2   8          6.86          6.81         0.58 o                         
  -3   2   8        158.40        143.57         2.12 o                         
  -2   2   8         41.87         44.78         1.29 o                         
  -1   2   8        326.20        305.17         3.77 o                         
   0   2   8         12.70         13.89         0.76 o                         
   1   2   8        146.18        151.08         2.44 o                         
   2   2   8         43.58         44.47         1.26 o                         
   3   2   8         84.13         77.49         1.45 o                         
   4   2   8          3.37          3.85         0.65 o                         
   5   2   8         38.37         32.82         1.05 o                         
   6   2   8          0.04         -0.12         0.38 o                         
   7   2   8          4.11          4.16         0.60 o                         
 -15   3   8          0.00         -0.09         0.85 o                         
 -14   3   8         28.48         36.13         1.29 o                         
 -13   3   8          8.43          8.95         0.59 o                         
 -12   3   8         37.47         41.31         0.91 o                         
 -11   3   8         99.96         97.57         1.30 o                         
 -10   3   8          9.67          7.93         0.55 o                         
  -9   3   8         43.54         47.10         0.96 o                         
  -8   3   8        247.78        230.48         1.98 o                         
  -7   3   8        337.04        339.96         2.65 o                         
  -6   3   8        174.67        143.63         2.01 o                         
  -5   3   8        131.89        129.30         2.59 o                         
  -4   3   8        840.49        812.66         6.98 o                         
  -3   3   8         40.01         45.75         1.42 o                         
  -2   3   8        266.09        280.16         4.14 o                         
  -1   3   8        301.00        282.40         3.69 o                         
   0   3   8         40.53         44.55         1.30 o                         
   1   3   8        190.74        179.69         2.21 o                         
   2   3   8        129.15        124.97         1.70 o                         
   3   3   8         60.67         43.67         1.09 o                         
   4   3   8          1.89          1.68         0.40 o                         
   5   3   8         14.76         18.41         0.77 o                         
   6   3   8          0.10          0.26         0.50 o                         
   7   3   8         11.40         11.13         1.40 o                         
   8   3   8          3.30          2.12         0.61 o                         
 -14   4   8          0.12         -0.35         0.45 o                         
 -13   4   8         69.59         66.40         1.30 o                         
 -12   4   8          3.24          3.23         0.51 o                         
 -11   4   8         31.39         30.44         0.80 o                         
 -10   4   8        115.94        123.21         1.58 o                         
  -9   4   8         11.03          9.87         0.56 o                         
  -8   4   8         99.49         95.10         1.38 o                         
  -7   4   8         45.25         40.54         1.13 o                         
  -6   4   8          4.02          3.14         0.53 o                         
  -5   4   8         56.79         52.72         1.52 o                         
  -4   4   8         91.17        100.39         1.92 o                         
  -3   4   8        305.98        292.30         3.88 o                         
  -2   4   8         83.92         88.51         1.79 o                         
  -1   4   8          0.21          0.92         0.43 o                         
   0   4   8         13.85         18.08         0.92 o                         
   1   4   8          0.22          0.91         0.46 o                         
   2   4   8          0.46          0.98         0.58 o                         
   3   4   8         10.11         11.84         0.61 o                         
   4   4   8         89.32         95.10         1.77 o                         
   5   4   8         21.07         21.29         0.95 o                         
   6   4   8          0.08         -0.45         0.45 o                         
   7   4   8          2.36          4.94         1.76 o                         
 -13   5   8          5.16          2.64         0.70 o                         
 -12   5   8         32.81         36.20         1.68 o                         
 -11   5   8         69.62         70.82         1.67 o                         
 -10   5   8         46.74         48.01         1.12 o                         
  -9   5   8         26.33         28.04         0.85 o                         
  -8   5   8          8.27          7.29         0.52 o                         
  -7   5   8          8.03          7.02         0.71 o                         
  -6   5   8        150.06        129.88         2.06 o                         
  -5   5   8         27.15         31.42         1.28 o                         
  -4   5   8         18.73         14.34         0.90 o                         
  -3   5   8         97.76         82.79         1.69 o                         
  -2   5   8          0.51          1.29         0.47 o                         
  -1   5   8         44.86         36.40         1.20 o                         
   0   5   8         22.03         32.24         1.40 o                         
   1   5   8         35.13         28.56         1.11 o                         
   2   5   8         14.18         14.43         0.82 o                         
   3   5   8         70.76         65.82         1.93 o                         
   4   5   8          8.28          6.26         0.74 o                         
   5   5   8         15.55         16.27         1.31 o                         
   6   5   8         23.28         18.27         1.23 o                         
 -12   6   8         17.41         22.63         2.03 o                         
 -10   6   8          7.98         10.85         0.97 o                         
  -9   6   8         26.16         27.60         1.41 o                         
  -8   6   8          0.14          0.43         0.44 o                         
  -7   6   8         25.09         29.41         1.06 o                         
  -6   6   8         33.22         37.83         1.21 o                         
  -5   6   8         18.65         21.00         1.03 o                         
  -4   6   8          0.61          1.27         0.51 o                         
  -3   6   8          0.92          0.00         0.47 o                         
  -2   6   8         15.79         21.60         1.11 o                         
  -1   6   8         70.67         64.99         1.90 o                         
   0   6   8         50.06         44.66         1.33 o                         
   1   6   8          1.80          1.58         0.56 o                         
   2   6   8          1.76          2.32         0.77 o                         
   3   6   8          5.77          5.22         0.73 o                         
   4   6   8          9.38         10.65         0.86 o                         
   5   6   8          9.71         11.69         1.72 o                         
 -10   7   8         35.05         35.29         1.92 o                         
  -9   7   8          9.37         12.31         2.05 o                         
  -8   7   8          0.13         -0.15         0.45 o                         
  -7   7   8         13.24         21.96         1.15 o                         
  -6   7   8          7.43          4.39         0.71 o                         
  -5   7   8          7.23          7.22         0.85 o                         
  -4   7   8          0.06          0.91         0.61 o                         
  -3   7   8         13.05         12.38         1.05 o                         
  -2   7   8         31.76         31.63         1.85 o                         
  -1   7   8         40.66         50.46         5.21 o                         
   0   7   8          1.95          3.60         0.80 o                         
   1   7   8          1.59          2.25         0.77 o                         
   2   7   8          0.13         -0.51         1.04 o                         
   3   7   8         11.10         11.68         1.60 o                         
   4   7   8          6.98          4.12         1.59 o                         
  -8   8   8         20.69         15.45         1.37 o                         
  -7   8   8          0.19          0.06         0.96 o                         
  -6   8   8          9.27          8.84         1.49 o                         
  -5   8   8         21.21         21.24         4.10 o                         
  -4   8   8         12.17         16.64         5.42 o                         
  -3   8   8          2.26          5.34         1.64 o                         
  -2   8   8          2.87          2.41         1.67 o                         
  -1   8   8          0.00         -0.77         0.78 o                         
   0   8   8          9.93         10.67         1.57 o                         
   1   8   8          7.99         11.12         1.20 o                         
 -13   1   9          0.08         -0.16         0.36 o                         
 -12   1   9         16.47         13.98         0.59 o                         
 -11   1   9         28.28         29.63         0.76 o                         
 -10   1   9         56.39         61.17         1.27 o                         
  -9   1   9         17.71         18.44         0.62 o                         
  -8   1   9         22.38         21.30         0.73 o                         
  -7   1   9          1.09          1.08         0.47 o                         
  -6   1   9         38.18         36.86         1.19 o                         
  -5   1   9          7.20          5.62         0.70 o                         
  -4   1   9          0.10          0.55         0.46 o                         
  -3   1   9          1.39          0.38         0.48 o                         
  -2   1   9         32.63         32.84         1.29 o                         
  -1   1   9         94.95        109.76         1.85 o                         
   0   1   9          7.83         10.13         0.66 o                         
   1   1   9         69.86         83.81         1.55 o                         
   2   1   9          2.39          3.04         0.64 o                         
   3   1   9          6.00          6.83         0.63 o                         
   4   1   9         75.18         74.33         1.77 o                         
   5   1   9         42.88         34.18         2.50 o                         
   6   1   9         13.33         11.78         0.85 o                         
   7   1   9          3.56          0.77         0.87 o                         
 -14   2   9          2.03          2.39         0.63 o                         
 -13   2   9         30.52         34.15         1.23 o                         
 -12   2   9         45.51         53.04         1.22 o                         
 -11   2   9         66.56         68.17         1.17 o                         
 -10   2   9         25.24         30.49         0.85 o                         
  -9   2   9         29.27         30.44         1.03 o                         
  -8   2   9          3.00          1.53         0.43 o                         
  -7   2   9         60.28         52.80         1.30 o                         
  -6   2   9        231.28        200.40         2.37 o                         
  -5   2   9        398.67        383.02         3.59 o                         
  -4   2   9         53.59         55.11         1.50 o                         
  -3   2   9          3.52          4.63         0.67 o                         
  -2   2   9          8.95          6.67         0.74 o                         
  -1   2   9         68.96         69.82         1.71 o                         
   0   2   9         79.58         67.65         1.57 o                         
   1   2   9         88.88         99.40         1.73 o                         
   2   2   9          0.47          0.52         0.44 o                         
   3   2   9         25.15         25.31         0.98 o                         
   4   2   9         39.34         31.26         1.08 o                         
   5   2   9         10.30         11.05         1.30 o                         
   6   2   9          8.95          4.36         0.59 o                         
 -14   3   9          6.89          9.10         1.05 o                         
 -13   3   9          2.44          1.40         0.52 o                         
 -12   3   9         19.20         22.21         0.91 o                         
 -11   3   9          5.20          4.93         0.49 o                         
 -10   3   9         61.18         66.92         1.21 o                         
  -9   3   9          2.50          0.45         0.37 o                         
  -8   3   9        222.47        221.45         2.69 o                         
  -7   3   9        202.36        216.63         2.53 o                         
  -6   3   9         43.62         47.95         1.47 o                         
  -5   3   9          2.41          1.79         0.54 o                         
  -4   3   9         32.10         33.74         1.25 o                         
  -3   3   9         20.82         22.80         1.12 o                         
  -2   3   9          4.76          3.10         0.60 o                         
  -1   3   9          7.33          9.36         0.76 o                         
   0   3   9         15.66         12.08         0.92 o                         
   1   3   9         17.22         18.35         1.03 o                         
   2   3   9          8.53          5.45         0.57 o                         
   3   3   9          5.60          6.00         0.56 o                         
   4   3   9          4.76          4.85         0.65 o                         
   5   3   9         11.42          7.67         0.71 o                         
   6   3   9          9.27          8.02         1.57 o                         
 -13   4   9          3.36          4.28         0.72 o                         
 -12   4   9         10.25         10.14         0.65 o                         
 -11   4   9          5.25          8.52         0.62 o                         
 -10   4   9         23.65         20.80         0.87 o                         
  -9   4   9        220.13        218.86         2.66 o                         
  -8   4   9         79.98         75.59         1.58 o                         
  -7   4   9        100.43        104.95         2.04 o                         
  -6   4   9        335.37        319.21         4.53 o                         
  -5   4   9         33.72         27.83         1.53 o                         
  -4   4   9         61.15         55.30         1.92 o                         
  -3   4   9         26.52         26.09         1.71 o                         
  -2   4   9         24.17         31.83         1.32 o                         
  -1   4   9          2.06          1.33         0.64 o                         
   0   4   9          4.79          2.60         0.54 o                         
   1   4   9          0.21         -0.23         0.44 o                         
   2   4   9         22.50         25.38         1.02 o                         
   3   4   9         11.94         11.50         0.87 o                         
   4   4   9         11.30         11.66         1.28 o                         
   6   4   9          0.19         -0.57         0.59 o                         
 -12   5   9         33.70         33.05         3.89 o                         
 -11   5   9          4.53          4.50         0.77 o                         
 -10   5   9         61.66         57.40         1.55 o                         
  -9   5   9         37.07         34.53         1.32 o                         
  -8   5   9         11.99         11.71         0.81 o                         
  -7   5   9          3.91          5.69         0.68 o                         
  -6   5   9         66.92         60.02         1.73 o                         
  -5   5   9         52.44         63.45         1.78 o                         
  -4   5   9         17.74         17.08         1.09 o                         
  -3   5   9        142.62        171.31         2.66 o                         
  -2   5   9         65.38         68.16         1.72 o                         
  -1   5   9          8.49          7.06         0.75 o                         
   0   5   9          0.17          0.02         0.53 o                         
   1   5   9         11.89         15.39         1.45 o                         
   2   5   9         22.74         22.46         1.48 o                         
   3   5   9          4.21          1.34         0.60 o                         
   4   5   9          0.76          0.17         0.75 o                         
   5   5   9          0.11          0.31         0.58 o                         
 -11   6   9         50.33        107.50        11.95 o                         
 -10   6   9          6.68          6.54         0.79 o                         
  -9   6   9         22.33         25.77         2.04 o                         
  -8   6   9          8.32         15.61         1.17 o                         
  -7   6   9        107.12        124.20         3.27 o                         
  -6   6   9          1.36          0.59         0.65 o                         
  -5   6   9         27.72         36.64         1.57 o                         
  -4   6   9          0.23          0.18         0.56 o                         
  -3   6   9          0.05          1.10         0.81 o                         
  -2   6   9         91.39         95.09         5.18 o                         
  -1   6   9         53.26         56.74         2.02 o                         
   0   6   9          9.57          7.09         0.80 o                         
   1   6   9         37.64         42.10         2.00 o                         
   2   6   9          0.06         -0.83         0.83 o                         
   3   6   9          9.71         14.51         1.37 o                         
  -8   7   9         46.40         48.74         3.61 o                         
  -7   7   9          1.07          1.73         1.19 o                         
  -6   7   9         18.53         16.31         2.82 o                         
  -4   7   9          0.76         -0.43         0.93 o                         
  -3   7   9          5.32          5.44         3.45 o                         
  -2   7   9          9.82          7.31         2.70 o                         
  -1   7   9         25.03         38.30         7.75 o                         
   0   7   9         17.75         19.85         3.11 o                         
   1   7   9         11.63         14.25         2.53 o                         
 -14   0  10         41.92         43.67         2.95 o                         
 -13   0  10         53.37         51.39         2.22 o                         
 -12   0  10        210.55        208.37         2.87 o                         
 -11   0  10         13.20         15.79         1.01 o                         
 -10   0  10         35.23         34.11         1.27 o                         
  -9   0  10          0.83          0.47         0.66 o                         
  -8   0  10         57.09         56.05         1.87 o                         
  -7   0  10         97.71        105.53         2.62 o                         
  -6   0  10         11.39          8.75         1.47 o                         
  -5   0  10        133.99        144.51         5.42 o                         
  -4   0  10         86.10         93.40         3.58 o                         
  -3   0  10        531.48        489.96        16.59 o                         
  -2   0  10         78.12         58.98         2.38 o                         
  -1   0  10          0.07          0.41         0.64 o                         
   0   0  10        140.99        137.08         2.99 o                         
   1   0  10          2.15          1.01         0.82 o                         
   2   0  10         58.23         53.00         2.34 o                         
   3   0  10         35.56         32.23         2.34 o                         
   4   0  10          0.94          0.47         0.66 o                         
   5   0  10         55.53         49.91         5.32 o                         
 -14   1  10         38.23         36.64         2.39 o                         
 -13   1  10        114.23        118.40         2.29 o                         
 -12   1  10         18.81         17.71         0.71 o                         
 -11   1  10         64.18         66.13         1.62 o                         
 -10   1  10          0.11         -0.32         0.36 o                         
  -9   1  10         42.64         45.67         1.38 o                         
  -8   1  10          9.76          7.97         0.68 o                         
  -7   1  10         49.16         44.85         1.49 o                         
  -6   1  10        166.55        160.22         2.83 o                         
  -5   1  10         43.90         55.05         2.22 o                         
  -4   1  10        273.88        256.86         4.14 o                         
  -3   1  10         91.25         86.36         2.44 o                         
  -2   1  10         86.61        105.00         4.28 o                         
  -1   1  10         32.24         33.79         1.31 o                         
   0   1  10          2.27          4.39         0.66 o                         
   1   1  10         33.78         31.28         1.12 o                         
   2   1  10          4.11          2.24         0.56 o                         
   3   1  10          3.24          3.84         0.62 o                         
   4   1  10          3.67          2.94         0.81 o                         
   5   1  10          0.16          0.58         0.49 o                         
 -13   2  10         10.40          7.49         0.79 o                         
 -12   2  10         72.10         72.48         1.28 o                         
 -11   2  10          8.35          6.77         0.65 o                         
 -10   2  10         73.54         72.43         1.45 o                         
  -9   2  10         42.22         46.06         1.27 o                         
  -8   2  10         72.38         65.51         1.48 o                         
  -7   2  10        176.39        174.60         2.45 o                         
  -6   2  10          5.90          3.30         0.64 o                         
  -5   2  10          6.82          6.52         0.75 o                         
  -4   2  10         58.57         49.09         1.68 o                         
  -3   2  10         10.76          8.62         0.77 o                         
  -2   2  10        109.28        113.36         2.26 o                         
  -1   2  10         18.98         16.09         1.12 o                         
   0   2  10         23.19         29.38         2.13 o                         
   1   2  10         19.53         21.11         1.19 o                         
   2   2  10          6.94         10.01         1.13 o                         
   3   2  10          4.09          3.99         0.71 o                         
   4   2  10          7.07         10.24         1.99 o                         
   5   2  10          0.03         20.50         5.71 o                         
 -13   3  10         61.80         67.03         2.92 o                         
 -12   3  10          0.81          1.50         1.08 o                         
 -11   3  10        167.71        159.63         2.19 o                         
 -10   3  10         15.25         19.98         1.17 o                         
  -9   3  10        123.03        114.30         2.13 o                         
  -8   3  10        151.55        145.82         2.50 o                         
  -7   3  10         14.94         12.32         0.91 o                         
  -6   3  10         28.99         30.83         1.20 o                         
  -5   3  10         17.92         20.18         1.03 o                         
  -4   3  10          6.23          6.05         0.66 o                         
  -3   3  10          0.16          0.01         0.52 o                         
  -2   3  10         47.35         57.64         1.87 o                         
  -1   3  10         40.22         39.41         1.55 o                         
   0   3  10         12.68         11.42         1.00 o                         
   1   3  10          5.99          4.17         0.94 o                         
   2   3  10          0.60          0.70         0.60 o                         
   3   3  10         13.77         13.67         1.02 o                         
   4   3  10          7.99          5.86         0.77 o                         
 -12   4  10         52.54        141.82         7.03 o                         
 -11   4  10          0.07         -0.68         0.68 o                         
 -10   4  10         69.98         75.59         3.08 o                         
  -9   4  10         15.72         18.31         1.14 o                         
  -8   4  10          3.02          3.72         0.86 o                         
  -7   4  10         19.95         30.40         1.44 o                         
  -6   4  10         24.95         26.59         1.21 o                         
  -5   4  10        226.28        226.92         3.12 o                         
  -4   4  10        108.70         94.46         2.16 o                         
  -3   4  10          0.93          0.13         0.59 o                         
  -2   4  10         17.73         13.78         1.12 o                         
  -1   4  10          1.00          0.40         0.68 o                         
   0   4  10          1.68          2.43         0.74 o                         
   1   4  10          0.26          0.33         0.71 o                         
   3   4  10          1.86          5.34         1.83 o                         
 -11   5  10         15.26         84.54        18.18 o                         
 -10   5  10          3.99          2.54         0.84 o                         
  -9   5  10          5.55          6.67         1.72 o                         
  -8   5  10          2.52          2.66         0.70 o                         
  -7   5  10          0.06          0.63         0.65 o                         
  -6   5  10         51.49         55.33         3.29 o                         
  -5   5  10          4.34          5.63         0.90 o                         
  -4   5  10        200.59        186.29         6.21 o                         
  -3   5  10         59.53         60.51         2.16 o                         
  -2   5  10          1.11          0.42         0.66 o                         
  -1   5  10         25.58         31.38         1.96 o                         
   0   5  10          7.25          6.25         1.33 o                         
   1   5  10          2.52          0.69         0.96 o                         
  -7   6  10          7.72          6.44         1.28 o                         
  -6   6  10          0.03          1.07         1.15 o                         
  -5   6  10          2.67          1.82         1.47 o                         
  -4   6  10          0.07          2.28         2.50 o                         
  -2   6  10          1.85         -0.06         0.80 o                         
  -1   6  10         43.64         47.65         3.85 o                         
 -12   1  11          7.73         11.60         1.22 o                         
 -11   1  11         10.41         17.33         1.96 o                         
 -10   1  11          9.52         10.69         1.01 o                         
  -9   1  11          0.65          0.14         0.57 o                         
  -8   1  11         40.91         42.36         1.69 o                         
  -7   1  11          6.22          6.61         0.84 o                         
  -6   1  11         60.16         64.78         1.93 o                         
  -5   1  11          3.20          0.29         0.80 o                         
  -4   1  11         32.62         36.78         1.77 o                         
  -3   1  11          0.58         -0.03         0.65 o                         
  -2   1  11         92.23         91.23         2.42 o                         
  -1   1  11         23.58         23.71         1.86 o                         
   0   1  11          5.90          6.00         1.17 o                         
   1   1  11          2.09          3.99         1.35 o                         
   2   1  11          0.05         -1.39         1.56 o                         
   3   1  11          0.63         31.60         6.37 o                         
 -11   2  11          9.17          8.43         1.27 o                         
 -10   2  11         12.70         17.04         1.92 o                         
  -9   2  11          0.06         -0.63         0.63 o                         
  -8   2  11         14.12         16.45         1.08 o                         
  -7   2  11         24.57         19.34         1.18 o                         
  -6   2  11         80.01         77.79         2.41 o                         
  -5   2  11          0.60         -0.05         0.84 o                         
  -4   2  11          5.22          1.83         0.80 o                         
  -3   2  11          2.40          2.78         0.86 o                         
  -2   2  11          7.80          9.85         1.10 o                         
  -1   2  11         11.95         11.71         1.23 o                         
   0   2  11          0.48          0.45         0.92 o                         
   1   2  11          1.22          0.05         1.15 o                         
   2   2  11          1.83          2.09         0.84 o                         
 -10   3  11         11.44         12.73         1.36 o                         
  -9   3  11          2.85          4.59         1.20 o                         
  -8   3  11          2.08          2.99         0.90 o                         
  -7   3  11         37.89         42.76         3.09 o                         
  -6   3  11          6.69          6.28         0.77 o                         
  -5   3  11          9.94         12.03         0.96 o                         
  -4   3  11          1.93         -0.30         0.65 o                         
  -3   3  11         38.78         47.28         2.75 o                         
  -2   3  11          0.06          0.61         0.78 o                         
  -1   3  11         10.11         16.64         1.88 o                         
   0   3  11          1.22          3.18         1.92 o                         
   1   3  11          0.42          0.00         0.84 o                         
   2   3  11          7.74         11.15         3.58 o                         
  -9   4  11          3.34          4.64         1.44 o                         
  -8   4  11         10.63         15.33         2.87 o                         
  -7   4  11          2.80          2.99         1.39 o                         
  -6   4  11         20.51         30.02         1.80 o                         
  -5   4  11          0.01          0.57         0.70 o                         
  -4   4  11         16.15         20.77         1.62 o                         
  -3   4  11          8.90          9.95         1.09 o                         
  -2   4  11         32.22        111.75         9.03 o                         
  -1   4  11         16.71         17.55         1.81 o                         
  -6   5  11          0.03         -0.82         0.98 o                         
  -5   5  11         20.57         20.48         2.95 o                         
  -4   5  11          2.85          3.05         0.86 o                         
  -3   5  11          0.60          0.57         1.42 o                         
  -2   5  11          0.04         -1.29         1.29 o                         
 -10   0  12         11.49         11.60         3.74 o                         
  -9   0  12          0.33          0.16         1.19 o                         
  -8   0  12          0.14         -1.28         1.28 o                         
  -7   0  12         42.76         47.12         3.87 o                         
  -6   0  12         35.57         35.43         4.10 o                         
  -5   0  12         80.50         98.21        11.15 o                         
  -3   0  12          6.53          7.16         9.82 o                         
  -2   0  12          6.98         14.84         3.17 o                         
  -1   0  12          0.48          1.52         4.98 o                         
  -9   1  12         18.53         25.21         2.27 o                         
  -8   1  12          9.11          8.95         1.13 o                         
  -7   1  12          2.02         10.74         6.83 o                         
  -4   1  12          4.01          6.41         3.28 o                         
  -3   1  12         24.74         26.18         2.47 o                         
  -2   1  12          0.76          1.56         1.11 o                         
  -1   1  12         34.08         36.59         4.40 o                         
  -9   2  12         93.35         89.14         6.17 o                         
  -8   2  12          8.58          5.39         1.97 o                         
  -7   2  12         41.76         56.83         5.54 o                         
  -6   2  12          0.05         -0.09         1.08 o                         
  -5   2  12          0.51          3.42         1.96 o                         
  -4   2  12          3.04          2.50         1.08 o                         
  -3   2  12          3.06          2.44         1.09 o                         
  -2   2  12         32.17         27.53         3.80 o                         
  -6   3  12          4.69          2.44         1.21 o                         
  -3   3  12         20.30         47.81        11.08 o                         
                                                                                
